# Supplementary material for: Correlation of Amine Concentrations in Blood and Cerebrospinal Fluid in Healthy Volunteers and Migraineurs
Source: Int J Mol Sci. 2025 Oct 11;26(20):9899. doi: 10.3390/ijms26209899 (PMC12564250; doi:10.3390/ijms26209899)
Supplement: Supplementary file 1 [file ijms-26-09899-s001.zip]

Archive with 1 entries (1 files):
- ijms-3804007-supplementary.xlsx
