# Supplementary material for: Correlation of Amine Concentrations in Blood and Cerebrospinal Fluid in Healthy Volunteers and Migraineurs
Source: Int J Mol Sci. 2025 Oct 11;26(20):9899. doi: 10.3390/ijms26209899 (PMC12564250; doi:10.3390/ijms26209899)
Supplement: Supplementary file 1 [file ijms-26-09899-s001.zip › ijms-3804007-supplementary.xlsx]

## Sheet: Table S1
Table S1. Correlations between single-metabolite levels in plasma and CSF in heathy volunteers
R2 = coefficient of determination; 95% c.i. = 95% confidence interval of R2; FDR = false discovery rate.
	Healthy volunteers				Female (healthy volunteers)				Male (healthy volunteers)
	R2	R2 CI	p	FDR	R2	R2 CI	p	FDR	R2	R2 CI	p	FDR
Homocitrulline	0.561997	0.41 - 0.68	2.32735e-18	6.15831e-17	0.500996	0.30 - 0.67	1.05977e-09	1.4019e-08	0.607515	0.37 - 0.77	5.03404e-09	6.54425e-08
S-Methylcysteine	0.558069	0.41 - 0.68	3.53683e-18	6.15831e-17	0.500553	0.30 - 0.67	1.08593e-09	1.4019e-08	0.66832	0.45 - 0.81	2.13971e-10	4.17243e-09
Methionine sulfone	0.555306	0.41 - 0.68	4.73716e-18	6.15831e-17	0.386434	0.18 - 0.58	3.16874e-07	1.76544e-06	0.759163	0.58 - 0.87	5.40927e-13	2.10961e-11
L-Alpha-aminobutyric acid	0.5382	0.39 - 0.67	2.78193e-17	2.71238e-16	0.495423	0.29 - 0.67	1.43784e-09	1.4019e-08	0.590485	0.35 - 0.76	1.11909e-08	1.09111e-07
L-Threonine	0.481425	0.32 - 0.62	6.44492e-15	5.02704e-14	0.580819	0.39 - 0.73	8.93565e-12	3.4849e-10	0.250729	0.05 - 0.50	0.00116798	0.00455512
3-Methoxytyrosine	0.40328	0.24 - 0.55	4.79225e-12	3.11496e-11	0.439686	0.23 - 0.62	2.57288e-08	2.00684e-07	0.309111	0.08 - 0.55	0.000238081	0.00154753
L-Arginine	0.319634	0.17 - 0.48	2.38505e-09	1.32882e-08	0.40343	0.20 - 0.59	1.45507e-07	9.45794e-07	0.244821	0.04 - 0.49	0.00136429	0.00483702
L-Glutamine	0.224642	0.09 - 0.38	1.22477e-06	5.97077e-06	0.299405	0.11 - 0.50	1.27822e-05	5.53893e-05	0.0935269	0.00 - 0.32	0.0583099	0.10829
L-Lysine	0.212684	0.08 - 0.37	2.55877e-06	1.1088e-05	0.176474	0.03 - 0.38	0.00126726	0.00329488	0.228262	0.03 - 0.48	0.00209862	0.00666677
L-Serine	0.209611	0.08 - 0.37	3.0874e-06	1.20409e-05	0.173609	0.03 - 0.38	0.00140158	0.00341635	0.283652	0.07 - 0.53	0.000482585	0.00268869
L-Tyrosine	0.205971	0.08 - 0.36	3.85378e-06	1.36634e-05	0.206609	0.05 - 0.41	0.000432853	0.00153466	0.188116	0.02 - 0.44	0.00580767	0.0150999
L-Proline	0.196166	0.07 - 0.35	6.97249e-06	2.26606e-05	0.155847	0.02 - 0.36	0.00260458	0.00597521	0.310786	0.08 - 0.55	0.000227096	0.00154753
Citrulline	0.1927	0.07 - 0.35	8.58603e-06	2.57581e-05	0.266085	0.08 - 0.47	4.72458e-05	0.000184258	0.0749466	0.00 - 0.30	0.0917151	0.162586
Glycine	0.181877	0.06 - 0.34	1.63721e-05	4.5608e-05	0.181545	0.03 - 0.39	0.00105975	0.00295217	0.148714	0.01 - 0.39	0.0153279	0.0332157
L-Asparagine	0.173822	0.05 - 0.33	2.63547e-05	6.85223e-05	0.299876	0.11 - 0.50	1.25436e-05	5.53893e-05	0.0256624	0.00 - 0.21	0.329968	0.459598
Ethanolamine	0.16786	0.05 - 0.32	3.73994e-05	9.11609e-05	0.139714	0.01 - 0.34	0.00454409	0.00886098	0.272784	0.06 - 0.52	0.000648368	0.00316079
L-Alanine	0.165302	0.05 - 0.32	4.34359e-05	9.96471e-05	0.126668	0.01 - 0.32	0.0071015	0.0131885	0.200211	0.02 - 0.45	0.00428898	0.0119479
N6-N6-N6-Trimethyl-L-lysine	0.163569	0.05 - 0.32	4.80618e-05	0.000104134	0.189388	0.04 - 0.39	0.000802491	0.00240747	0.148707	0.01 - 0.39	0.0153303	0.0332157
L-4-hydroxy-L-proline	0.132076	0.03 - 0.28	0.000294699	0.000604909	0.0942329	0.00 - 0.28	0.0213782	0.0333499	0.25435	0.05 - 0.50	0.00106139	0.00455512
L-Isoleucine	0.124264	0.03 - 0.27	0.000459106	0.000895256	0.117358	0.01 - 0.31	0.00975198	0.0172876	0.125387	0.00 - 0.37	0.0269931	0.0554069
L-Leucine	0.119436	0.02 - 0.26	0.000603154	0.00112014	0.107737	0.00 - 0.30	0.013522	0.0219732	0.103069	0.00 - 0.34	0.0462845	0.0902548
Ornithine	0.11614	0.02 - 0.26	0.000726381	0.00128767	0.198128	0.04 - 0.40	0.000587332	0.00190883	0.00123552	0.00 - 0.12	0.831768	0.842868
L-Valine	0.110371	0.02 - 0.25	0.00100479	0.00170378	0.147326	0.02 - 0.35	0.00349697	0.00717799	0.0241079	0.00 - 0.20	0.345253	0.464306
Gamma-Glutamylglutamine	0.105937	0.02 - 0.25	0.00128861	0.00209399	0.0615246	0.00 - 0.23	0.0652956	0.0943158	0.226041	0.03 - 0.48	0.00222226	0.00666677
Putrescine	0.104923	0.02 - 0.25	0.00136401	0.00212786	0.153043	0.02 - 0.35	0.00287028	0.00621895	0.0289922	0.00 - 0.22	0.300045	0.433398
L-2-aminoadipic acid	0.0904495	0.01 - 0.23	0.00306235	0.00459353	0.110389	0.01 - 0.30	0.012358	0.0209549	0.0704178	0.00 - 0.29	0.102532	0.173859
L-Pipecolic acid	0.0813657	0.01 - 0.21	0.0050803	0.00733821	0.0331106	0.00 - 0.18	0.179527	0.225857	0.158691	0.01 - 0.41	0.0120135	0.0292829
L-Histidine	0.0601858	0.00 - 0.18	0.0165639	0.0230711	0.0761779	0.00 - 0.25	0.0394924	0.0592385	0.019152	0.00 - 0.19	0.400805	0.504239
Taurine	0.0337262	0.00 - 0.14	0.0748376	0.100644	0.0445079	0.00 - 0.20	0.118579	0.159469	0.0477486	0.00 - 0.25	0.181405	0.282992
L-Tryptophan	0.0277946	0.00 - 0.13	0.106361	0.138269	0.0303096	0.00 - 0.18	0.199401	0.24302	0.020095	0.00 - 0.19	0.389333	0.504239
L-Homoserine	0.0270361	0.00 - 0.13	0.111323	0.140052	0.054638	0.00 - 0.22	0.0829421	0.115527	0.00236647	0.00 - 0.13	0.768692	0.811022
L-Methionine	0.0244381	0.00 - 0.12	0.130322	0.15883	0.0289399	0.00 - 0.17	0.210028	0.248215	0.0121362	0.00 - 0.17	0.50437	0.614701
Gamma-L-glutamyl-L-alanine	0.0234068	0.00 - 0.12	0.138826	0.164067	0.00890113	0.00 - 0.12	0.489163	0.515604	0.045932	0.00 - 0.25	0.190145	0.285217
SDMA	0.0136745	0.00 - 0.10	0.259083	0.297184	0.00158202	0.00 - 0.09	0.771015	0.771015	0.0512237	0.00 - 0.26	0.165907	0.269599
L-Glutamic acid	0.00725403	0.00 - 0.08	0.411849	0.45608	0.0379947	0.00 - 0.19	0.149976	0.194969	0.00235095	0.00 - 0.13	0.769431	0.811022
L-Phenylalanine	0.00697575	0.00 - 0.08	0.420997	0.45608	0.0169651	0.00 - 0.15	0.338667	0.377372	0.00107585	0.00 - 0.12	0.842868	0.842868
Gamma-aminobutyric acid	0.00601655	0.00 - 0.08	0.454978	0.479571	0.0141407	0.00 - 0.14	0.382712	0.414605	0.00274978	0.00 - 0.13	0.751213	0.811022
L-Methionine sulfoxide	0.00397103	0.00 - 0.07	0.544065	0.558382	0.0261907	0.00 - 0.17	0.233408	0.267733	0.00295938	0.00 - 0.14	0.742216	0.811022
Glutathione	0.00032295	0.00 - 0.05	0.862767	0.862767	0.00494215	0.00 - 0.11	0.606656	0.622621	0.0109233	0.00 - 0.17	0.526605	0.622352

## Sheet: Table S2
Table S2. Correlations between amine metabolite ratios in heathy volunteers
R2 = coefficient of determination; 95% c.i. = 95% confidence interval of R2; FDR = false discovery rate.
		Healthy volunteers				Female (healthy volunteers)				Male (healthy volunteers)
		R2	R2 CI	p	FDR	R2	R2 CI	p	FDR	R2	R2 CI	p	FDR
L-Leucine	L-Valine	0.267952	0.12 - 0.43	7.7959e-08	1.78295e-07	0.272699	0.09 - 0.48	3.65976e-05	8.21783e-05	0.280123	0.06 - 0.53	0.000531357	0.00122278
L-Leucine	L-Tryptophan	0.335988	0.18 - 0.49	7.515e-10	2.22744e-09	0.37648	0.17 - 0.57	4.95199e-07	1.85324e-06	0.214473	0.03 - 0.46	0.0029887	0.00555044
L-Leucine	L-Asparagine	0.658897	0.53 - 0.76	1.92303e-23	7.49983e-22	0.788076	0.66 - 0.87	7.76706e-20	2.87769e-17	0.387279	0.14 - 0.62	2.33923e-05	7.74973e-05
L-Leucine	L-Isoleucine	0.316784	0.16 - 0.47	2.90899e-09	8.10362e-09	0.317406	0.12 - 0.52	6.16513e-06	1.68574e-05	0.286713	0.07 - 0.53	0.000443777	0.0010506
L-Leucine	L-Phenylalanine	0.560274	0.41 - 0.68	2.79746e-18	2.43873e-17	0.555677	0.36 - 0.71	4.39731e-11	5.34165e-10	0.532645	0.29 - 0.72	1.35164e-07	7.58764e-07
L-Leucine	L-Threonine	0.670505	0.54 - 0.77	3.81141e-24	1.76516e-22	0.659136	0.49 - 0.79	3.16225e-14	1.30179e-12	0.596793	0.36 - 0.77	8.35633e-09	6.01169e-08
L-Leucine	L-Methionine	0.642558	0.51 - 0.75	1.71438e-22	4.23453e-21	0.625304	0.44 - 0.76	4.17337e-13	1.00105e-11	0.681788	0.47 - 0.82	9.8462e-11	1.01334e-09
L-Leucine	L-Glutamine	0.355349	0.20 - 0.51	1.84864e-10	5.82911e-10	0.331601	0.13 - 0.53	3.42708e-06	1.00374e-05	0.378144	0.14 - 0.61	3.10861e-05	9.88618e-05
L-Leucine	Ethanolamine	0.198144	0.07 - 0.35	6.18915e-06	1.12598e-05	0.285966	0.10 - 0.49	2.17948e-05	5.20966e-05	0.114719	0.00 - 0.35	0.0349304	0.0496803
L-Leucine	L-Tyrosine	0.573382	0.43 - 0.69	6.77285e-19	6.782e-18	0.543661	0.34 - 0.70	9.13154e-11	9.95069e-10	0.533877	0.29 - 0.72	1.28583e-07	7.27326e-07
L-Leucine	L-Alpha-aminobutyric acid	0.587425	0.44 - 0.70	1.41181e-19	1.74358e-18	0.440531	0.23 - 0.62	2.46797e-08	1.26998e-07	0.845694	0.72 - 0.92	1.36266e-16	9.17501e-15
L-Leucine	L-Alanine	0.524162	0.37 - 0.65	1.13397e-16	8.0795e-16	0.579815	0.39 - 0.73	9.53965e-12	1.41378e-10	0.38306	0.14 - 0.61	2.66882e-05	8.6358e-05
L-Leucine	L-Serine	0.413431	0.25 - 0.56	2.13255e-12	8.36095e-12	0.410777	0.20 - 0.60	1.03267e-07	4.52786e-07	0.491883	0.24 - 0.70	6.58338e-07	3.0681e-06
L-Leucine	L-Lysine	0.26676	0.12 - 0.43	8.42652e-08	1.90949e-07	0.309247	0.12 - 0.51	8.59783e-06	2.25124e-05	0.224362	0.03 - 0.47	0.00232039	0.004466
L-Leucine	Glycine	0.458594	0.30 - 0.60	4.89088e-14	2.32317e-13	0.42443	0.22 - 0.61	5.40163e-08	2.5333e-07	0.513105	0.26 - 0.71	2.93317e-07	1.51991e-06
L-Leucine	Taurine	0.0317142	0.00 - 0.14	0.0842381	0.0937244	0.0420473	0.00 - 0.20	0.12951	0.149017	0.025845	0.00 - 0.21	0.328231	0.367956
L-Leucine	L-Arginine	0.372909	0.22 - 0.53	5.00282e-11	1.6403e-10	0.326855	0.13 - 0.53	4.17565e-06	1.19006e-05	0.455466	0.21 - 0.67	2.45289e-06	1.03272e-05
L-Leucine	S-Methylcysteine	0.687612	0.57 - 0.78	3.15581e-25	2.33846e-23	0.637167	0.46 - 0.77	1.73527e-13	4.80276e-12	0.781382	0.62 - 0.88	8.90459e-14	1.88523e-12
L-Leucine	L-Proline	0.302402	0.15 - 0.46	7.83255e-09	2.05085e-08	0.237561	0.07 - 0.44	0.000139071	0.000280795	0.390369	0.15 - 0.62	2.12285e-05	7.14772e-05
L-Leucine	L-2-aminoadipic acid	0.0823638	0.01 - 0.22	0.00480558	0.00611844	0.0433172	0.00 - 0.20	0.123739	0.143043	0.178582	0.01 - 0.43	0.00736111	0.0126264
L-Leucine	Citrulline	0.414191	0.26 - 0.56	2.0061e-12	7.90703e-12	0.437311	0.23 - 0.62	2.89134e-08	1.44762e-07	0.350776	0.11 - 0.59	7.1285e-05	0.000204737
L-Leucine	Ornithine	0.194308	0.07 - 0.35	7.79627e-06	1.38871e-05	0.262379	0.08 - 0.47	5.44655e-05	0.000117664	0.092567	0.00 - 0.32	0.059683	0.0807028
L-Leucine	Putrescine	0.158734	0.04 - 0.31	6.36815e-05	9.99746e-05	0.258777	0.08 - 0.47	6.25054e-05	0.000132712	0.0310051	0.00 - 0.22	0.283601	0.321328
L-Leucine	Gamma-Glutamylglutamine	0.229236	0.09 - 0.39	9.20496e-07	1.85855e-06	0.139708	0.01 - 0.34	0.00454502	0.00680589	0.372691	0.13 - 0.61	3.67708e-05	0.000114005
L-Leucine	N6-N6-N6-Trimethyl-L-lysine	0.0917599	0.01 - 0.23	0.00284654	0.003707	0.143512	0.02 - 0.34	0.00398793	0.00606787	0.0245155	0.00 - 0.21	0.341157	0.380147
L-Leucine	L-Glutamic acid	0.000478365	0.00 - 0.05	0.833371	0.840174	0.00237308	0.00 - 0.10	0.72144	0.739402	0.0227496	0.00 - 0.20	0.359382	0.398059
L-Leucine	Methionine sulfone	0.502716	0.35 - 0.64	8.98582e-16	5.25384e-15	0.328245	0.13 - 0.53	3.94139e-06	1.132e-05	0.856795	0.74 - 0.92	3.40296e-17	2.80177e-15
L-Leucine	L-Homoserine	0.192584	0.07 - 0.35	8.6458e-06	1.53266e-05	0.237199	0.06 - 0.44	0.000140962	0.000283839	0.157923	0.01 - 0.40	0.0122413	0.0196763
L-Leucine	Glutathione	0.000914961	0.00 - 0.05	0.771061	0.779476	0.00607352	0.00 - 0.11	0.56806	0.590368	0.0230654	0.00 - 0.20	0.356029	0.395529
L-Leucine	Gamma-aminobutyric acid	0.0786034	0.01 - 0.21	0.00592532	0.00745443	0.0560357	0.00 - 0.22	0.0789953	0.0941085	0.0865031	0.00 - 0.31	0.0691535	0.0919977
L-Leucine	Gamma-L-glutamyl-L-alanine	0.232035	0.09 - 0.39	7.72902e-07	1.57341e-06	0.291431	0.10 - 0.50	1.75625e-05	4.33794e-05	0.148302	0.01 - 0.39	0.0154824	0.0242035
L-Leucine	3-Methoxytyrosine	0.450589	0.29 - 0.59	9.76028e-14	4.49216e-13	0.434954	0.23 - 0.62	3.24498e-08	1.61378e-07	0.465324	0.21 - 0.68	1.7326e-06	7.50795e-06
L-Leucine	Homocitrulline	0.703447	0.59 - 0.79	2.77818e-26	2.9409e-24	0.696553	0.53 - 0.81	1.33409e-15	1.05765e-13	0.648805	0.43 - 0.80	6.24685e-10	5.38246e-09
L-Leucine	L-Methionine sulfoxide	0.191483	0.07 - 0.35	9.23528e-06	1.6255e-05	0.141247	0.02 - 0.34	0.00431094	0.00650591	0.222658	0.03 - 0.47	0.0024242	0.00462972
L-Leucine	L-Pipecolic acid	0.173	0.05 - 0.33	2.76612e-05	4.53472e-05	0.227695	0.06 - 0.43	0.000200488	0.000390952	0.084941	0.00 - 0.31	0.0718335	0.0948817
L-Leucine	L-4-hydroxy-L-proline	0.15967	0.04 - 0.31	6.03115e-05	9.50868e-05	0.0463337	0.00 - 0.21	0.111113	0.129457	0.445313	0.20 - 0.66	3.48747e-06	1.41214e-05
L-Leucine	SDMA	0.185549	0.06 - 0.34	1.31622e-05	2.23944e-05	0.141623	0.02 - 0.34	0.00425562	0.00643554	0.258882	0.05 - 0.51	0.000941108	0.00199798
L-Leucine	L-Histidine	0.467087	0.31 - 0.61	2.32421e-14	1.14816e-13	0.459513	0.25 - 0.64	9.52992e-09	5.4479e-08	0.343494	0.11 - 0.58	8.84329e-05	0.000249159
L-Valine	L-Tryptophan	0.341765	0.19 - 0.50	4.96556e-10	1.48366e-09	0.346851	0.15 - 0.55	1.80056e-06	5.77582e-06	0.275895	0.06 - 0.52	0.000596037	0.00133433
L-Valine	L-Asparagine	0.516914	0.36 - 0.65	2.30564e-16	1.55316e-15	0.618017	0.43 - 0.76	7.05892e-13	1.53843e-11	0.173258	0.01 - 0.42	0.00839723	0.0141096
L-Valine	L-Isoleucine	0.322814	0.17 - 0.48	1.90927e-09	5.44143e-09	0.318266	0.12 - 0.52	5.95174e-06	1.63949e-05	0.363921	0.12 - 0.60	4.80417e-05	0.000144125
L-Valine	L-Phenylalanine	0.672384	0.55 - 0.77	2.91758e-24	1.54424e-22	0.700246	0.54 - 0.81	9.56085e-16	8.85573e-14	0.571462	0.33 - 0.75	2.63153e-08	1.72563e-07
L-Valine	L-Threonine	0.592334	0.45 - 0.71	8.05981e-20	1.06649e-18	0.653967	0.48 - 0.78	4.76567e-14	1.85861e-12	0.403933	0.16 - 0.63	1.37891e-05	4.98427e-05
L-Valine	L-Methionine	0.576181	0.43 - 0.70	4.97577e-19	5.19302e-18	0.604279	0.42 - 0.75	1.85218e-12	3.51915e-11	0.400715	0.15 - 0.63	1.52877e-05	5.34348e-05
L-Valine	L-Glutamine	0.280192	0.13 - 0.44	3.48609e-08	8.51761e-08	0.26316	0.08 - 0.47	5.28599e-05	0.00011453	0.304231	0.08 - 0.55	0.000273068	0.000679004
L-Valine	Ethanolamine	0.163444	0.05 - 0.32	4.84116e-05	7.73125e-05	0.201676	0.04 - 0.41	0.000517083	0.000943741	0.103722	0.00 - 0.34	0.0455602	0.0634589
L-Valine	L-Tyrosine	0.570212	0.42 - 0.69	9.58186e-19	8.98754e-18	0.573513	0.38 - 0.73	1.43323e-11	1.93095e-10	0.49307	0.24 - 0.70	6.29769e-07	2.95354e-06
L-Valine	L-Alpha-aminobutyric acid	0.531548	0.38 - 0.66	5.44194e-17	4.24471e-16	0.423593	0.22 - 0.61	5.62266e-08	2.6043e-07	0.750045	0.57 - 0.86	1.08188e-12	1.82199e-11
L-Valine	L-Alanine	0.436168	0.28 - 0.58	3.30696e-13	1.42468e-12	0.494147	0.29 - 0.67	1.54111e-09	1.09804e-08	0.273211	0.06 - 0.52	0.000640927	0.00142194
L-Valine	L-Serine	0.344474	0.19 - 0.50	4.08402e-10	1.24027e-09	0.349399	0.15 - 0.55	1.61486e-06	5.31826e-06	0.324838	0.09 - 0.57	0.000152181	0.000402736
L-Valine	L-Lysine	0.247535	0.11 - 0.41	2.9066e-07	6.17131e-07	0.312824	0.12 - 0.52	7.4344e-06	1.98207e-05	0.140882	0.00 - 0.39	0.0185446	0.0285688
L-Valine	Glycine	0.400306	0.24 - 0.55	6.05988e-12	2.22295e-11	0.342894	0.14 - 0.54	2.1306e-06	6.60574e-06	0.402349	0.16 - 0.63	1.45084e-05	5.16862e-05
L-Valine	Taurine	0.0673148	0.00 - 0.19	0.0111178	0.0135054	0.104294	0.00 - 0.29	0.0151977	0.0207394	0.0310056	0.00 - 0.22	0.283598	0.321328
L-Valine	L-Arginine	0.301937	0.15 - 0.46	8.08468e-09	2.10942e-08	0.294445	0.10 - 0.50	1.5581e-05	3.88739e-05	0.277677	0.06 - 0.53	0.000567903	0.0012869
L-Valine	S-Methylcysteine	0.694035	0.57 - 0.79	1.19564e-25	1.10746e-23	0.619179	0.43 - 0.76	6.49567e-13	1.45857e-11	0.858475	0.74 - 0.92	2.73314e-17	2.80177e-15
L-Valine	L-Proline	0.305778	0.15 - 0.46	6.21826e-09	1.66344e-08	0.324592	0.13 - 0.53	4.58628e-06	1.29711e-05	0.208596	0.03 - 0.46	0.00347019	0.00638068
L-Valine	L-2-aminoadipic acid	0.0644023	0.00 - 0.19	0.0130821	0.0158396	0.0481429	0.00 - 0.21	0.104208	0.121795	0.093175	0.00 - 0.32	0.0588095	0.079667
L-Valine	Citrulline	0.421759	0.26 - 0.57	1.08642e-12	4.39909e-12	0.402748	0.20 - 0.59	1.50187e-07	6.2875e-07	0.494343	0.24 - 0.70	6.00436e-07	2.87047e-06
L-Valine	Ornithine	0.186037	0.06 - 0.34	1.27853e-05	2.18293e-05	0.277733	0.09 - 0.48	3.00927e-05	6.92505e-05	0.0177898	0.00 - 0.19	0.418243	0.458458
L-Valine	Putrescine	0.205379	0.07 - 0.36	3.99486e-06	7.41903e-06	0.348168	0.15 - 0.55	1.70212e-06	5.53189e-06	0.0967075	0.00 - 0.33	0.0539854	0.0736707
L-Valine	Gamma-Glutamylglutamine	0.188045	0.06 - 0.34	1.1343e-05	1.96382e-05	0.139698	0.01 - 0.34	0.00454645	0.00680589	0.30405	0.08 - 0.55	0.000274456	0.000680174
L-Valine	N6-N6-N6-Trimethyl-L-lysine	0.0846233	0.01 - 0.22	0.00423722	0.005451	0.163725	0.02 - 0.37	0.00198058	0.00322551	0.0032355	0.00 - 0.14	0.730887	0.755352
L-Valine	L-Glutamic acid	0.000564481	0.00 - 0.05	0.819227	0.82704	0.00240873	0.00 - 0.10	0.719442	0.738374	0.00156683	0.00 - 0.13	0.810913	0.827668
L-Valine	Methionine sulfone	0.406436	0.25 - 0.56	3.73117e-12	1.41061e-11	0.259799	0.08 - 0.47	6.01146e-05	0.000129116	0.827605	0.69 - 0.91	1.07004e-15	4.33863e-14
L-Valine	L-Homoserine	0.235846	0.10 - 0.39	6.08669e-07	1.25633e-06	0.291311	0.10 - 0.50	1.76463e-05	4.34417e-05	0.0923044	0.00 - 0.32	0.0600644	0.0809231
L-Valine	Glutathione	0.00705205	0.00 - 0.08	0.41846	0.434284	7.871e-06	0.00 - 0.07	0.983628	0.983628	0.0335573	0.00 - 0.23	0.264312	0.301316
L-Valine	Gamma-aminobutyric acid	0.0616659	0.00 - 0.19	0.0152461	0.0182215	0.0481985	0.00 - 0.21	0.104004	0.121748	0.0565944	0.00 - 0.27	0.144743	0.176406
L-Valine	Gamma-L-glutamyl-L-alanine	0.208462	0.08 - 0.37	3.31155e-06	6.19661e-06	0.27108	0.09 - 0.48	3.89657e-05	8.61898e-05	0.0843323	0.00 - 0.31	0.0729065	0.0959569
L-Valine	3-Methoxytyrosine	0.472673	0.32 - 0.61	1.41581e-14	7.33645e-14	0.478606	0.27 - 0.65	3.54106e-09	2.28168e-08	0.493176	0.24 - 0.70	6.27271e-07	2.95354e-06
L-Valine	Homocitrulline	0.732853	0.62 - 0.81	2.1197e-28	3.92674e-26	0.716311	0.56 - 0.82	2.13757e-16	2.95398e-14	0.730027	0.54 - 0.85	4.55647e-12	6.30408e-11
L-Valine	L-Methionine sulfoxide	0.228117	0.09 - 0.39	9.86931e-07	1.9712e-06	0.261521	0.08 - 0.47	5.62841e-05	0.00012124	0.134687	0.00 - 0.38	0.021552	0.0327255
L-Valine	L-Pipecolic acid	0.17725	0.06 - 0.33	2.15306e-05	3.56917e-05	0.254766	0.08 - 0.46	7.28131e-05	0.000152846	0.0712014	0.00 - 0.29	0.100569	0.12717
L-Valine	L-4-hydroxy-L-proline	0.133417	0.03 - 0.28	0.000273043	0.000396715	0.0331612	0.00 - 0.18	0.17919	0.201793	0.447866	0.20 - 0.66	3.1939e-06	1.30037e-05
L-Valine	SDMA	0.195308	0.07 - 0.35	7.34169e-06	1.31089e-05	0.178938	0.03 - 0.38	0.0011619	0.00198839	0.282604	0.07 - 0.53	0.000496605	0.00114995
L-Valine	L-Histidine	0.466093	0.31 - 0.61	2.53715e-14	1.24505e-13	0.48691	0.28 - 0.66	2.27721e-09	1.53401e-08	0.304412	0.08 - 0.55	0.000271689	0.00067785
L-Tryptophan	L-Asparagine	0.428075	0.27 - 0.57	6.47337e-13	2.67976e-12	0.576142	0.38 - 0.73	1.2103e-11	1.66553e-10	0.160979	0.01 - 0.41	0.0113586	0.0184173
L-Tryptophan	L-Isoleucine	0.316379	0.16 - 0.47	2.992e-09	8.30364e-09	0.368392	0.17 - 0.56	7.08311e-07	2.57283e-06	0.223925	0.03 - 0.47	0.0023466	0.00450474
L-Tryptophan	L-Phenylalanine	0.218812	0.08 - 0.38	1.75625e-06	3.39786e-06	0.171693	0.03 - 0.37	0.00149905	0.00251881	0.331955	0.10 - 0.57	0.000123908	0.000336321
L-Tryptophan	L-Threonine	0.547261	0.40 - 0.67	1.09813e-17	9.46179e-17	0.614544	0.43 - 0.75	9.03693e-13	1.8601e-11	0.452109	0.20 - 0.67	2.75742e-06	1.14148e-05
L-Tryptophan	L-Methionine	0.26052	0.12 - 0.42	1.2634e-07	2.79457e-07	0.232789	0.06 - 0.44	0.000166067	0.000329909	0.298453	0.08 - 0.54	0.00032086	0.000784678
L-Tryptophan	L-Glutamine	0.214505	0.08 - 0.37	2.28871e-06	4.35973e-06	0.263888	0.08 - 0.47	5.14047e-05	0.000112032	0.116771	0.00 - 0.36	0.0332417	0.0477366
L-Tryptophan	Ethanolamine	0.0804749	0.01 - 0.21	0.00533874	0.00675086	0.104792	0.00 - 0.29	0.0149428	0.0204292	0.0661907	0.00 - 0.28	0.113842	0.142495
L-Tryptophan	L-Tyrosine	0.43205	0.27 - 0.58	4.65981e-13	1.97975e-12	0.376636	0.17 - 0.57	4.91776e-07	1.84978e-06	0.524718	0.28 - 0.72	1.85764e-07	1.01964e-06
L-Tryptophan	L-Alpha-aminobutyric acid	0.502694	0.35 - 0.64	9.00456e-16	5.25384e-15	0.423461	0.22 - 0.61	5.65847e-08	2.6043e-07	0.700165	0.50 - 0.83	3.23583e-11	3.63296e-10
L-Tryptophan	L-Alanine	0.280525	0.13 - 0.44	3.40984e-08	8.36653e-08	0.341842	0.14 - 0.54	2.22776e-06	6.8782e-06	0.198583	0.02 - 0.45	0.00446838	0.00799776
L-Tryptophan	L-Serine	0.320171	0.17 - 0.48	2.29724e-09	6.48621e-09	0.403129	0.20 - 0.59	1.47555e-07	6.21239e-07	0.196181	0.02 - 0.45	0.00474638	0.00847486
L-Tryptophan	L-Lysine	0.280156	0.13 - 0.44	3.4944e-08	8.51761e-08	0.376847	0.17 - 0.57	4.87171e-07	1.84946e-06	0.171439	0.01 - 0.42	0.00878267	0.0146576
L-Tryptophan	Glycine	0.458769	0.30 - 0.60	4.8171e-14	2.30288e-13	0.409882	0.20 - 0.60	1.07695e-07	4.66679e-07	0.504947	0.26 - 0.70	4.01801e-07	1.97175e-06
L-Tryptophan	Taurine	0.0224838	0.00 - 0.12	0.146958	0.158972	0.108198	0.00 - 0.30	0.0133121	0.0184379	0.0128384	0.00 - 0.17	0.492211	0.530901
L-Tryptophan	L-Arginine	0.290198	0.14 - 0.45	1.78861e-08	4.49275e-08	0.312343	0.12 - 0.52	7.58152e-06	2.01359e-05	0.230946	0.04 - 0.48	0.00195804	0.00383838
L-Tryptophan	S-Methylcysteine	0.585541	0.44 - 0.70	1.7477e-19	2.08879e-18	0.484266	0.28 - 0.66	2.62289e-09	1.70968e-08	0.789954	0.63 - 0.89	4.22683e-14	1.01035e-12
L-Tryptophan	L-Proline	0.360036	0.20 - 0.51	1.30863e-10	4.14398e-10	0.319843	0.12 - 0.52	5.57833e-06	1.55396e-05	0.505123	0.26 - 0.70	3.99093e-07	1.97152e-06
L-Tryptophan	L-2-aminoadipic acid	0.0867548	0.01 - 0.22	0.0037627	0.0048659	0.057805	0.00 - 0.23	0.0742789	0.0893517	0.0810582	0.00 - 0.31	0.0789675	0.103201
L-Tryptophan	Citrulline	0.47105	0.31 - 0.61	1.63599e-14	8.41851e-14	0.542791	0.34 - 0.70	9.62053e-11	1.0184e-09	0.402184	0.16 - 0.63	1.45854e-05	5.17119e-05
L-Tryptophan	Ornithine	0.219133	0.08 - 0.38	1.72191e-06	3.34891e-06	0.319624	0.12 - 0.52	5.62881e-06	1.56215e-05	0.0173544	0.00 - 0.19	0.424048	0.464135
L-Tryptophan	Putrescine	0.152755	0.04 - 0.30	9.0048e-05	0.000137578	0.313044	0.12 - 0.52	7.36802e-06	1.97815e-05	0.0411009	0.00 - 0.24	0.215797	0.249463
L-Tryptophan	Gamma-Glutamylglutamine	0.133072	0.03 - 0.28	0.000278469	0.000403807	0.166542	0.03 - 0.37	0.00179518	0.00296927	0.115757	0.00 - 0.35	0.0340659	0.0488256
L-Tryptophan	N6-N6-N6-Trimethyl-L-lysine	0.137716	0.03 - 0.29	0.000213665	0.000313516	0.121221	0.01 - 0.32	0.00855056	0.0121612	0.176582	0.01 - 0.43	0.00773481	0.0131758
L-Tryptophan	L-Glutamic acid	0.00336113	0.00 - 0.07	0.576802	0.592802	0.105613	0.00 - 0.30	0.0145325	0.020016	0.0743669	0.00 - 0.30	0.0930304	0.118854
L-Tryptophan	Methionine sulfone	0.584438	0.44 - 0.70	1.97952e-19	2.29191e-18	0.378266	0.17 - 0.57	4.57305e-07	1.75577e-06	0.857527	0.74 - 0.92	3.09395e-17	2.80177e-15
L-Tryptophan	L-Homoserine	0.119223	0.02 - 0.26	0.00061046	0.000845516	0.114984	0.01 - 0.31	0.0105719	0.0147807	0.131427	0.00 - 0.37	0.0233231	0.0351269
L-Tryptophan	Glutathione	0.00293405	0.00 - 0.07	0.602125	0.614833	0.000168517	0.00 - 0.08	0.924349	0.929366	0.00432506	0.00 - 0.14	0.690798	0.717926
L-Tryptophan	Gamma-aminobutyric acid	0.0259217	0.00 - 0.13	0.119075	0.130139	0.020218	0.00 - 0.15	0.295849	0.321485	0.0396546	0.00 - 0.24	0.224232	0.258407
L-Tryptophan	Gamma-L-glutamyl-L-alanine	0.144181	0.04 - 0.29	0.000147555	0.000221781	0.156065	0.02 - 0.36	0.00258495	0.0041104	0.126838	0.00 - 0.37	0.0260625	0.0384721
L-Tryptophan	3-Methoxytyrosine	0.431592	0.27 - 0.58	4.84023e-13	2.03785e-12	0.383348	0.18 - 0.58	3.64172e-07	1.42027e-06	0.516823	0.27 - 0.71	2.53702e-07	1.34303e-06
L-Tryptophan	Homocitrulline	0.643687	0.51 - 0.75	1.47869e-22	3.92154e-21	0.594029	0.40 - 0.74	3.72419e-12	6.41774e-11	0.677868	0.47 - 0.82	1.23828e-10	1.23995e-09
L-Tryptophan	L-Methionine sulfoxide	0.0960308	0.01 - 0.23	0.00224284	0.00296247	0.114723	0.01 - 0.31	0.0106661	0.0148844	0.10344	0.00 - 0.34	0.0458711	0.0637721
L-Tryptophan	L-Pipecolic acid	0.140157	0.03 - 0.29	0.000185831	0.000274305	0.133173	0.01 - 0.33	0.00568618	0.00831058	0.153978	0.01 - 0.40	0.0134809	0.021254
L-Tryptophan	L-4-hydroxy-L-proline	0.223247	0.09 - 0.38	1.33536e-06	2.62468e-06	0.140534	0.01 - 0.34	0.00441789	0.00665377	0.472224	0.22 - 0.68	1.35347e-06	6.07832e-06
L-Tryptophan	SDMA	0.193758	0.07 - 0.35	8.05801e-06	1.43189e-05	0.180257	0.03 - 0.38	0.00110908	0.00190239	0.200611	0.02 - 0.45	0.00424601	0.00765522
L-Tryptophan	L-Histidine	0.219432	0.09 - 0.38	1.69037e-06	3.29621e-06	0.269796	0.09 - 0.48	4.09477e-05	9.03043e-05	0.122679	0.00 - 0.36	0.0288196	0.0421209
L-Asparagine	L-Isoleucine	0.571795	0.43 - 0.69	8.06052e-19	7.85901e-18	0.715135	0.56 - 0.82	2.39189e-16	2.95398e-14	0.322305	0.09 - 0.56	0.000163654	0.000429819
L-Asparagine	L-Phenylalanine	0.486528	0.33 - 0.62	4.04857e-15	2.25563e-14	0.677956	0.51 - 0.80	6.73324e-15	3.56381e-13	0.174521	0.01 - 0.42	0.00813935	0.0138015
L-Asparagine	L-Threonine	0.537859	0.39 - 0.67	2.87993e-17	2.34508e-16	0.599701	0.41 - 0.74	2.53583e-12	4.47393e-11	0.403186	0.16 - 0.63	1.41241e-05	5.05602e-05
L-Asparagine	L-Methionine	0.225722	0.09 - 0.38	1.14543e-06	2.26943e-06	0.352979	0.15 - 0.55	1.38489e-06	4.62253e-06	0.0449267	0.00 - 0.25	0.195184	0.229573
L-Asparagine	L-Glutamine	0.288399	0.14 - 0.45	2.01782e-08	5.03436e-08	0.333309	0.14 - 0.53	3.19082e-06	9.42041e-06	0.248437	0.05 - 0.50	0.00124067	0.00250501
L-Asparagine	Ethanolamine	0.246299	0.11 - 0.41	3.14439e-07	6.6193e-07	0.327818	0.13 - 0.53	4.01208e-06	1.14786e-05	0.0994758	0.00 - 0.33	0.0504867	0.0694075
L-Asparagine	L-Tyrosine	0.543153	0.39 - 0.67	1.67752e-17	1.39668e-16	0.680462	0.51 - 0.80	5.44318e-15	3.10261e-13	0.243097	0.04 - 0.49	0.00142733	0.00285851
L-Asparagine	L-Alpha-aminobutyric acid	0.618355	0.48 - 0.73	3.67547e-21	6.33378e-20	0.535817	0.34 - 0.70	1.45664e-10	1.47859e-09	0.708608	0.51 - 0.84	1.89699e-11	2.26721e-10
L-Asparagine	L-Alanine	0.583832	0.44 - 0.70	2.11935e-19	2.41606e-18	0.622993	0.44 - 0.76	4.93555e-13	1.14289e-11	0.534761	0.29 - 0.73	1.24053e-07	7.07101e-07
L-Asparagine	L-Serine	0.423225	0.26 - 0.57	9.63856e-13	3.94595e-12	0.484213	0.28 - 0.66	2.63028e-09	1.70968e-08	0.327476	0.10 - 0.57	0.000141047	0.000375956
L-Asparagine	L-Lysine	0.482186	0.33 - 0.62	6.01474e-15	3.27715e-14	0.608181	0.42 - 0.75	1.41303e-12	2.80004e-11	0.337436	0.10 - 0.58	0.000105635	0.000292072
L-Asparagine	Glycine	0.406346	0.25 - 0.56	3.75797e-12	1.41353e-11	0.38616	0.18 - 0.58	3.2082e-07	1.26451e-06	0.43471	0.19 - 0.65	5.00431e-06	1.98951e-05
L-Asparagine	Taurine	0.0666206	0.00 - 0.19	0.0115572	0.0140161	0.146313	0.02 - 0.35	0.00362118	0.00559019	0.0197538	0.00 - 0.19	0.393429	0.433182
L-Asparagine	L-Arginine	0.231266	0.09 - 0.39	8.10928e-07	1.6463e-06	0.18075	0.03 - 0.38	0.00108993	0.0018826	0.264277	0.05 - 0.51	0.000814953	0.00177612
L-Asparagine	S-Methylcysteine	0.530631	0.38 - 0.66	5.96466e-17	4.46446e-16	0.473358	0.27 - 0.65	4.66449e-09	2.88032e-08	0.644363	0.42 - 0.80	7.90714e-10	6.7347e-09
L-Asparagine	L-Proline	0.396326	0.24 - 0.55	8.28155e-12	2.9503e-11	0.459456	0.25 - 0.64	9.55771e-09	5.4479e-08	0.352118	0.11 - 0.59	6.84937e-05	0.000197486
L-Asparagine	L-2-aminoadipic acid	0.203081	0.07 - 0.36	4.59248e-06	8.42333e-06	0.213392	0.05 - 0.42	0.00033851	0.000639888	0.182161	0.02 - 0.43	0.00673556	0.0116886
L-Asparagine	Citrulline	0.346151	0.19 - 0.50	3.61713e-10	1.11216e-09	0.374017	0.17 - 0.57	5.52472e-07	2.0572e-06	0.276228	0.06 - 0.52	0.000590677	0.00132634
L-Asparagine	Ornithine	0.314235	0.16 - 0.47	3.47212e-09	9.52903e-09	0.407209	0.20 - 0.60	1.22041e-07	5.19727e-07	0.0948192	0.00 - 0.33	0.0565119	0.0768354
L-Asparagine	Putrescine	0.14792	0.04 - 0.30	0.000119014	0.000180716	0.322687	0.13 - 0.52	4.96187e-06	1.39271e-05	0.0128767	0.00 - 0.17	0.491562	0.530901
L-Asparagine	Gamma-Glutamylglutamine	0.197404	0.07 - 0.35	6.47159e-06	1.16962e-05	0.152463	0.02 - 0.35	0.00292846	0.00460719	0.298987	0.08 - 0.54	0.000316133	0.000775678
L-Asparagine	N6-N6-N6-Trimethyl-L-lysine	0.257808	0.11 - 0.42	1.50514e-07	3.29001e-07	0.39646	0.19 - 0.59	2.00716e-07	8.12737e-07	0.040894	0.00 - 0.24	0.216981	0.250441
L-Asparagine	L-Glutamic acid	0.0217726	0.00 - 0.12	0.153587	0.165901	0.080084	0.00 - 0.26	0.0345701	0.043714	0.000136298	0.00 - 0.11	0.943765	0.948887
L-Asparagine	Methionine sulfone	0.524744	0.37 - 0.65	1.07062e-16	7.7022e-16	0.338498	0.14 - 0.54	2.56591e-06	7.79237e-06	0.900408	0.82 - 0.95	4.01407e-20	9.91475e-18
L-Asparagine	L-Homoserine	0.197866	0.07 - 0.35	6.29374e-06	1.14026e-05	0.250278	0.07 - 0.46	8.63015e-05	0.000178132	0.132104	0.00 - 0.37	0.0229438	0.034626
L-Asparagine	Glutathione	0.0128027	0.00 - 0.10	0.274943	0.289804	0.022302	0.00 - 0.16	0.271979	0.298572	0.0039065	0.00 - 0.14	0.705434	0.731086
L-Asparagine	Gamma-aminobutyric acid	0.0628284	0.00 - 0.19	0.0142857	0.0171846	0.0984113	0.00 - 0.29	0.0185535	0.0250878	0.0101571	0.00 - 0.17	0.541553	0.57574
L-Asparagine	Gamma-L-glutamyl-L-alanine	0.225001	0.09 - 0.38	1.1978e-06	2.36686e-06	0.252367	0.07 - 0.46	7.97447e-05	0.000165058	0.181312	0.02 - 0.43	0.0068792	0.01191
L-Asparagine	3-Methoxytyrosine	0.454215	0.30 - 0.60	7.14602e-14	3.37274e-13	0.425852	0.22 - 0.61	5.04471e-08	2.4117e-07	0.510273	0.26 - 0.71	3.27366e-07	1.66149e-06
L-Asparagine	Homocitrulline	0.655393	0.53 - 0.76	3.10098e-23	1.01408e-21	0.589329	0.40 - 0.74	5.10072e-12	8.59008e-11	0.718347	0.52 - 0.84	1.00503e-11	1.28401e-10
L-Asparagine	L-Methionine sulfoxide	0.201485	0.07 - 0.36	5.05847e-06	9.25512e-06	0.29671	0.11 - 0.50	1.4236e-05	3.56381e-05	0.0521032	0.00 - 0.26	0.16222	0.194507
L-Asparagine	L-Pipecolic acid	0.181173	0.06 - 0.34	1.70701e-05	2.87476e-05	0.200409	0.04 - 0.41	0.00054117	0.00098286	0.119457	0.00 - 0.36	0.0311531	0.0451582
L-Asparagine	L-4-hydroxy-L-proline	0.210285	0.08 - 0.37	2.96299e-06	5.55842e-06	0.177334	0.03 - 0.38	0.00122947	0.00209433	0.284718	0.07 - 0.53	0.000468713	0.00109219
L-Asparagine	SDMA	0.179968	0.06 - 0.33	1.83335e-05	3.06662e-05	0.184482	0.03 - 0.39	0.000955159	0.00165755	0.200678	0.02 - 0.45	0.00423889	0.00765522
L-Asparagine	L-Histidine	0.236634	0.10 - 0.40	5.79265e-07	1.19898e-06	0.246568	0.07 - 0.45	9.9261e-05	0.000202624	0.278303	0.06 - 0.53	0.000558334	0.001273
L-Isoleucine	L-Phenylalanine	0.515989	0.36 - 0.65	2.52228e-16	1.66876e-15	0.531805	0.33 - 0.69	1.84417e-10	1.79807e-09	0.469105	0.22 - 0.68	1.5139e-06	6.71736e-06
L-Isoleucine	L-Threonine	0.642678	0.51 - 0.75	1.68781e-22	4.23453e-21	0.660697	0.49 - 0.79	2.79065e-14	1.21639e-12	0.571991	0.33 - 0.75	2.57096e-08	1.70096e-07
L-Isoleucine	L-Methionine	0.543498	0.39 - 0.67	1.61907e-17	1.36333e-16	0.474667	0.27 - 0.65	4.35573e-09	2.73525e-08	0.625015	0.40 - 0.79	2.13681e-09	1.66671e-08
L-Isoleucine	L-Glutamine	0.352653	0.20 - 0.51	2.25279e-10	7.07338e-10	0.340302	0.14 - 0.54	2.37775e-06	7.28062e-06	0.379198	0.14 - 0.61	3.00888e-05	9.61027e-05
L-Isoleucine	Ethanolamine	0.213853	0.08 - 0.37	2.38205e-06	4.5259e-06	0.301141	0.11 - 0.50	1.19232e-05	3.03611e-05	0.126663	0.00 - 0.37	0.0261732	0.0385573
L-Isoleucine	L-Tyrosine	0.490976	0.34 - 0.63	2.68974e-15	1.53315e-14	0.477965	0.27 - 0.65	3.66275e-09	2.33974e-08	0.539022	0.29 - 0.73	1.04258e-07	6.13135e-07
L-Isoleucine	L-Alpha-aminobutyric acid	0.594701	0.45 - 0.71	6.13568e-20	8.41951e-19	0.498099	0.29 - 0.67	1.24237e-09	8.93785e-09	0.758735	0.58 - 0.87	5.5913e-13	1.01053e-11
L-Isoleucine	L-Alanine	0.487748	0.33 - 0.62	3.62027e-15	2.03229e-14	0.514948	0.31 - 0.68	4.86516e-10	3.96163e-09	0.443295	0.19 - 0.66	3.73738e-06	1.50511e-05
L-Isoleucine	L-Serine	0.419418	0.26 - 0.57	1.3145e-12	5.2937e-12	0.448645	0.24 - 0.63	1.64953e-08	8.92193e-08	0.387232	0.14 - 0.62	2.3427e-05	7.74973e-05
L-Isoleucine	L-Lysine	0.317415	0.16 - 0.47	2.78401e-09	7.81422e-09	0.414619	0.21 - 0.60	8.61782e-08	3.87018e-07	0.186921	0.02 - 0.44	0.00598331	0.0104321
L-Isoleucine	Glycine	0.438995	0.28 - 0.58	2.6098e-13	1.1443e-12	0.416484	0.21 - 0.60	7.88991e-08	3.56489e-07	0.503496	0.25 - 0.70	4.24702e-07	2.07042e-06
L-Isoleucine	Taurine	0.0273079	0.00 - 0.13	0.109516	0.121303	0.0507354	0.00 - 0.21	0.0950999	0.111856	0.0112648	0.00 - 0.17	0.520177	0.55701
L-Isoleucine	L-Arginine	0.415123	0.26 - 0.56	1.8609e-12	7.37395e-12	0.400637	0.20 - 0.59	1.65599e-07	6.82667e-07	0.466893	0.22 - 0.68	1.6384e-06	7.18377e-06
L-Isoleucine	S-Methylcysteine	0.673718	0.55 - 0.77	2.41076e-24	1.37413e-22	0.642861	0.46 - 0.77	1.12739e-13	3.63215e-12	0.707932	0.51 - 0.84	1.98097e-11	2.33e-10
L-Isoleucine	L-Proline	0.239259	0.10 - 0.40	4.91015e-07	1.01917e-06	0.130811	0.01 - 0.33	0.00616466	0.00891436	0.393792	0.15 - 0.62	1.90543e-05	6.50655e-05
L-Isoleucine	L-2-aminoadipic acid	0.100593	0.01 - 0.24	0.00173809	0.00232478	0.074203	0.00 - 0.25	0.0422467	0.0525249	0.15675	0.01 - 0.40	0.0125978	0.0200753
L-Isoleucine	Citrulline	0.377372	0.22 - 0.53	3.56895e-11	1.19665e-10	0.347121	0.15 - 0.55	1.77996e-06	5.73456e-06	0.348744	0.11 - 0.59	7.57219e-05	0.000215807
L-Isoleucine	Ornithine	0.183122	0.06 - 0.34	1.52056e-05	2.5666e-05	0.276525	0.09 - 0.48	3.15426e-05	7.21392e-05	0.0736082	0.00 - 0.30	0.0947819	0.120469
L-Isoleucine	Putrescine	0.177109	0.06 - 0.33	2.1711e-05	3.59105e-05	0.277789	0.09 - 0.48	3.00271e-05	6.92505e-05	0.0466091	0.00 - 0.25	0.186833	0.221155
L-Isoleucine	Gamma-Glutamylglutamine	0.241448	0.10 - 0.40	4.27646e-07	8.92635e-07	0.195119	0.04 - 0.40	0.000654131	0.00117364	0.313511	0.09 - 0.56	0.000210249	0.000540953
L-Isoleucine	N6-N6-N6-Trimethyl-L-lysine	0.0627675	0.00 - 0.19	0.0143345	0.0172153	0.10539	0.00 - 0.30	0.0146428	0.0201305	0.00736342	0.00 - 0.16	0.603475	0.635191
L-Isoleucine	L-Glutamic acid	1.59071e-05	0.00 - 0.04	0.969401	0.970711	0.00320129	0.00 - 0.10	0.678737	0.699505	0.00512654	0.00 - 0.15	0.664906	0.695942
L-Isoleucine	Methionine sulfone	0.511473	0.36 - 0.64	3.90102e-16	2.44971e-15	0.333646	0.14 - 0.53	3.14623e-06	9.36288e-06	0.815364	0.67 - 0.90	3.83335e-15	1.235e-13
L-Isoleucine	L-Homoserine	0.152936	0.04 - 0.30	8.91112e-05	0.000136428	0.197881	0.04 - 0.40	0.000592563	0.00106834	0.107796	0.00 - 0.34	0.0412888	0.0582762
L-Isoleucine	Glutathione	0.00132609	0.00 - 0.06	0.726074	0.736007	0.000485337	0.00 - 0.08	0.871966	0.87789	0.00484459	0.00 - 0.15	0.673726	0.703126
L-Isoleucine	Gamma-aminobutyric acid	0.0996328	0.01 - 0.24	0.00183396	0.00244418	0.084215	0.00 - 0.27	0.0300379	0.0384423	0.0787358	0.00 - 0.30	0.0835804	0.108275
L-Isoleucine	Gamma-L-glutamyl-L-alanine	0.242869	0.10 - 0.40	3.90866e-07	8.18169e-07	0.274079	0.09 - 0.48	3.46902e-05	7.8132e-05	0.173996	0.01 - 0.42	0.00824545	0.0138879
L-Isoleucine	3-Methoxytyrosine	0.478365	0.32 - 0.62	8.49901e-15	4.5636e-14	0.443024	0.24 - 0.63	2.18193e-08	1.14668e-07	0.56243	0.32 - 0.74	3.899e-08	2.44844e-07
L-Isoleucine	Homocitrulline	0.655338	0.53 - 0.76	3.12419e-23	1.01408e-21	0.67439	0.51 - 0.80	9.08764e-15	4.48929e-13	0.636793	0.41 - 0.79	1.17386e-09	9.66476e-09
L-Isoleucine	L-Methionine sulfoxide	0.188894	0.06 - 0.34	1.07819e-05	1.87106e-05	0.135993	0.01 - 0.33	0.00516257	0.00765093	0.279456	0.06 - 0.53	0.000541092	0.00124133
L-Isoleucine	L-Pipecolic acid	0.17089	0.05 - 0.32	3.13132e-05	5.07726e-05	0.216669	0.05 - 0.42	0.000300423	0.000576718	0.102215	0.00 - 0.34	0.0472504	0.0652003
L-Isoleucine	L-4-hydroxy-L-proline	0.162239	0.05 - 0.32	5.19347e-05	8.25829e-05	0.0567131	0.00 - 0.22	0.0771536	0.0923395	0.410878	0.16 - 0.64	1.10172e-05	4.04145e-05
L-Isoleucine	SDMA	0.140777	0.03 - 0.29	0.000179357	0.000266625	0.0880046	0.00 - 0.27	0.0264095	0.0344532	0.262674	0.05 - 0.51	0.00085063	0.00184303
L-Isoleucine	L-Histidine	0.468748	0.31 - 0.61	2.00678e-14	1.01158e-13	0.509137	0.31 - 0.68	6.74626e-10	5.26208e-09	0.371039	0.13 - 0.60	3.86807e-05	0.000119133
L-Phenylalanine	L-Threonine	0.633348	0.50 - 0.74	5.63501e-22	1.2281e-20	0.668234	0.50 - 0.79	1.51345e-14	7.00915e-13	0.592965	0.36 - 0.76	9.98211e-09	6.97806e-08
L-Phenylalanine	L-Methionine	0.303958	0.15 - 0.46	7.04309e-09	1.85727e-08	0.257738	0.08 - 0.46	6.50306e-05	0.000137287	0.342462	0.11 - 0.58	9.11622e-05	0.00025491
L-Phenylalanine	L-Glutamine	0.131243	0.03 - 0.28	0.000309006	0.000444609	0.117414	0.01 - 0.31	0.00973331	0.0137118	0.130746	0.00 - 0.37	0.0237108	0.0355575
L-Phenylalanine	Ethanolamine	0.0266464	0.00 - 0.13	0.11397	0.124939	0.077167	0.00 - 0.26	0.0381823	0.0480358	0.000146859	0.00 - 0.11	0.941631	0.948028
L-Phenylalanine	L-Tyrosine	0.600182	0.46 - 0.71	3.24345e-20	4.62192e-19	0.603832	0.42 - 0.75	1.91018e-12	3.53862e-11	0.593772	0.36 - 0.77	9.61624e-09	6.78632e-08
L-Phenylalanine	L-Alpha-aminobutyric acid	0.560299	0.41 - 0.68	2.79013e-18	2.43873e-17	0.462865	0.26 - 0.64	8.02931e-09	4.722e-08	0.818145	0.68 - 0.90	2.89058e-15	1.01996e-13
L-Phenylalanine	L-Alanine	0.322973	0.17 - 0.48	1.88802e-09	5.40164e-09	0.361222	0.16 - 0.56	9.69358e-07	3.37594e-06	0.250052	0.05 - 0.50	0.00118902	0.00241953
L-Phenylalanine	L-Serine	0.22821	0.09 - 0.39	9.81263e-07	1.96518e-06	0.25349	0.08 - 0.46	7.64249e-05	0.000159075	0.171149	0.01 - 0.42	0.00884577	0.0146967
L-Phenylalanine	L-Lysine	0.157586	0.04 - 0.31	6.80717e-05	0.000106192	0.234493	0.06 - 0.44	0.000155891	0.000310525	0.0847381	0.00 - 0.31	0.0721894	0.0951821
L-Phenylalanine	Glycine	0.275388	0.13 - 0.43	4.788e-08	1.14449e-07	0.272441	0.09 - 0.48	3.69652e-05	8.2753e-05	0.367374	0.13 - 0.60	4.32589e-05	0.000130836
L-Phenylalanine	Taurine	0.0697328	0.00 - 0.20	0.00971438	0.0119376	0.0954717	0.00 - 0.28	0.0204985	0.0274177	0.0560125	0.00 - 0.27	0.146887	0.178432
L-Phenylalanine	L-Arginine	0.207836	0.08 - 0.37	3.4402e-06	6.42113e-06	0.155858	0.02 - 0.36	0.00260362	0.00412595	0.273504	0.06 - 0.52	0.000635878	0.00141497
L-Phenylalanine	S-Methylcysteine	0.615954	0.48 - 0.73	4.92901e-21	8.11644e-20	0.492237	0.29 - 0.66	1.7093e-09	1.20628e-08	0.871579	0.77 - 0.93	4.49696e-18	5.55375e-16
L-Phenylalanine	L-Proline	0.343684	0.19 - 0.50	4.32371e-10	1.3077e-09	0.365577	0.16 - 0.56	8.01482e-07	2.85528e-06	0.313898	0.09 - 0.56	0.000207954	0.000536912
L-Phenylalanine	L-2-aminoadipic acid	0.178308	0.06 - 0.33	2.02259e-05	3.36041e-05	0.159408	0.02 - 0.36	0.00230169	0.00368369	0.168367	0.01 - 0.42	0.00947327	0.015669
L-Phenylalanine	Citrulline	0.373659	0.22 - 0.53	4.72742e-11	1.5569e-10	0.354918	0.15 - 0.55	1.27388e-06	4.33003e-06	0.412442	0.16 - 0.64	1.04707e-05	3.86008e-05
L-Phenylalanine	Ornithine	0.198116	0.07 - 0.35	6.1997e-06	1.12598e-05	0.259095	0.08 - 0.47	6.17517e-05	0.000131489	0.0803096	0.00 - 0.31	0.080425	0.104921
L-Phenylalanine	Putrescine	0.137653	0.03 - 0.29	0.000214434	0.000314022	0.252569	0.07 - 0.46	7.91375e-05	0.00016426	0.0588375	0.00 - 0.27	0.13679	0.168374
L-Phenylalanine	Gamma-Glutamylglutamine	0.0919966	0.01 - 0.23	0.00280919	0.0036648	0.0521444	0.00 - 0.22	0.0905068	0.107133	0.215349	0.03 - 0.47	0.00292267	0.00548278
L-Phenylalanine	N6-N6-N6-Trimethyl-L-lysine	0.122313	0.02 - 0.27	0.000512684	0.000715441	0.162621	0.02 - 0.36	0.00205829	0.00333012	0.0671513	0.00 - 0.29	0.111161	0.139611
L-Phenylalanine	L-Glutamic acid	0.00304704	0.00 - 0.07	0.595207	0.609182	0.0380435	0.00 - 0.19	0.14971	0.170407	0.00889349	0.00 - 0.16	0.567965	0.602955
L-Phenylalanine	Methionine sulfone	0.425373	0.27 - 0.57	8.08373e-13	3.3278e-12	0.249253	0.07 - 0.46	8.97091e-05	0.000184651	0.875965	0.77 - 0.93	2.35861e-18	3.49547e-16
L-Phenylalanine	L-Homoserine	0.0437354	0.00 - 0.16	0.0419603	0.0482056	0.0456034	0.00 - 0.21	0.114037	0.132655	0.0431649	0.00 - 0.24	0.204384	0.238878
L-Phenylalanine	Glutathione	0.000359273	0.00 - 0.05	0.855334	0.861145	0.01363	0.00 - 0.14	0.391505	0.418622	0.0201969	0.00 - 0.20	0.388121	0.427973
L-Phenylalanine	Gamma-aminobutyric acid	0.0259634	0.00 - 0.13	0.118774	0.130003	0.0162925	0.00 - 0.14	0.348509	0.374812	0.022073	0.00 - 0.20	0.366708	0.405569
L-Phenylalanine	Gamma-L-glutamyl-L-alanine	0.124422	0.03 - 0.27	0.000455027	0.00063859	0.159918	0.02 - 0.36	0.00226131	0.00363478	0.0794894	0.00 - 0.30	0.0820537	0.106857
L-Phenylalanine	3-Methoxytyrosine	0.411196	0.25 - 0.56	2.55175e-12	9.89972e-12	0.403146	0.20 - 0.59	1.47436e-07	6.21239e-07	0.431093	0.18 - 0.65	5.6521e-06	2.19278e-05
L-Phenylalanine	Homocitrulline	0.685916	0.56 - 0.78	4.06398e-25	2.73765e-23	0.644595	0.47 - 0.78	9.87311e-14	3.32544e-12	0.75346	0.58 - 0.86	8.36969e-13	1.47665e-11
L-Phenylalanine	L-Methionine sulfoxide	0.0558674	0.00 - 0.18	0.0211072	0.0249847	0.0342456	0.00 - 0.18	0.17212	0.194422	0.128603	0.00 - 0.37	0.024973	0.0371586
L-Phenylalanine	L-Pipecolic acid	0.105919	0.02 - 0.25	0.0012899	0.00174419	0.133617	0.01 - 0.33	0.00560035	0.00821754	0.0923322	0.00 - 0.32	0.0600238	0.0809231
L-Phenylalanine	L-4-hydroxy-L-proline	0.164235	0.05 - 0.32	4.6229e-05	7.39864e-05	0.0649214	0.00 - 0.24	0.0580752	0.0710127	0.518248	0.27 - 0.71	2.39908e-07	1.2882e-06
L-Phenylalanine	SDMA	0.0422616	0.00 - 0.16	0.0456532	0.0520447	0.00197384	0.00 - 0.09	0.745083	0.759431	0.258698	0.05 - 0.51	0.000945733	0.00199798
L-Phenylalanine	L-Histidine	0.402359	0.24 - 0.55	5.15424e-12	1.90015e-11	0.499787	0.30 - 0.67	1.13257e-09	8.30923e-09	0.193495	0.02 - 0.44	0.00507694	0.00900004
L-Threonine	L-Methionine	0.503481	0.35 - 0.64	8.35908e-16	4.95526e-15	0.534485	0.33 - 0.70	1.57565e-10	1.5651e-09	0.390236	0.15 - 0.62	2.13178e-05	7.14772e-05
L-Threonine	L-Glutamine	0.655283	0.53 - 0.76	3.14763e-23	1.01408e-21	0.735295	0.59 - 0.84	3.25335e-17	6.02684e-15	0.518689	0.27 - 0.71	2.35786e-07	1.27531e-06
L-Threonine	Ethanolamine	0.485618	0.33 - 0.62	4.40021e-15	2.41523e-14	0.51883	0.32 - 0.68	3.90265e-10	3.24928e-09	0.361232	0.12 - 0.60	5.21112e-05	0.000155078
L-Threonine	L-Tyrosine	0.651961	0.52 - 0.75	4.92851e-23	1.52168e-21	0.695798	0.53 - 0.81	1.42732e-15	1.05765e-13	0.537688	0.29 - 0.73	1.1011e-07	6.42455e-07
L-Threonine	L-Alpha-aminobutyric acid	0.728868	0.62 - 0.81	4.23085e-28	6.27013e-26	0.681331	0.51 - 0.80	5.05427e-15	3.10261e-13	0.729908	0.54 - 0.85	4.59406e-12	6.30408e-11
L-Threonine	L-Alanine	0.589926	0.45 - 0.71	1.062e-19	1.3568e-18	0.587175	0.40 - 0.73	5.88479e-12	9.47964e-11	0.53667	0.29 - 0.73	1.1478e-07	6.5932e-07
L-Threonine	L-Serine	0.589703	0.45 - 0.71	1.08934e-19	1.36814e-18	0.628843	0.45 - 0.76	3.22139e-13	8.52518e-12	0.486967	0.24 - 0.69	7.90289e-07	3.63729e-06
L-Threonine	L-Lysine	0.590969	0.45 - 0.71	9.4253e-20	1.22529e-18	0.625256	0.44 - 0.76	4.18794e-13	1.00105e-11	0.46001	0.21 - 0.67	2.09122e-06	8.9572e-06
L-Threonine	Glycine	0.492521	0.34 - 0.63	2.3317e-15	1.33937e-14	0.527247	0.33 - 0.69	2.40522e-10	2.1735e-09	0.373311	0.13 - 0.61	3.60782e-05	0.000112328
L-Threonine	Taurine	0.0946965	0.01 - 0.23	0.00241631	0.00317461	0.13706	0.01 - 0.33	0.00497723	0.00739104	0.0907308	0.00 - 0.32	0.0624021	0.08392
L-Threonine	L-Arginine	0.313239	0.16 - 0.47	3.72008e-09	1.01345e-08	0.329196	0.13 - 0.53	3.78855e-06	1.10091e-05	0.344302	0.11 - 0.58	8.6352e-05	0.000244225
L-Threonine	S-Methylcysteine	0.648655	0.52 - 0.75	7.66851e-23	2.18553e-21	0.587749	0.40 - 0.74	5.66539e-12	9.329e-11	0.825286	0.69 - 0.91	1.37197e-15	5.08314e-14
L-Threonine	L-Proline	0.334287	0.18 - 0.49	8.48477e-10	2.49493e-09	0.346146	0.15 - 0.55	1.85555e-06	5.90113e-06	0.266546	0.06 - 0.51	0.000766888	0.00168125
L-Threonine	L-2-aminoadipic acid	0.277854	0.13 - 0.44	4.06928e-08	9.85405e-08	0.313225	0.12 - 0.52	7.31397e-06	1.97078e-05	0.151684	0.01 - 0.40	0.0142573	0.0223355
L-Threonine	Citrulline	0.564923	0.42 - 0.69	1.69989e-18	1.55509e-17	0.607951	0.42 - 0.75	1.43592e-12	2.80004e-11	0.468864	0.22 - 0.68	1.52698e-06	6.73508e-06
L-Threonine	Ornithine	0.451034	0.29 - 0.59	9.39448e-14	4.35082e-13	0.523214	0.32 - 0.69	3.03603e-10	2.58586e-09	0.207716	0.03 - 0.46	0.00354847	0.00650845
L-Threonine	Putrescine	0.271107	0.13 - 0.43	6.34281e-08	1.49207e-07	0.387974	0.18 - 0.58	2.95548e-07	1.17113e-06	0.0873907	0.00 - 0.32	0.0676766	0.0903575
L-Threonine	Gamma-Glutamylglutamine	0.493885	0.34 - 0.63	2.05465e-15	1.18945e-14	0.49958	0.30 - 0.67	1.14553e-09	8.32192e-09	0.511044	0.26 - 0.71	3.17743e-07	1.62378e-06
L-Threonine	N6-N6-N6-Trimethyl-L-lysine	0.441323	0.28 - 0.59	2.14547e-13	9.5197e-13	0.512012	0.31 - 0.68	5.74166e-10	4.60799e-09	0.249148	0.05 - 0.50	0.00121765	0.00246525
L-Threonine	L-Glutamic acid	0.0501319	0.00 - 0.17	0.0291683	0.0340911	0.119523	0.01 - 0.31	0.0090595	0.0128112	0.0106549	0.00 - 0.17	0.531758	0.566139
L-Threonine	Methionine sulfone	0.667092	0.54 - 0.77	6.1698e-24	2.68931e-22	0.536418	0.34 - 0.70	1.40582e-10	1.44682e-09	0.85315	0.73 - 0.92	5.42852e-17	4.02254e-15
L-Threonine	L-Homoserine	0.323669	0.17 - 0.48	1.79807e-09	5.18433e-09	0.423571	0.22 - 0.61	5.62879e-08	2.6043e-07	0.124468	0.00 - 0.37	0.0275998	0.0404979
L-Threonine	Glutathione	0.0745393	0.01 - 0.20	0.00743091	0.00923876	0.0803592	0.00 - 0.26	0.0342477	0.0433804	0.0386253	0.00 - 0.24	0.230468	0.26436
L-Threonine	Gamma-aminobutyric acid	0.139704	0.03 - 0.29	0.000190712	0.000280949	0.172156	0.03 - 0.38	0.00147489	0.00248951	0.0595207	0.00 - 0.27	0.134463	0.165785
L-Threonine	Gamma-L-glutamyl-L-alanine	0.398638	0.24 - 0.55	6.90896e-12	2.50958e-11	0.355575	0.15 - 0.55	1.2383e-06	4.22847e-06	0.433054	0.18 - 0.65	5.29164e-06	2.07466e-05
L-Threonine	3-Methoxytyrosine	0.581583	0.44 - 0.70	2.72776e-19	3.01682e-18	0.616345	0.43 - 0.76	7.95295e-13	1.68375e-11	0.51406	0.27 - 0.71	2.82619e-07	1.48526e-06
L-Threonine	Homocitrulline	0.613715	0.47 - 0.73	6.47072e-21	1.04235e-19	0.554196	0.36 - 0.71	4.81669e-11	5.75672e-10	0.688741	0.48 - 0.83	6.51214e-11	6.79647e-10
L-Threonine	L-Methionine sulfoxide	0.253764	0.11 - 0.41	1.95217e-07	4.22971e-07	0.302642	0.11 - 0.51	1.12254e-05	2.86827e-05	0.13397	0.00 - 0.38	0.0219298	0.0331633
L-Threonine	L-Pipecolic acid	0.269328	0.12 - 0.43	7.12613e-08	1.65014e-07	0.305817	0.11 - 0.51	9.87778e-06	2.55924e-05	0.15713	0.01 - 0.40	0.0124811	0.0199321
L-Threonine	L-4-hydroxy-L-proline	0.290995	0.14 - 0.45	1.69543e-08	4.27318e-08	0.259154	0.08 - 0.47	6.16124e-05	0.000131489	0.367554	0.13 - 0.60	4.30223e-05	0.000130654
L-Threonine	SDMA	0.317344	0.16 - 0.47	2.79773e-09	7.82308e-09	0.304534	0.11 - 0.51	1.0402e-05	2.67636e-05	0.328846	0.10 - 0.57	0.000135578	0.000363998
L-Threonine	L-Histidine	0.657744	0.53 - 0.76	2.25145e-23	8.34161e-22	0.652026	0.48 - 0.78	5.55011e-14	2.05632e-12	0.622609	0.39 - 0.78	2.4095e-09	1.84066e-08
L-Methionine	L-Glutamine	0.0816363	0.01 - 0.21	0.00500429	0.00634963	0.0881316	0.00 - 0.27	0.0262959	0.0343727	0.0812499	0.00 - 0.31	0.0785987	0.10296
L-Methionine	Ethanolamine	0.0826875	0.01 - 0.22	0.00471971	0.00601945	0.118111	0.01 - 0.31	0.00950528	0.013416	0.0525133	0.00 - 0.26	0.160532	0.193108
L-Methionine	L-Tyrosine	0.443702	0.29 - 0.59	1.75478e-13	7.84321e-13	0.508009	0.30 - 0.68	7.18467e-10	5.48849e-09	0.365967	0.13 - 0.60	4.515e-05	0.000136001
L-Methionine	L-Alpha-aminobutyric acid	0.633584	0.50 - 0.74	5.4678e-22	1.22777e-20	0.559234	0.36 - 0.71	3.52896e-11	4.40644e-10	0.772856	0.61 - 0.88	1.81642e-13	3.73879e-12
L-Methionine	L-Alanine	0.391044	0.23 - 0.54	1.2497e-11	4.40964e-11	0.457486	0.25 - 0.64	1.05651e-08	5.97616e-08	0.235054	0.04 - 0.49	0.00176031	0.00349702
L-Methionine	L-Serine	0.224533	0.09 - 0.38	1.23314e-06	2.4302e-06	0.212148	0.05 - 0.42	0.000354164	0.000666079	0.200077	0.02 - 0.45	0.00430351	0.00772132
L-Methionine	L-Lysine	0.167976	0.05 - 0.32	3.71467e-05	5.97086e-05	0.197486	0.04 - 0.40	0.000601004	0.00108093	0.160524	0.01 - 0.41	0.0114859	0.0185426
L-Methionine	Glycine	0.235069	0.10 - 0.39	6.39086e-07	1.31181e-06	0.212963	0.05 - 0.42	0.000343822	0.000648275	0.330548	0.10 - 0.57	0.000129066	0.000347774
L-Methionine	Taurine	0.0414355	0.00 - 0.15	0.0478688	0.0544866	0.0208964	0.00 - 0.16	0.287803	0.314083	0.0579864	0.00 - 0.27	0.139751	0.171734
L-Methionine	L-Arginine	0.0636473	0.00 - 0.19	0.0136462	0.0164687	0.0372041	0.00 - 0.19	0.154369	0.175172	0.0982752	0.00 - 0.33	0.0519749	0.0711893
L-Methionine	S-Methylcysteine	0.600503	0.46 - 0.71	3.12367e-20	4.62192e-19	0.503098	0.30 - 0.67	9.43759e-10	7.06389e-09	0.808805	0.66 - 0.90	7.33995e-15	2.17556e-13
L-Methionine	L-Proline	0.298572	0.15 - 0.46	1.01637e-08	2.63331e-08	0.353581	0.15 - 0.55	1.34948e-06	4.5453e-06	0.225198	0.03 - 0.48	0.00227103	0.00439383
L-Methionine	L-2-aminoadipic acid	0.125786	0.03 - 0.27	0.000421207	0.000593374	0.0977685	0.00 - 0.28	0.0189624	0.0255941	0.117492	0.00 - 0.36	0.0326679	0.0470037
L-Methionine	Citrulline	0.376371	0.22 - 0.53	3.8506e-11	1.28527e-10	0.362433	0.16 - 0.56	9.19556e-07	3.22934e-06	0.383203	0.14 - 0.61	2.65694e-05	8.6358e-05
L-Methionine	Ornithine	0.192377	0.07 - 0.35	8.75367e-06	1.54808e-05	0.238902	0.07 - 0.45	0.00013229	0.000267833	0.106823	0.00 - 0.34	0.0422703	0.0595481
L-Methionine	Putrescine	0.168978	0.05 - 0.32	3.50289e-05	5.65499e-05	0.311701	0.12 - 0.51	7.78221e-06	2.05218e-05	0.0745882	0.00 - 0.30	0.092526	0.118414
L-Methionine	Gamma-Glutamylglutamine	0.0226428	0.00 - 0.12	0.145521	0.157878	1.17201e-05	0.00 - 0.07	0.980022	0.981347	0.0882281	0.00 - 0.32	0.0663128	0.0886964
L-Methionine	N6-N6-N6-Trimethyl-L-lysine	0.110527	0.02 - 0.25	0.000996028	0.00135672	0.159992	0.02 - 0.36	0.00225547	0.00363328	0.0250587	0.00 - 0.21	0.335798	0.375303
L-Methionine	L-Glutamic acid	0.0018391	0.00 - 0.06	0.679867	0.690111	0.00167211	0.00 - 0.09	0.764767	0.775674	5.14681e-06	0.00 - 0.10	0.989064	0.990147
L-Methionine	Methionine sulfone	0.521842	0.37 - 0.65	1.42474e-16	1.00546e-15	0.356313	0.16 - 0.55	1.19944e-06	4.1339e-06	0.802488	0.65 - 0.89	1.34421e-14	3.68912e-13
L-Methionine	L-Homoserine	0.0637732	0.00 - 0.19	0.0135504	0.0163799	0.107795	0.00 - 0.30	0.0134954	0.0186569	0.022858	0.00 - 0.20	0.358226	0.397374
L-Methionine	Glutathione	4.92936e-05	0.00 - 0.04	0.946163	0.950009	0.00379279	0.00 - 0.10	0.652063	0.673889	0.0149236	0.00 - 0.18	0.458777	0.500668
L-Methionine	Gamma-aminobutyric acid	0.0328003	0.00 - 0.14	0.0790175	0.0885809	0.0117442	0.00 - 0.13	0.426598	0.453528	0.0897966	0.00 - 0.32	0.0638335	0.0856895
L-Methionine	Gamma-L-glutamyl-L-alanine	0.0686399	0.00 - 0.20	0.0103252	0.0126254	0.0809962	0.00 - 0.26	0.0335132	0.0425956	0.0778523	0.00 - 0.30	0.0854076	0.110256
L-Methionine	3-Methoxytyrosine	0.368392	0.21 - 0.52	7.02534e-11	2.26338e-10	0.347809	0.15 - 0.55	1.72849e-06	5.59306e-06	0.43269	0.18 - 0.65	5.35689e-06	2.08919e-05
L-Methionine	Homocitrulline	0.624543	0.49 - 0.73	1.71028e-21	3.24953e-20	0.563445	0.37 - 0.72	2.7135e-11	3.52755e-10	0.712527	0.52 - 0.84	1.47282e-11	1.81893e-10
L-Methionine	L-Methionine sulfoxide	0.0382849	0.00 - 0.15	0.0573972	0.0648344	0.0214526	0.00 - 0.16	0.281409	0.307558	0.0535838	0.00 - 0.26	0.156216	0.188222
L-Methionine	L-Pipecolic acid	0.145232	0.04 - 0.30	0.000138913	0.000210071	0.159768	0.02 - 0.36	0.00227306	0.00364576	0.119982	0.00 - 0.36	0.0307605	0.0446932
L-Methionine	L-4-hydroxy-L-proline	0.180428	0.06 - 0.34	1.78404e-05	2.99089e-05	0.115344	0.01 - 0.31	0.0104434	0.0146286	0.359137	0.12 - 0.59	5.5508e-05	0.000164212
L-Methionine	SDMA	0.100649	0.01 - 0.24	0.00173266	0.0023217	0.0403764	0.00 - 0.20	0.137553	0.157781	0.289135	0.07 - 0.54	0.000415215	0.000992497
L-Methionine	L-Histidine	0.214507	0.08 - 0.37	2.28836e-06	4.35973e-06	0.203135	0.04 - 0.41	0.000490639	0.000906642	0.220968	0.03 - 0.47	0.00253159	0.00481001
L-Glutamine	Ethanolamine	0.204233	0.07 - 0.36	4.28272e-06	7.89427e-06	0.205145	0.05 - 0.41	0.000456348	0.000849632	0.176196	0.01 - 0.43	0.00780897	0.0132717
L-Glutamine	L-Tyrosine	0.282389	0.13 - 0.44	3.01313e-08	7.44244e-08	0.230065	0.06 - 0.44	0.000183686	0.000361039	0.311948	0.08 - 0.56	0.000219762	0.000563473
L-Glutamine	L-Alpha-aminobutyric acid	0.617924	0.48 - 0.73	3.87478e-21	6.52549e-20	0.559057	0.36 - 0.71	3.56797e-11	4.40644e-10	0.729277	0.54 - 0.85	4.79889e-12	6.46541e-11
L-Glutamine	L-Alanine	0.32831	0.17 - 0.48	1.29673e-09	3.79793e-09	0.278855	0.09 - 0.48	2.8804e-05	6.66993e-05	0.403776	0.16 - 0.63	1.38589e-05	4.98517e-05
L-Glutamine	L-Serine	0.228287	0.09 - 0.39	9.76556e-07	1.96105e-06	0.190399	0.04 - 0.40	0.000774109	0.00136575	0.207104	0.03 - 0.46	0.00360385	0.0065937
L-Glutamine	L-Lysine	0.304914	0.15 - 0.46	6.5971e-09	1.75844e-08	0.275317	0.09 - 0.48	3.30607e-05	7.4689e-05	0.376714	0.13 - 0.61	3.24904e-05	0.000102886
L-Glutamine	Glycine	0.187343	0.06 - 0.34	1.18277e-05	2.03822e-05	0.180567	0.03 - 0.38	0.00109701	0.00189043	0.187668	0.02 - 0.44	0.00587283	0.0102636
L-Glutamine	Taurine	0.0179838	0.00 - 0.11	0.1951	0.208013	0.033871	0.00 - 0.18	0.174526	0.19684	0.0109503	0.00 - 0.17	0.526092	0.56172
L-Glutamine	L-Arginine	0.205025	0.07 - 0.36	4.08166e-06	7.56128e-06	0.147202	0.02 - 0.35	0.0035119	0.0054556	0.266193	0.06 - 0.51	0.000774182	0.00169224
L-Glutamine	S-Methylcysteine	0.597468	0.46 - 0.71	4.45201e-20	6.22441e-19	0.487416	0.28 - 0.66	2.21629e-09	1.50667e-08	0.758935	0.58 - 0.87	5.5055e-13	1.01053e-11
L-Glutamine	L-Proline	0.30765	0.16 - 0.47	5.4689e-09	1.48441e-08	0.278954	0.09 - 0.48	2.86932e-05	6.66509e-05	0.386712	0.14 - 0.62	2.38112e-05	7.84183e-05
L-Glutamine	L-2-aminoadipic acid	0.119607	0.02 - 0.26	0.000597374	0.000830496	0.130283	0.01 - 0.33	0.00627671	0.00904873	0.153291	0.01 - 0.40	0.0137088	0.0215673
L-Glutamine	Citrulline	0.26714	0.12 - 0.43	8.2203e-08	1.86848e-07	0.286928	0.10 - 0.49	2.09842e-05	5.03214e-05	0.215374	0.03 - 0.47	0.00292084	0.00548278
L-Glutamine	Ornithine	0.140723	0.03 - 0.29	0.000179909	0.000266625	0.145028	0.02 - 0.34	0.00378507	0.00578297	0.059654	0.00 - 0.27	0.134013	0.165506
L-Glutamine	Putrescine	0.0677803	0.00 - 0.20	0.0108326	0.0131806	0.120919	0.01 - 0.32	0.00863893	0.0122633	0.0424706	0.00 - 0.24	0.208145	0.24156
L-Glutamine	Gamma-Glutamylglutamine	0.00879177	0.00 - 0.09	0.366103	0.382627	0.00270686	0.00 - 0.10	0.703341	0.722851	0.120869	0.00 - 0.36	0.030108	0.0438311
L-Glutamine	N6-N6-N6-Trimethyl-L-lysine	0.259703	0.12 - 0.42	1.3319e-07	2.91994e-07	0.276283	0.09 - 0.48	3.18418e-05	7.25994e-05	0.171325	0.01 - 0.42	0.00880746	0.0146659
L-Glutamine	L-Glutamic acid	8.59944e-07	0.00 - 0.04	0.992884	0.992884	0.0252587	0.00 - 0.17	0.242021	0.267667	0.0372279	0.00 - 0.23	0.23926	0.274021
L-Glutamine	Methionine sulfone	0.621476	0.48 - 0.73	2.5029e-21	4.52354e-20	0.410598	0.20 - 0.60	1.04142e-07	4.53936e-07	0.834066	0.70 - 0.91	5.25901e-16	2.59795e-14
L-Glutamine	L-Homoserine	0.026645	0.00 - 0.13	0.11398	0.124939	0.0439974	0.00 - 0.20	0.120762	0.13982	0.0141483	0.00 - 0.18	0.470774	0.512252
L-Glutamine	Glutathione	0.0142102	0.00 - 0.10	0.249893	0.264153	0.0223424	0.00 - 0.16	0.27154	0.298533	0.01373	0.00 - 0.18	0.477454	0.517999
L-Glutamine	Gamma-aminobutyric acid	0.0150031	0.00 - 0.10	0.237002	0.251243	0.0200447	0.00 - 0.15	0.29795	0.323252	0.00466112	0.00 - 0.14	0.679627	0.707309
L-Glutamine	Gamma-L-glutamyl-L-alanine	0.171522	0.05 - 0.33	3.01711e-05	4.91358e-05	0.145326	0.02 - 0.34	0.00374654	0.00573889	0.253815	0.05 - 0.50	0.00107651	0.00222199
L-Glutamine	3-Methoxytyrosine	0.428994	0.27 - 0.57	6.00081e-13	2.49809e-12	0.379222	0.18 - 0.57	4.3819e-07	1.69114e-06	0.537064	0.29 - 0.73	1.12952e-07	6.53886e-07
L-Glutamine	Homocitrulline	0.643671	0.51 - 0.75	1.48182e-22	3.92154e-21	0.584255	0.39 - 0.73	7.13529e-12	1.12495e-10	0.739301	0.55 - 0.86	2.37264e-12	3.66276e-11
L-Glutamine	L-Methionine sulfoxide	0.0272795	0.00 - 0.13	0.109704	0.121329	0.0374001	0.00 - 0.19	0.153267	0.174188	0.0183427	0.00 - 0.19	0.411036	0.451896
L-Glutamine	L-Pipecolic acid	0.130793	0.03 - 0.28	0.000317006	0.000455235	0.0870636	0.00 - 0.27	0.027267	0.0353232	0.220256	0.03 - 0.47	0.00257822	0.00488609
L-Glutamine	L-4-hydroxy-L-proline	0.165445	0.05 - 0.32	4.3074e-05	6.90862e-05	0.0877104	0.00 - 0.27	0.0266747	0.0346771	0.305337	0.08 - 0.55	0.000264733	0.000666572
L-Glutamine	SDMA	0.162171	0.05 - 0.31	5.21409e-05	8.27332e-05	0.0974661	0.00 - 0.28	0.0191578	0.0258108	0.257803	0.05 - 0.51	0.000968489	0.00203878
L-Glutamine	L-Histidine	0.292111	0.14 - 0.45	1.5728e-08	3.97763e-08	0.319037	0.12 - 0.52	5.7662e-06	1.59431e-05	0.291372	0.07 - 0.54	0.000390393	0.000939224
Ethanolamine	L-Tyrosine	0.251004	0.11 - 0.41	2.32953e-07	5.00343e-07	0.226957	0.06 - 0.43	0.000206017	0.00039963	0.209596	0.03 - 0.46	0.0033833	0.00623639
Ethanolamine	L-Alpha-aminobutyric acid	0.473588	0.32 - 0.61	1.30474e-14	6.80854e-14	0.440156	0.23 - 0.62	2.51402e-08	1.28475e-07	0.452774	0.20 - 0.67	2.69437e-06	1.12165e-05
Ethanolamine	L-Alanine	0.216757	0.08 - 0.37	1.99308e-06	3.82609e-06	0.16295	0.02 - 0.37	0.00203482	0.00329934	0.297001	0.07 - 0.54	0.000334079	0.000808994
Ethanolamine	L-Serine	0.273092	0.13 - 0.43	5.5684e-08	1.31827e-07	0.338367	0.14 - 0.54	2.58011e-06	7.80351e-06	0.178295	0.01 - 0.43	0.00741359	0.012687
Ethanolamine	L-Lysine	0.190345	0.06 - 0.35	9.88613e-06	1.72368e-05	0.290527	0.10 - 0.50	1.8203e-05	4.45163e-05	0.0675891	0.00 - 0.29	0.109961	0.138339
Ethanolamine	Glycine	0.19648	0.07 - 0.35	6.84178e-06	1.23352e-05	0.201946	0.04 - 0.41	0.000512084	0.000939243	0.230323	0.04 - 0.48	0.00198984	0.00388019
Ethanolamine	Taurine	0.00937592	0.00 - 0.09	0.350573	0.366914	0.0134791	0.00 - 0.14	0.394158	0.420852	0.00600157	0.00 - 0.15	0.639238	0.67188
Ethanolamine	L-Arginine	0.221785	0.09 - 0.38	1.46182e-06	2.86563e-06	0.259428	0.08 - 0.47	6.09708e-05	0.000130576	0.160669	0.01 - 0.41	0.011445	0.018517
Ethanolamine	S-Methylcysteine	0.578265	0.43 - 0.70	3.9494e-19	4.24132e-18	0.54655	0.35 - 0.71	7.67361e-11	8.61538e-10	0.636018	0.41 - 0.79	1.22177e-09	9.84052e-09
Ethanolamine	L-Proline	0.243772	0.10 - 0.40	3.69146e-07	7.74893e-07	0.187209	0.04 - 0.39	0.000867085	0.00150824	0.433263	0.18 - 0.65	5.25453e-06	2.07107e-05
Ethanolamine	L-2-aminoadipic acid	0.0761692	0.01 - 0.21	0.00678581	0.00846513	0.0989147	0.00 - 0.29	0.0182394	0.0247082	0.0468968	0.00 - 0.25	0.185446	0.219865
Ethanolamine	Citrulline	0.176419	0.06 - 0.33	2.2613e-05	3.72361e-05	0.298299	0.11 - 0.50	1.33606e-05	3.39047e-05	0.049207	0.00 - 0.26	0.174713	0.207472
Ethanolamine	Ornithine	0.179166	0.06 - 0.33	1.92248e-05	3.20847e-05	0.187228	0.04 - 0.39	0.000866516	0.00150824	0.164943	0.01 - 0.41	0.0103055	0.0168947
Ethanolamine	Putrescine	0.0734838	0.00 - 0.20	0.00788112	0.0097821	0.0851277	0.00 - 0.27	0.0291205	0.0373974	0.0424407	0.00 - 0.24	0.208309	0.24156
Ethanolamine	Gamma-Glutamylglutamine	0.129036	0.03 - 0.28	0.00035029	0.000499163	0.0632619	0.00 - 0.23	0.0614936	0.0749453	0.246777	0.04 - 0.50	0.00129603	0.00260259
Ethanolamine	N6-N6-N6-Trimethyl-L-lysine	0.0948234	0.01 - 0.23	0.00239924	0.0031578	0.0520783	0.00 - 0.22	0.0907168	0.107211	0.229891	0.04 - 0.48	0.0020122	0.00391349
Ethanolamine	L-Glutamic acid	0.00449541	0.00 - 0.07	0.518553	0.533678	0.0387595	0.00 - 0.19	0.145858	0.166278	0.00365859	0.00 - 0.14	0.714528	0.739476
Ethanolamine	Methionine sulfone	0.527878	0.38 - 0.66	7.84888e-17	5.81602e-16	0.438028	0.23 - 0.62	2.79137e-08	1.40708e-07	0.690777	0.49 - 0.83	5.75977e-11	6.15246e-10
Ethanolamine	L-Homoserine	0.0403332	0.00 - 0.15	0.051	0.0578729	0.0324602	0.00 - 0.18	0.183934	0.206507	0.0138279	0.00 - 0.18	0.475877	0.517046
Ethanolamine	Glutathione	0.00207298	0.00 - 0.06	0.661296	0.672182	0.000621242	0.00 - 0.08	0.855315	0.863472	0.062111	0.00 - 0.28	0.126016	0.156675
Ethanolamine	Gamma-aminobutyric acid	0.0217402	0.00 - 0.12	0.153896	0.165993	0.00723637	0.00 - 0.12	0.533051	0.557109	0.0432082	0.00 - 0.24	0.204152	0.238878
Ethanolamine	Gamma-L-glutamyl-L-alanine	0.10767	0.02 - 0.25	0.00116931	0.00158692	0.0576239	0.00 - 0.23	0.0747479	0.0896249	0.234092	0.04 - 0.48	0.00180478	0.00356624
Ethanolamine	3-Methoxytyrosine	0.346083	0.19 - 0.50	3.63486e-10	1.11299e-09	0.368586	0.17 - 0.56	7.02311e-07	2.56608e-06	0.255724	0.05 - 0.50	0.00102343	0.00213623
Ethanolamine	Homocitrulline	0.521467	0.37 - 0.65	1.47818e-16	1.03333e-15	0.517917	0.32 - 0.68	4.11093e-10	3.38467e-09	0.512051	0.26 - 0.71	3.05577e-07	1.57245e-06
Ethanolamine	L-Methionine sulfoxide	0.0244339	0.00 - 0.12	0.130355	0.14184	0.0566731	0.00 - 0.22	0.0772611	0.0923395	0.00268291	0.00 - 0.13	0.754161	0.776158
Ethanolamine	L-Pipecolic acid	0.106007	0.02 - 0.25	0.00128356	0.00173878	0.0944889	0.00 - 0.28	0.0211933	0.0282325	0.105847	0.00 - 0.34	0.043279	0.0606233
Ethanolamine	L-4-hydroxy-L-proline	0.140534	0.03 - 0.29	0.000181862	0.000268981	0.0729844	0.00 - 0.25	0.0440431	0.054484	0.27785	0.06 - 0.53	0.000565251	0.00128482
Ethanolamine	SDMA	0.0470741	0.00 - 0.16	0.0346906	0.040228	0.0106976	0.00 - 0.13	0.448107	0.475032	0.173008	0.01 - 0.42	0.00844925	0.0141649
Ethanolamine	L-Histidine	0.211202	0.08 - 0.37	2.80167e-06	5.30957e-06	0.287993	0.10 - 0.49	2.01209e-05	4.87241e-05	0.0656426	0.00 - 0.28	0.115402	0.143961
L-Tyrosine	L-Alpha-aminobutyric acid	0.629066	0.49 - 0.74	9.70111e-22	1.99681e-20	0.53095	0.33 - 0.69	1.93876e-10	1.86575e-09	0.781962	0.62 - 0.88	8.47424e-14	1.88523e-12
L-Tyrosine	L-Alanine	0.415995	0.26 - 0.56	1.7344e-12	6.94698e-12	0.519029	0.32 - 0.68	3.8586e-10	3.24912e-09	0.195753	0.02 - 0.45	0.00479762	0.00854577
L-Tyrosine	L-Serine	0.409628	0.25 - 0.56	2.89292e-12	1.1107e-11	0.439415	0.23 - 0.62	2.60746e-08	1.32337e-07	0.404132	0.16 - 0.63	1.37013e-05	4.9768e-05
L-Tyrosine	L-Lysine	0.379556	0.22 - 0.53	3.02263e-11	1.01808e-10	0.523353	0.32 - 0.69	3.01186e-10	2.58586e-09	0.2914	0.07 - 0.54	0.000390094	0.000939224
L-Tyrosine	Glycine	0.450439	0.29 - 0.59	9.88621e-14	4.52203e-13	0.345524	0.15 - 0.54	1.90537e-06	6.00801e-06	0.635621	0.41 - 0.79	1.24703e-09	9.93603e-09
L-Tyrosine	Taurine	0.130337	0.03 - 0.28	0.000325331	0.000465386	0.153357	0.02 - 0.35	0.00283925	0.00447635	0.0509241	0.00 - 0.26	0.167184	0.19949
L-Tyrosine	L-Arginine	0.292329	0.14 - 0.45	1.54995e-08	3.93325e-08	0.28367	0.10 - 0.49	2.3855e-05	5.6116e-05	0.301411	0.08 - 0.55	0.000295471	0.000729815
L-Tyrosine	S-Methylcysteine	0.663006	0.53 - 0.76	1.09128e-23	4.49243e-22	0.553705	0.36 - 0.71	4.96413e-11	5.83876e-10	0.882872	0.79 - 0.94	8.14231e-19	1.50836e-16
L-Tyrosine	L-Proline	0.313724	0.16 - 0.47	3.59727e-09	9.83607e-09	0.314872	0.12 - 0.52	6.83869e-06	1.85622e-05	0.306113	0.08 - 0.55	0.000259031	0.000655092
L-Tyrosine	L-2-aminoadipic acid	0.228401	0.09 - 0.39	9.69623e-07	1.95242e-06	0.175913	0.03 - 0.38	0.00129254	0.00219672	0.282345	0.07 - 0.53	0.000500125	0.00115449
L-Tyrosine	Citrulline	0.521021	0.37 - 0.65	1.54418e-16	1.06938e-15	0.50157	0.30 - 0.67	1.02676e-09	7.6083e-09	0.594256	0.36 - 0.77	9.40311e-09	6.69972e-08
L-Tyrosine	Ornithine	0.32627	0.17 - 0.48	1.49741e-09	4.36844e-09	0.398172	0.19 - 0.59	1.85526e-07	7.59531e-07	0.278763	0.06 - 0.53	0.000551391	0.00126105
L-Tyrosine	Putrescine	0.247802	0.11 - 0.41	2.8575e-07	6.08451e-07	0.354594	0.15 - 0.55	1.29185e-06	4.37107e-06	0.135332	0.00 - 0.38	0.0212178	0.0323506
L-Tyrosine	Gamma-Glutamylglutamine	0.210687	0.08 - 0.37	2.89119e-06	5.45133e-06	0.145318	0.02 - 0.34	0.0037475	0.00573889	0.298138	0.08 - 0.54	0.000323685	0.000788981
L-Tyrosine	N6-N6-N6-Trimethyl-L-lysine	0.247244	0.11 - 0.41	2.9609e-07	6.26865e-07	0.242123	0.07 - 0.45	0.000117282	0.000238753	0.218783	0.03 - 0.47	0.00267727	0.00504799
L-Tyrosine	L-Glutamic acid	0.0268515	0.00 - 0.13	0.112568	0.123758	0.0769895	0.00 - 0.26	0.0384141	0.0482455	0.0011584	0.00 - 0.12	0.83703	0.849643
L-Tyrosine	Methionine sulfone	0.530689	0.38 - 0.66	5.93032e-17	4.46446e-16	0.339924	0.14 - 0.54	2.41607e-06	7.36754e-06	0.908985	0.83 - 0.95	7.55215e-21	2.79807e-18
L-Tyrosine	L-Homoserine	0.314937	0.16 - 0.47	3.30703e-09	9.10971e-09	0.26864	0.09 - 0.47	4.28166e-05	9.38672e-05	0.396321	0.15 - 0.62	1.75859e-05	6.08933e-05
L-Tyrosine	Glutathione	0.0413393	0.00 - 0.15	0.048134	0.0547044	0.0192648	0.00 - 0.15	0.307639	0.333276	0.0812261	0.00 - 0.31	0.0786444	0.10296
L-Tyrosine	Gamma-aminobutyric acid	0.158135	0.04 - 0.31	6.59376e-05	0.00010308	0.133001	0.01 - 0.33	0.00571973	0.00834315	0.230737	0.04 - 0.48	0.00196868	0.00384906
L-Tyrosine	Gamma-L-glutamyl-L-alanine	0.190554	0.06 - 0.35	9.76358e-06	1.70632e-05	0.297825	0.11 - 0.50	1.36162e-05	3.44355e-05	0.0787592	0.00 - 0.30	0.0835324	0.108275
L-Tyrosine	3-Methoxytyrosine	0.48844	0.33 - 0.62	3.39758e-15	1.92184e-14	0.454486	0.25 - 0.64	1.22985e-08	6.75051e-08	0.574167	0.33 - 0.75	2.33555e-08	1.56182e-07
L-Tyrosine	Homocitrulline	0.689879	0.57 - 0.78	2.24533e-25	1.84866e-23	0.640989	0.46 - 0.77	1.3001e-13	4.01405e-12	0.744557	0.56 - 0.86	1.62238e-12	2.67151e-11
L-Tyrosine	L-Methionine sulfoxide	0.268028	0.12 - 0.43	7.75741e-08	1.78295e-07	0.227076	0.06 - 0.43	0.000205118	0.00039893	0.363594	0.12 - 0.60	4.85211e-05	0.000144976
L-Tyrosine	L-Pipecolic acid	0.167986	0.05 - 0.32	3.71263e-05	5.97086e-05	0.187605	0.04 - 0.39	0.00085497	0.00149418	0.155554	0.01 - 0.40	0.0129714	0.020582
L-Tyrosine	L-4-hydroxy-L-proline	0.226506	0.09 - 0.38	1.09099e-06	2.17317e-06	0.145311	0.02 - 0.34	0.00374848	0.00573889	0.456789	0.21 - 0.67	2.34186e-06	9.91612e-06
L-Tyrosine	SDMA	0.297337	0.15 - 0.46	1.10515e-08	2.84347e-08	0.166006	0.03 - 0.37	0.0018291	0.00301192	0.451435	0.20 - 0.67	2.82272e-06	1.16202e-05
L-Tyrosine	L-Histidine	0.579163	0.43 - 0.70	3.57428e-19	3.89491e-18	0.648173	0.47 - 0.78	7.49314e-14	2.64401e-12	0.383069	0.14 - 0.61	2.66803e-05	8.6358e-05
L-Alpha-aminobutyric acid	L-Alanine	0.609665	0.47 - 0.72	1.05426e-20	1.63888e-19	0.488182	0.28 - 0.66	2.12705e-09	1.45939e-08	0.812635	0.67 - 0.90	5.03683e-15	1.55512e-13
L-Alpha-aminobutyric acid	L-Serine	0.577229	0.43 - 0.70	4.43041e-19	4.68991e-18	0.528384	0.33 - 0.69	2.25156e-10	2.05976e-09	0.669981	0.46 - 0.81	1.94766e-10	1.85028e-09
L-Alpha-aminobutyric acid	L-Lysine	0.542278	0.39 - 0.67	1.8349e-17	1.51074e-16	0.461	0.25 - 0.64	8.83336e-09	5.11369e-08	0.690678	0.48 - 0.83	5.79443e-11	6.15246e-10
L-Alpha-aminobutyric acid	Glycine	0.671628	0.55 - 0.77	3.24933e-24	1.60517e-22	0.637055	0.46 - 0.77	1.75e-13	4.80276e-12	0.710152	0.51 - 0.84	1.71767e-11	2.08654e-10
L-Alpha-aminobutyric acid	Taurine	0.134119	0.03 - 0.28	0.000262342	0.000381916	0.14688	0.02 - 0.35	0.00355115	0.00550502	0.1603	0.01 - 0.41	0.0115492	0.0186043
L-Alpha-aminobutyric acid	L-Arginine	0.637395	0.50 - 0.74	3.35281e-22	8.01431e-21	0.637249	0.46 - 0.77	1.72463e-13	4.80276e-12	0.658843	0.44 - 0.81	3.6272e-10	3.27775e-09
L-Alpha-aminobutyric acid	S-Methylcysteine	0.747473	0.64 - 0.83	1.53286e-29	3.78615e-27	0.746463	0.60 - 0.84	1.00868e-17	2.49143e-15	0.838795	0.71 - 0.91	3.07244e-16	1.6262e-14
L-Alpha-aminobutyric acid	L-Proline	0.470928	0.31 - 0.61	1.6538e-14	8.45149e-14	0.343711	0.14 - 0.54	2.05799e-06	6.40744e-06	0.66844	0.45 - 0.81	2.12527e-10	1.98181e-09
L-Alpha-aminobutyric acid	L-2-aminoadipic acid	0.370419	0.21 - 0.52	6.0342e-11	1.96975e-10	0.255955	0.08 - 0.46	6.9595e-05	0.000146505	0.546844	0.30 - 0.73	7.54649e-08	4.5463e-07
L-Alpha-aminobutyric acid	Citrulline	0.582407	0.44 - 0.70	2.48727e-19	2.79252e-18	0.508406	0.30 - 0.68	7.02745e-10	5.42431e-09	0.697141	0.49 - 0.83	3.90367e-11	4.31734e-10
L-Alpha-aminobutyric acid	Ornithine	0.415307	0.26 - 0.56	1.8335e-12	7.30444e-12	0.368564	0.17 - 0.56	7.02987e-07	2.56608e-06	0.527789	0.28 - 0.72	1.64331e-07	9.08725e-07
L-Alpha-aminobutyric acid	Putrescine	0.252344	0.11 - 0.41	2.13809e-07	4.6056e-07	0.30813	0.12 - 0.51	8.99585e-06	2.34716e-05	0.153048	0.01 - 0.40	0.0137905	0.0216499
L-Alpha-aminobutyric acid	Gamma-Glutamylglutamine	0.446859	0.29 - 0.59	1.34221e-13	6.06451e-13	0.311915	0.12 - 0.51	7.71477e-06	2.04166e-05	0.668321	0.45 - 0.81	2.1396e-10	1.98181e-09
L-Alpha-aminobutyric acid	N6-N6-N6-Trimethyl-L-lysine	0.513524	0.36 - 0.65	3.20155e-16	2.06291e-15	0.578787	0.39 - 0.73	1.01986e-11	1.4818e-10	0.425702	0.18 - 0.65	6.76769e-06	2.59837e-05
L-Alpha-aminobutyric acid	L-Glutamic acid	0.159631	0.04 - 0.31	6.04472e-05	9.50985e-05	0.230387	0.06 - 0.44	0.000181513	0.000357715	0.14497	0.00 - 0.39	0.0167905	0.0260288
L-Alpha-aminobutyric acid	Methionine sulfone	0.772426	0.68 - 0.84	1.19534e-31	4.42875e-29	0.704691	0.55 - 0.82	6.3682e-16	6.7412e-14	0.828718	0.69 - 0.91	9.48598e-16	4.13477e-14
L-Alpha-aminobutyric acid	L-Homoserine	0.516312	0.36 - 0.65	2.44435e-16	1.63177e-15	0.503476	0.30 - 0.67	9.24234e-10	6.98834e-09	0.481363	0.23 - 0.69	9.71292e-07	4.4155e-06
L-Alpha-aminobutyric acid	Glutathione	0.215563	0.08 - 0.37	2.14476e-06	4.10663e-06	0.18901	0.04 - 0.39	0.000813327	0.00142889	0.277289	0.06 - 0.52	0.000573923	0.00129264
L-Alpha-aminobutyric acid	Gamma-aminobutyric acid	0.199752	0.07 - 0.36	5.61697e-06	1.02517e-05	0.215327	0.05 - 0.42	0.00031549	0.000600407	0.178087	0.01 - 0.43	0.00745198	0.0127233
L-Alpha-aminobutyric acid	Gamma-L-glutamyl-L-alanine	0.462216	0.30 - 0.60	3.56621e-14	1.72716e-13	0.424539	0.22 - 0.61	5.3734e-08	2.5333e-07	0.505476	0.26 - 0.71	3.9374e-07	1.95813e-06
L-Alpha-aminobutyric acid	3-Methoxytyrosine	0.727175	0.62 - 0.81	5.65772e-28	6.98728e-26	0.689808	0.53 - 0.81	2.42639e-15	1.6345e-13	0.600963	0.37 - 0.77	6.87225e-09	4.99248e-08
L-Alpha-aminobutyric acid	Homocitrulline	0.600202	0.46 - 0.71	3.23593e-20	4.62192e-19	0.551731	0.35 - 0.71	5.60169e-11	6.48571e-10	0.70345	0.50 - 0.83	2.63341e-11	3.049e-10
L-Alpha-aminobutyric acid	L-Methionine sulfoxide	0.443687	0.29 - 0.59	1.75705e-13	7.84321e-13	0.400606	0.20 - 0.59	1.6583e-07	6.82667e-07	0.470172	0.22 - 0.68	1.4571e-06	6.5043e-06
L-Alpha-aminobutyric acid	L-Pipecolic acid	0.409928	0.25 - 0.56	2.82423e-12	1.08998e-11	0.418026	0.21 - 0.61	7.33352e-08	3.33382e-07	0.332337	0.10 - 0.57	0.000122545	0.000333844
L-Alpha-aminobutyric acid	L-4-hydroxy-L-proline	0.470775	0.31 - 0.61	1.6765e-14	8.50879e-14	0.441179	0.23 - 0.62	2.39032e-08	1.23862e-07	0.586213	0.35 - 0.76	1.36048e-08	9.3344e-08
L-Alpha-aminobutyric acid	SDMA	0.406008	0.25 - 0.55	3.86021e-12	1.44465e-11	0.424939	0.22 - 0.61	5.27119e-08	2.50382e-07	0.356856	0.12 - 0.59	5.94451e-05	0.000174106
L-Alpha-aminobutyric acid	L-Histidine	0.634815	0.50 - 0.74	4.67157e-22	1.08176e-20	0.534394	0.33 - 0.70	1.58411e-10	1.5651e-09	0.801872	0.65 - 0.89	1.4244e-14	3.76957e-13
L-Alanine	L-Serine	0.543655	0.39 - 0.67	1.59306e-17	1.35685e-16	0.543206	0.34 - 0.70	9.38426e-11	1.00779e-09	0.56568	0.32 - 0.75	3.3878e-08	2.18292e-07
L-Alanine	L-Lysine	0.477444	0.32 - 0.62	9.2337e-15	4.88727e-14	0.485942	0.28 - 0.66	2.39834e-09	1.58676e-08	0.462499	0.21 - 0.67	1.91527e-06	8.25127e-06
L-Alanine	Glycine	0.460985	0.30 - 0.60	3.97115e-14	1.9108e-13	0.450402	0.24 - 0.63	1.51054e-08	8.23024e-08	0.472965	0.22 - 0.68	1.31781e-06	5.95425e-06
L-Alanine	Taurine	0.129289	0.03 - 0.28	0.000345301	0.000493002	0.139371	0.01 - 0.34	0.00459783	0.00686893	0.156248	0.01 - 0.40	0.0127532	0.0202792
L-Alanine	L-Arginine	0.335169	0.18 - 0.49	7.96763e-10	2.3522e-09	0.326661	0.13 - 0.53	4.20941e-06	1.19509e-05	0.33408	0.10 - 0.57	0.000116491	0.000318522
L-Alanine	S-Methylcysteine	0.571518	0.43 - 0.69	8.30878e-19	7.99585e-18	0.472782	0.27 - 0.65	4.80688e-09	2.94372e-08	0.731654	0.54 - 0.85	4.07023e-12	5.91381e-11
L-Alanine	L-Proline	0.254188	0.11 - 0.41	1.89979e-07	4.14043e-07	0.237123	0.06 - 0.44	0.000141364	0.000283876	0.260047	0.05 - 0.51	0.000912359	0.00195392
L-Alanine	L-2-aminoadipic acid	0.141775	0.03 - 0.29	0.000169394	0.000253066	0.10521	0.00 - 0.29	0.0147325	0.0202163	0.188033	0.02 - 0.44	0.00581961	0.0101993
L-Alanine	Citrulline	0.396359	0.24 - 0.55	8.26044e-12	2.9503e-11	0.381688	0.18 - 0.58	3.92365e-07	1.52221e-06	0.481771	0.23 - 0.69	9.5689e-07	4.37689e-06
L-Alanine	Ornithine	0.375329	0.22 - 0.53	4.16667e-11	1.38453e-10	0.397258	0.19 - 0.59	1.93488e-07	7.87773e-07	0.307961	0.08 - 0.55	0.000245919	0.000626205
L-Alanine	Putrescine	0.253873	0.11 - 0.41	1.93852e-07	4.21244e-07	0.377448	0.17 - 0.57	4.74296e-07	1.81161e-06	0.130672	0.00 - 0.37	0.023753	0.0355575
L-Alanine	Gamma-Glutamylglutamine	0.324311	0.17 - 0.48	1.71881e-09	4.99466e-09	0.21653	0.05 - 0.42	0.000301949	0.00057815	0.434612	0.19 - 0.65	5.02077e-06	1.98951e-05
L-Alanine	N6-N6-N6-Trimethyl-L-lysine	0.186458	0.06 - 0.34	1.24691e-05	2.1388e-05	0.19802	0.04 - 0.40	0.000589626	0.00106564	0.188015	0.02 - 0.44	0.00582229	0.0101993
L-Alanine	L-Glutamic acid	0.0429184	0.00 - 0.16	0.0439677	0.0502004	0.0754443	0.00 - 0.25	0.0404936	0.0506853	0.0212197	0.00 - 0.20	0.376242	0.415492
L-Alanine	Methionine sulfone	0.509473	0.36 - 0.64	4.72585e-16	2.94274e-15	0.312819	0.12 - 0.52	7.4361e-06	1.98207e-05	0.827244	0.69 - 0.91	1.11247e-15	4.33863e-14
L-Alanine	L-Homoserine	0.286848	0.14 - 0.45	2.23854e-08	5.54768e-08	0.285266	0.10 - 0.49	2.24042e-05	5.33811e-05	0.258671	0.05 - 0.51	0.000946411	0.00199798
L-Alanine	Glutathione	0.0250731	0.00 - 0.12	0.125372	0.136618	0.0076608	0.00 - 0.12	0.521234	0.5463	0.0639647	0.00 - 0.28	0.120321	0.149845
L-Alanine	Gamma-aminobutyric acid	0.11535	0.02 - 0.26	0.00075941	0.00104015	0.107304	0.00 - 0.30	0.0137223	0.0189353	0.0859294	0.00 - 0.31	0.0701257	0.0929573
L-Alanine	Gamma-L-glutamyl-L-alanine	0.000292584	0.00 - 0.05	0.869318	0.874036	0.0069025	0.00 - 0.12	0.542687	0.566382	0.0128469	0.00 - 0.17	0.492068	0.530901
L-Alanine	3-Methoxytyrosine	0.384957	0.23 - 0.54	1.99937e-11	6.92305e-11	0.318124	0.12 - 0.52	5.98628e-06	1.6429e-05	0.448203	0.20 - 0.66	3.15695e-06	1.29243e-05
L-Alanine	Homocitrulline	0.625205	0.49 - 0.73	1.57481e-21	3.07088e-20	0.530105	0.33 - 0.69	2.03677e-10	1.91044e-09	0.740461	0.56 - 0.86	2.18313e-12	3.51674e-11
L-Alanine	L-Methionine sulfoxide	0.267363	0.12 - 0.43	8.10146e-08	1.84713e-07	0.234679	0.06 - 0.44	0.000154816	0.000309214	0.306754	0.08 - 0.55	0.000254407	0.000645602
L-Alanine	L-Pipecolic acid	0.263318	0.12 - 0.42	1.05401e-07	2.35247e-07	0.231491	0.06 - 0.44	0.000174248	0.000344313	0.304584	0.08 - 0.55	0.000270384	0.000676874
L-Alanine	L-4-hydroxy-L-proline	0.144603	0.04 - 0.29	0.000144025	0.000216915	0.0933012	0.00 - 0.28	0.0220646	0.0292485	0.315769	0.09 - 0.56	0.000197203	0.000510935
L-Alanine	SDMA	0.121794	0.02 - 0.27	0.000527948	0.000735356	0.0808029	0.00 - 0.26	0.0337343	0.0428032	0.203988	0.02 - 0.45	0.00389936	0.00711682
L-Alanine	L-Histidine	0.248169	0.11 - 0.41	2.79156e-07	5.97846e-07	0.148465	0.02 - 0.35	0.00336227	0.00524513	0.417238	0.17 - 0.64	8.9514e-06	3.3165e-05
L-Serine	L-Lysine	0.516984	0.36 - 0.65	2.28993e-16	1.55316e-15	0.525863	0.32 - 0.69	2.60586e-10	2.32644e-09	0.507884	0.26 - 0.71	3.58969e-07	1.8095e-06
L-Serine	Glycine	0.262885	0.12 - 0.42	1.08403e-07	2.41221e-07	0.288088	0.10 - 0.49	2.0046e-05	4.87019e-05	0.256605	0.05 - 0.51	0.000999803	0.00209281
L-Serine	Taurine	0.0485464	0.00 - 0.17	0.0319091	0.0370605	0.0860074	0.00 - 0.27	0.028263	0.0364859	0.0276766	0.00 - 0.21	0.311438	0.350191
L-Serine	L-Arginine	0.273724	0.13 - 0.43	5.34193e-08	1.27279e-07	0.271375	0.09 - 0.48	3.85228e-05	8.54653e-05	0.274906	0.06 - 0.52	0.00061221	0.00136641
L-Serine	S-Methylcysteine	0.587177	0.44 - 0.70	1.45207e-19	1.7639e-18	0.545408	0.35 - 0.70	8.22053e-11	9.09166e-10	0.664924	0.45 - 0.81	2.58957e-10	2.36898e-09
L-Serine	L-Proline	0.339124	0.18 - 0.49	6.00371e-10	1.78665e-09	0.328252	0.13 - 0.53	3.94035e-06	1.132e-05	0.380797	0.14 - 0.61	2.86336e-05	9.22501e-05
L-Serine	L-2-aminoadipic acid	0.0828417	0.01 - 0.22	0.00467932	0.00597824	0.0833544	0.00 - 0.26	0.0309298	0.0394819	0.0719293	0.00 - 0.29	0.0987809	0.125337
L-Serine	Citrulline	0.226089	0.09 - 0.38	1.11956e-06	2.22412e-06	0.287455	0.10 - 0.49	2.05531e-05	4.96087e-05	0.0849605	0.00 - 0.31	0.0717994	0.0948817
L-Serine	Ornithine	0.211083	0.08 - 0.37	2.82203e-06	5.3345e-06	0.254268	0.08 - 0.46	7.42022e-05	0.000154884	0.154179	0.01 - 0.40	0.0134147	0.0211946
L-Serine	Putrescine	0.117838	0.02 - 0.26	0.000660082	0.000909147	0.158922	0.02 - 0.36	0.00234096	0.00373847	0.0336206	0.00 - 0.23	0.263854	0.301258
L-Serine	Gamma-Glutamylglutamine	0.21708	0.08 - 0.37	1.95393e-06	3.76068e-06	0.149481	0.02 - 0.35	0.00324635	0.00508572	0.322198	0.09 - 0.56	0.000164155	0.000429819
L-Serine	N6-N6-N6-Trimethyl-L-lysine	0.298029	0.15 - 0.46	1.05455e-08	2.72271e-08	0.277083	0.09 - 0.48	3.08647e-05	7.08073e-05	0.285174	0.07 - 0.53	0.000462906	0.00108548
L-Serine	L-Glutamic acid	0.0258556	0.00 - 0.13	0.119553	0.130469	0.0593978	0.00 - 0.23	0.0702842	0.0849602	0.00551864	0.00 - 0.15	0.653105	0.685482
L-Serine	Methionine sulfone	0.537658	0.39 - 0.67	2.93932e-17	2.36743e-16	0.384549	0.18 - 0.58	3.4501e-07	1.35266e-06	0.786676	0.63 - 0.88	5.64009e-14	1.30603e-12
L-Serine	L-Homoserine	0.217517	0.08 - 0.38	1.90202e-06	3.67031e-06	0.165118	0.02 - 0.37	0.00188668	0.00308616	0.252045	0.05 - 0.50	0.0011281	0.00232201
L-Serine	Glutathione	0.0320097	0.00 - 0.14	0.0827826	0.0923824	0.0105302	0.00 - 0.13	0.451701	0.477475	0.060807	0.00 - 0.28	0.130195	0.161598
L-Serine	Gamma-aminobutyric acid	0.0391814	0.00 - 0.15	0.0545002	0.0616559	0.0746396	0.00 - 0.25	0.0416213	0.0519216	0.00288949	0.00 - 0.13	0.745176	0.769047
L-Serine	Gamma-L-glutamyl-L-alanine	0.368451	0.21 - 0.52	6.99434e-11	2.26323e-10	0.344069	0.14 - 0.54	2.027e-06	6.33758e-06	0.518957	0.27 - 0.71	2.33319e-07	1.27124e-06
L-Serine	3-Methoxytyrosine	0.437021	0.28 - 0.58	3.07942e-13	1.33442e-12	0.430511	0.22 - 0.62	4.02816e-08	1.95089e-07	0.328074	0.10 - 0.57	0.000138635	0.000370861
L-Serine	Homocitrulline	0.575004	0.43 - 0.69	5.66593e-19	5.83119e-18	0.540849	0.34 - 0.70	1.08055e-10	1.12772e-09	0.681165	0.47 - 0.82	1.02134e-10	1.03673e-09
L-Serine	L-Methionine sulfoxide	0.0779887	0.01 - 0.21	0.00613173	0.00770103	0.157103	0.02 - 0.36	0.00249353	0.00397356	0.00196982	0.00 - 0.13	0.788481	0.808111
L-Serine	L-Pipecolic acid	0.142871	0.04 - 0.29	0.000159079	0.000238136	0.0953127	0.00 - 0.28	0.0206093	0.0275162	0.247745	0.04 - 0.50	0.00126345	0.00254406
L-Serine	L-4-hydroxy-L-proline	0.191054	0.07 - 0.35	9.47581e-06	1.65995e-05	0.130119	0.01 - 0.33	0.00631219	0.00908219	0.344703	0.11 - 0.58	8.53383e-05	0.000242282
L-Serine	SDMA	0.13161	0.03 - 0.28	0.000302622	0.000436271	0.147682	0.02 - 0.35	0.00345423	0.00537728	0.102922	0.00 - 0.34	0.0464491	0.0642141
L-Serine	L-Histidine	0.434974	0.28 - 0.58	3.65369e-13	1.56496e-12	0.489267	0.28 - 0.66	2.00652e-09	1.40267e-08	0.316895	0.09 - 0.56	0.000190989	0.000496571
L-Lysine	Glycine	0.432009	0.27 - 0.58	4.67551e-13	1.97975e-12	0.368625	0.17 - 0.56	7.01095e-07	2.56608e-06	0.407279	0.16 - 0.63	1.23798e-05	4.51892e-05
L-Lysine	Taurine	0.07158	0.00 - 0.20	0.00876349	0.0107869	0.125525	0.01 - 0.32	0.00738402	0.0105628	0.0459408	0.00 - 0.25	0.190101	0.224308
L-Lysine	L-Arginine	0.480333	0.32 - 0.62	7.11485e-15	3.84825e-14	0.45693	0.25 - 0.64	1.08675e-08	6.05474e-08	0.568864	0.33 - 0.75	2.94906e-08	1.91689e-07
L-Lysine	S-Methylcysteine	0.594481	0.45 - 0.71	6.294e-20	8.47973e-19	0.529688	0.33 - 0.69	2.0869e-10	1.93299e-09	0.649669	0.43 - 0.80	5.9646e-10	5.26163e-09
L-Lysine	L-Proline	0.398861	0.24 - 0.55	6.78911e-12	2.47819e-11	0.357135	0.16 - 0.55	1.15754e-06	4.0081e-06	0.488441	0.24 - 0.69	7.48293e-07	3.46553e-06
L-Lysine	L-2-aminoadipic acid	0.0192326	0.00 - 0.11	0.180149	0.192627	0.00291711	0.00 - 0.10	0.692585	0.712786	0.0755235	0.00 - 0.30	0.0904254	0.116127
L-Lysine	Citrulline	0.303562	0.15 - 0.46	7.23623e-09	1.90143e-08	0.344693	0.15 - 0.54	1.97388e-06	6.19765e-06	0.255111	0.05 - 0.50	0.00104022	0.00215307
L-Lysine	Ornithine	0.374361	0.22 - 0.53	4.48322e-11	1.48307e-10	0.462452	0.26 - 0.64	8.20075e-09	4.78485e-08	0.237637	0.04 - 0.49	0.00164596	0.00328748
L-Lysine	Putrescine	0.128283	0.03 - 0.28	0.000365591	0.000518971	0.188036	0.04 - 0.39	0.000842003	0.001475	0.0716658	0.00 - 0.29	0.0994244	0.125938
L-Lysine	Gamma-Glutamylglutamine	0.230144	0.09 - 0.39	8.69794e-07	1.76098e-06	0.141925	0.02 - 0.34	0.00421162	0.00638203	0.391799	0.15 - 0.62	2.0293e-05	6.89774e-05
L-Lysine	N6-N6-N6-Trimethyl-L-lysine	0.0686416	0.00 - 0.20	0.0103242	0.0126254	0.0454114	0.00 - 0.21	0.114819	0.133356	0.110977	0.00 - 0.35	0.0382345	0.0541717
L-Lysine	L-Glutamic acid	0.0164834	0.00 - 0.11	0.214997	0.228241	0.0429475	0.00 - 0.20	0.12539	0.144725	0.000292353	0.00 - 0.11	0.917715	0.926467
L-Lysine	Methionine sulfone	0.465047	0.31 - 0.61	2.78197e-14	1.35621e-13	0.266934	0.08 - 0.47	4.57271e-05	9.99522e-05	0.815372	0.67 - 0.90	3.83057e-15	1.235e-13
L-Lysine	L-Homoserine	0.171649	0.05 - 0.33	2.99472e-05	4.88786e-05	0.166736	0.03 - 0.37	0.00178304	0.00295578	0.168683	0.01 - 0.42	0.00939991	0.0155824
L-Lysine	Glutathione	0.00961955	0.00 - 0.09	0.34436	0.36092	0.000588354	0.00 - 0.08	0.859157	0.86617	0.0568139	0.00 - 0.27	0.143943	0.17601
L-Lysine	Gamma-aminobutyric acid	0.0982927	0.01 - 0.24	0.00197661	0.00262485	0.0608581	0.00 - 0.23	0.066818	0.0810346	0.106078	0.00 - 0.34	0.043038	0.0604
L-Lysine	Gamma-L-glutamyl-L-alanine	0.300081	0.15 - 0.46	9.17346e-09	2.3851e-08	0.292581	0.10 - 0.50	1.67793e-05	4.15835e-05	0.2998	0.08 - 0.54	0.000309058	0.000760836
L-Lysine	3-Methoxytyrosine	0.386666	0.23 - 0.54	1.75301e-11	6.12725e-11	0.371222	0.17 - 0.57	6.25253e-07	2.31656e-06	0.400935	0.15 - 0.63	1.51806e-05	5.33121e-05
L-Lysine	Homocitrulline	0.565453	0.42 - 0.69	1.60545e-18	1.48705e-17	0.581346	0.39 - 0.73	8.63368e-12	1.30562e-10	0.54397	0.30 - 0.73	8.50332e-08	5.08142e-07
L-Lysine	L-Methionine sulfoxide	0.131779	0.03 - 0.28	0.000299734	0.00043295	0.203739	0.04 - 0.41	0.000480084	0.000889356	0.0974071	0.00 - 0.33	0.0530787	0.072567
L-Lysine	L-Pipecolic acid	0.0800661	0.01 - 0.21	0.00546171	0.00688287	0.0879341	0.00 - 0.27	0.0264728	0.0344751	0.0688517	0.00 - 0.29	0.106578	0.13431
L-Lysine	L-4-hydroxy-L-proline	0.115927	0.02 - 0.26	0.000735129	0.00100876	0.0297809	0.00 - 0.18	0.203427	0.227018	0.331717	0.10 - 0.57	0.000124769	0.000337423
L-Lysine	SDMA	0.259769	0.12 - 0.42	1.32627e-07	2.91621e-07	0.184018	0.03 - 0.39	0.000970957	0.00168103	0.35231	0.11 - 0.59	6.81022e-05	0.000197124
L-Lysine	L-Histidine	0.350638	0.19 - 0.51	2.60993e-10	8.12589e-10	0.355839	0.15 - 0.55	1.22424e-06	4.19983e-06	0.324082	0.09 - 0.57	0.000155519	0.000410104
Glycine	Taurine	0.0519448	0.00 - 0.17	0.0263276	0.0309663	0.0237922	0.00 - 0.16	0.256352	0.282254	0.0551099	0.00 - 0.27	0.150282	0.181662
Glycine	L-Arginine	0.186469	0.06 - 0.34	1.24602e-05	2.1388e-05	0.137106	0.01 - 0.33	0.00496935	0.00739104	0.26096	0.05 - 0.51	0.000890432	0.00191311
Glycine	S-Methylcysteine	0.525777	0.37 - 0.66	9.66718e-17	7.09246e-16	0.4142	0.21 - 0.60	8.7901e-08	3.92377e-07	0.759671	0.59 - 0.87	5.20043e-13	9.88081e-12
Glycine	L-Proline	0.39655	0.24 - 0.55	8.13737e-12	2.92708e-11	0.314381	0.12 - 0.52	6.97713e-06	1.88688e-05	0.574128	0.33 - 0.75	2.33957e-08	1.56182e-07
Glycine	L-2-aminoadipic acid	0.189712	0.06 - 0.35	1.02676e-05	1.78598e-05	0.191664	0.04 - 0.40	0.000739996	0.00131181	0.214926	0.03 - 0.47	0.00295435	0.00552822
Glycine	Citrulline	0.380357	0.22 - 0.53	2.84346e-11	9.62102e-11	0.333308	0.14 - 0.53	3.19099e-06	9.42041e-06	0.495899	0.25 - 0.70	5.66358e-07	2.72514e-06
Glycine	Ornithine	0.277668	0.13 - 0.44	4.1194e-08	9.92608e-08	0.304246	0.11 - 0.51	1.05237e-05	2.69828e-05	0.262365	0.05 - 0.51	0.000857686	0.0018529
Glycine	Putrescine	0.127777	0.03 - 0.27	0.000376247	0.000533077	0.145604	0.02 - 0.35	0.00371084	0.00571669	0.114868	0.00 - 0.35	0.0348047	0.0495967
Glycine	Gamma-Glutamylglutamine	0.275429	0.13 - 0.43	4.775e-08	1.14449e-07	0.258688	0.08 - 0.46	6.27172e-05	0.000132781	0.272827	0.06 - 0.52	0.000647607	0.00143239
Glycine	N6-N6-N6-Trimethyl-L-lysine	0.24798	0.11 - 0.41	2.8253e-07	6.03327e-07	0.20262	0.04 - 0.41	0.000499826	0.00092132	0.359068	0.12 - 0.59	5.56238e-05	0.000164212
Glycine	L-Glutamic acid	0.0932453	0.01 - 0.23	0.00262016	0.00343027	0.140069	0.01 - 0.34	0.00448901	0.00674717	0.0325853	0.00 - 0.22	0.271464	0.30852
Glycine	Methionine sulfone	0.506438	0.35 - 0.64	6.31387e-16	3.86659e-15	0.395352	0.19 - 0.59	2.11178e-07	8.50449e-07	0.770763	0.60 - 0.87	2.1551e-13	4.31602e-12
Glycine	L-Homoserine	0.347081	0.19 - 0.50	3.38103e-10	1.04389e-09	0.296895	0.11 - 0.50	1.41312e-05	3.54958e-05	0.394661	0.15 - 0.62	1.85371e-05	6.38884e-05
Glycine	Glutathione	0.0727999	0.00 - 0.20	0.00818734	0.0101282	0.057651	0.00 - 0.23	0.0746774	0.0896249	0.103156	0.00 - 0.34	0.0461873	0.0639716
Glycine	Gamma-aminobutyric acid	0.0688505	0.00 - 0.20	0.0102046	0.0125192	0.093413	0.00 - 0.28	0.0219811	0.0291899	0.0570324	0.00 - 0.27	0.143152	0.175331
Glycine	Gamma-L-glutamyl-L-alanine	0.366189	0.21 - 0.52	8.28369e-11	2.65724e-10	0.348569	0.15 - 0.55	1.6732e-06	5.46186e-06	0.342525	0.11 - 0.58	9.09917e-05	0.00025491
Glycine	3-Methoxytyrosine	0.263761	0.12 - 0.42	1.02411e-07	2.30657e-07	0.207577	0.05 - 0.41	0.000417969	0.000784088	0.370983	0.13 - 0.60	3.87465e-05	0.000119133
Glycine	Homocitrulline	0.5253	0.37 - 0.66	1.0134e-16	7.36203e-16	0.4637	0.26 - 0.64	7.69223e-09	4.59673e-08	0.674013	0.46 - 0.82	1.54718e-10	1.52862e-09
Glycine	L-Methionine sulfoxide	0.22034	0.09 - 0.38	1.59836e-06	3.12502e-06	0.320544	0.13 - 0.52	5.41979e-06	1.51549e-05	0.103307	0.00 - 0.34	0.0460192	0.0638581
Glycine	L-Pipecolic acid	0.154408	0.04 - 0.31	8.18391e-05	0.000126339	0.146318	0.02 - 0.35	0.00362057	0.00559019	0.157717	0.01 - 0.40	0.0123031	0.0197293
Glycine	L-4-hydroxy-L-proline	0.27938	0.13 - 0.44	3.67847e-08	8.93687e-08	0.202094	0.04 - 0.41	0.000509374	0.000936592	0.424071	0.18 - 0.65	7.14453e-06	2.67379e-05
Glycine	SDMA	0.154485	0.04 - 0.31	8.14741e-05	0.000126038	0.150481	0.02 - 0.35	0.00313609	0.0049234	0.155215	0.01 - 0.40	0.0130794	0.020709
Glycine	L-Histidine	0.369958	0.21 - 0.52	6.24698e-11	2.03027e-10	0.365331	0.16 - 0.56	8.10167e-07	2.85873e-06	0.459688	0.21 - 0.67	2.11512e-06	9.00748e-06
Taurine	L-Arginine	0.0531981	0.00 - 0.17	0.0245302	0.0289441	0.0510613	0.00 - 0.21	0.0940161	0.110757	0.0511253	0.00 - 0.26	0.166325	0.198785
Taurine	S-Methylcysteine	0.180705	0.06 - 0.34	1.75506e-05	2.94898e-05	0.228484	0.06 - 0.44	0.000194734	0.000380733	0.0868196	0.00 - 0.32	0.0686231	0.0914563
Taurine	L-Proline	0.179027	0.06 - 0.33	1.9384e-05	3.22776e-05	0.193275	0.04 - 0.40	0.000698686	0.00125055	0.157636	0.01 - 0.40	0.0123275	0.0197293
Taurine	L-2-aminoadipic acid	0.0998268	0.01 - 0.24	0.00181418	0.00242217	0.0884609	0.00 - 0.27	0.0260035	0.0341037	0.0956546	0.00 - 0.33	0.0553796	0.0754344
Taurine	Citrulline	0.0147419	0.00 - 0.10	0.24116	0.255285	0.0170019	0.00 - 0.15	0.338139	0.365249	0.0118008	0.00 - 0.17	0.510355	0.548077
Taurine	Ornithine	0.0270972	0.00 - 0.13	0.110914	0.122303	0.0871904	0.00 - 0.27	0.0271499	0.035233	4.28546e-05	0.00 - 0.11	0.96845	0.971071
Taurine	Putrescine	0.0402615	0.00 - 0.15	0.051211	0.0580234	0.0290983	0.00 - 0.17	0.208766	0.232625	0.0603688	0.00 - 0.27	0.131632	0.162837
Taurine	Gamma-Glutamylglutamine	0.0126782	0.00 - 0.10	0.277305	0.291879	0.00849884	0.00 - 0.12	0.499192	0.525428	0.0278761	0.00 - 0.21	0.309676	0.348739
Taurine	N6-N6-N6-Trimethyl-L-lysine	0.0860085	0.01 - 0.22	0.00392249	0.0050637	0.103871	0.00 - 0.29	0.0154172	0.0210003	0.0433587	0.00 - 0.24	0.203349	0.238798
Taurine	L-Glutamic acid	0.00710427	0.00 - 0.08	0.416736	0.433101	0.0165881	0.00 - 0.15	0.344137	0.370648	0.000506752	0.00 - 0.12	0.891801	0.901534
Taurine	Methionine sulfone	0.270993	0.12 - 0.43	6.39049e-08	1.49853e-07	0.174164	0.03 - 0.38	0.00137451	0.00232537	0.401323	0.15 - 0.63	1.49932e-05	5.29044e-05
Taurine	L-Homoserine	0.0490774	0.00 - 0.17	0.0309629	0.0360181	0.00386924	0.00 - 0.10	0.648801	0.671454	0.0945481	0.00 - 0.33	0.0568843	0.0772001
Taurine	Glutathione	0.00698425	0.00 - 0.08	0.420713	0.436012	0.0085922	0.00 - 0.12	0.496834	0.52369	0.00410719	0.00 - 0.14	0.69831	0.724717
Taurine	Gamma-aminobutyric acid	0.0213773	0.00 - 0.12	0.157415	0.169541	0.0742919	0.00 - 0.25	0.0421186	0.0524536	0.00145181	0.00 - 0.12	0.817865	0.831328
Taurine	Gamma-L-glutamyl-L-alanine	0.126478	0.03 - 0.27	0.00040501	0.000571643	0.122297	0.01 - 0.32	0.00824294	0.0117462	0.131161	0.00 - 0.37	0.0234736	0.0352817
Taurine	3-Methoxytyrosine	0.119438	0.02 - 0.26	0.000603109	0.000836899	0.192449	0.04 - 0.40	0.000719587	0.00128176	0.0896785	0.00 - 0.32	0.0640168	0.0857802
Taurine	Homocitrulline	0.385161	0.23 - 0.54	1.96826e-11	6.84733e-11	0.413914	0.21 - 0.60	8.90967e-08	3.95333e-07	0.334343	0.10 - 0.57	0.000115605	0.000317271
Taurine	L-Methionine sulfoxide	0.00313477	0.00 - 0.07	0.589947	0.605472	0.0129452	0.00 - 0.14	0.403751	0.430165	6.26361e-05	0.00 - 0.11	0.961862	0.965772
Taurine	L-Pipecolic acid	0.046396	0.00 - 0.16	0.0360543	0.041679	0.0881255	0.00 - 0.27	0.0263013	0.0343727	0.0328248	0.00 - 0.22	0.269681	0.306964
Taurine	L-4-hydroxy-L-proline	0.0321597	0.00 - 0.14	0.0820539	0.0917073	0.00641196	0.00 - 0.11	0.557437	0.580958	0.136437	0.00 - 0.38	0.0206566	0.0316906
Taurine	SDMA	0.00617803	0.00 - 0.08	0.44897	0.464646	1.27705e-05	0.00 - 0.07	0.979146	0.981347	0.0390779	0.00 - 0.24	0.227701	0.261592
Taurine	L-Histidine	0.0831246	0.01 - 0.22	0.00460616	0.00589493	0.133743	0.01 - 0.33	0.00557621	0.00819835	0.0296031	0.00 - 0.22	0.294932	0.33264
L-Arginine	S-Methylcysteine	0.404064	0.25 - 0.55	4.50389e-12	1.66869e-11	0.28695	0.10 - 0.49	2.0966e-05	5.03214e-05	0.602238	0.37 - 0.77	6.47084e-09	4.74742e-08
L-Arginine	L-Proline	0.304671	0.15 - 0.46	6.70767e-09	1.7815e-08	0.271663	0.09 - 0.48	3.80957e-05	8.47714e-05	0.394514	0.15 - 0.62	1.86238e-05	6.38901e-05
L-Arginine	L-2-aminoadipic acid	0.205661	0.08 - 0.36	3.92696e-06	7.31125e-06	0.206394	0.05 - 0.41	0.000436223	0.000816266	0.178912	0.01 - 0.43	0.00730115	0.0125526
L-Arginine	Citrulline	0.0991236	0.01 - 0.24	0.00188692	0.00251025	0.0999823	0.00 - 0.29	0.0175908	0.0238733	0.105491	0.00 - 0.34	0.0436526	0.0610313
L-Arginine	Ornithine	0.169609	0.05 - 0.32	3.37579e-05	5.4617e-05	0.192375	0.04 - 0.40	0.000721488	0.00128207	0.148077	0.01 - 0.39	0.0155676	0.0242855
L-Arginine	Putrescine	0.154362	0.04 - 0.31	8.20588e-05	0.000126415	0.17563	0.03 - 0.38	0.00130545	0.00221359	0.134588	0.00 - 0.38	0.0216038	0.0327371
L-Arginine	Gamma-Glutamylglutamine	0.18376	0.06 - 0.34	1.46404e-05	2.47683e-05	0.095716	0.00 - 0.28	0.0203294	0.0273395	0.286301	0.07 - 0.53	0.000448829	0.00105918
L-Arginine	N6-N6-N6-Trimethyl-L-lysine	0.265882	0.12 - 0.42	8.92214e-08	2.01564e-07	0.248429	0.07 - 0.45	9.25396e-05	0.000189425	0.282611	0.07 - 0.53	0.000496503	0.00114995
L-Arginine	L-Glutamic acid	0.0626707	0.00 - 0.19	0.0144124	0.0172808	0.0784971	0.00 - 0.26	0.03649	0.0459848	0.0604619	0.00 - 0.27	0.131325	0.162729
L-Arginine	Methionine sulfone	0.531154	0.38 - 0.66	5.66095e-17	4.36954e-16	0.35091	0.15 - 0.55	1.51361e-06	5.00707e-06	0.781632	0.62 - 0.88	8.71636e-14	1.88523e-12
L-Arginine	L-Homoserine	0.171202	0.05 - 0.33	3.07439e-05	4.99588e-05	0.132603	0.01 - 0.33	0.00579809	0.00844084	0.200292	0.02 - 0.45	0.00428034	0.00769838
L-Arginine	Glutathione	0.0530618	0.00 - 0.17	0.0247194	0.029121	0.0202546	0.00 - 0.15	0.295408	0.321485	0.119391	0.00 - 0.36	0.0312024	0.0451582
L-Arginine	Gamma-aminobutyric acid	0.0976997	0.01 - 0.24	0.00204321	0.00270844	0.0956561	0.00 - 0.28	0.0203707	0.0273455	0.119076	0.00 - 0.36	0.0314411	0.0454149
L-Arginine	Gamma-L-glutamyl-L-alanine	0.260085	0.12 - 0.42	1.29946e-07	2.86578e-07	0.217395	0.05 - 0.42	0.000292567	0.000563097	0.375121	0.13 - 0.61	3.41256e-05	0.000107149
L-Arginine	3-Methoxytyrosine	0.43962	0.28 - 0.58	2.47624e-13	1.0922e-12	0.474277	0.27 - 0.65	4.44561e-09	2.76823e-08	0.422966	0.17 - 0.64	7.41107e-06	2.7596e-05
L-Arginine	Homocitrulline	0.46749	0.31 - 0.61	2.24295e-14	1.11545e-13	0.407328	0.20 - 0.60	1.21367e-07	5.19727e-07	0.560693	0.32 - 0.74	4.20148e-08	2.61622e-07
L-Arginine	L-Methionine sulfoxide	0.0607224	0.00 - 0.18	0.0160733	0.0191792	0.0698596	0.00 - 0.24	0.049015	0.0602323	0.0456264	0.00 - 0.25	0.191661	0.225788
L-Arginine	L-Pipecolic acid	0.104363	0.02 - 0.25	0.00140744	0.00189966	0.0760446	0.00 - 0.25	0.0396724	0.0497416	0.162026	0.01 - 0.41	0.0110708	0.01799
L-Arginine	L-4-hydroxy-L-proline	0.270929	0.12 - 0.43	6.41715e-08	1.50004e-07	0.20172	0.04 - 0.41	0.000516268	0.000943741	0.350632	0.11 - 0.59	7.15925e-05	0.000204826
L-Arginine	SDMA	0.210591	0.08 - 0.37	2.90825e-06	5.46957e-06	0.154126	0.02 - 0.36	0.00276458	0.00436792	0.28675	0.07 - 0.53	0.000443333	0.0010506
L-Arginine	L-Histidine	0.268549	0.12 - 0.43	7.49801e-08	1.73085e-07	0.200247	0.04 - 0.41	0.000544333	0.000986188	0.386144	0.14 - 0.62	2.42385e-05	7.94724e-05
S-Methylcysteine	L-Proline	0.448454	0.29 - 0.59	1.17155e-13	5.32589e-13	0.376754	0.17 - 0.57	4.89195e-07	1.84946e-06	0.55931	0.32 - 0.74	4.4581e-08	2.75288e-07
S-Methylcysteine	L-2-aminoadipic acid	0.474708	0.32 - 0.61	1.18038e-14	6.2033e-14	0.45718	0.25 - 0.64	1.07302e-08	6.02352e-08	0.562731	0.32 - 0.74	3.84883e-08	2.4376e-07
S-Methylcysteine	Citrulline	0.57054	0.42 - 0.69	9.24546e-19	8.78319e-18	0.524946	0.32 - 0.69	2.74768e-10	2.40263e-09	0.644109	0.42 - 0.80	8.01345e-10	6.74769e-09
S-Methylcysteine	Ornithine	0.452319	0.29 - 0.59	8.41311e-14	3.92083e-13	0.46343	0.26 - 0.64	7.79977e-09	4.6237e-08	0.376246	0.13 - 0.61	3.29627e-05	0.000103938
S-Methylcysteine	Putrescine	0.269808	0.12 - 0.43	6.90584e-08	1.60415e-07	0.305447	0.11 - 0.51	1.00262e-05	2.58864e-05	0.184743	0.02 - 0.43	0.00631681	0.0109877
S-Methylcysteine	Gamma-Glutamylglutamine	0.50703	0.35 - 0.64	5.96814e-16	3.68533e-15	0.433949	0.23 - 0.62	3.40807e-08	1.67244e-07	0.638232	0.41 - 0.79	1.08957e-09	9.07163e-09
S-Methylcysteine	N6-N6-N6-Trimethyl-L-lysine	0.535809	0.38 - 0.66	3.54448e-17	2.79411e-16	0.530148	0.33 - 0.69	2.03163e-10	1.91044e-09	0.549491	0.31 - 0.74	6.75659e-08	4.10379e-07
S-Methylcysteine	L-Glutamic acid	0.232694	0.09 - 0.39	7.41667e-07	1.51816e-06	0.272077	0.09 - 0.48	3.74905e-05	8.3676e-05	0.146174	0.01 - 0.39	0.0163056	0.0253834
S-Methylcysteine	Methionine sulfone	0.885124	0.83 - 0.92	1.75037e-45	1.29703e-42	0.875764	0.80 - 0.93	4.03794e-26	2.99211e-23	0.828828	0.69 - 0.91	9.37361e-16	4.13477e-14
S-Methylcysteine	L-Homoserine	0.505992	0.35 - 0.64	6.58778e-16	4.00127e-15	0.442379	0.24 - 0.63	2.25267e-08	1.17551e-07	0.624713	0.40 - 0.79	2.16933e-09	1.67445e-08
S-Methylcysteine	Glutathione	0.295502	0.15 - 0.45	1.25133e-08	3.19736e-08	0.365907	0.16 - 0.56	7.89984e-07	2.82791e-06	0.129894	0.00 - 0.37	0.0242045	0.0360876
S-Methylcysteine	Gamma-aminobutyric acid	0.277645	0.13 - 0.44	4.12582e-08	9.92608e-08	0.324396	0.13 - 0.53	4.62357e-06	1.30269e-05	0.220073	0.03 - 0.47	0.0025903	0.00489645
S-Methylcysteine	Gamma-L-glutamyl-L-alanine	0.485897	0.33 - 0.62	4.28936e-15	2.37195e-14	0.434602	0.23 - 0.62	3.30123e-08	1.63081e-07	0.6028	0.37 - 0.77	6.30126e-09	4.66923e-08
S-Methylcysteine	3-Methoxytyrosine	0.626231	0.49 - 0.73	1.38522e-21	2.77418e-20	0.509655	0.31 - 0.68	6.55325e-10	5.16592e-09	0.769389	0.60 - 0.87	2.40904e-13	4.69762e-12
S-Methylcysteine	Homocitrulline	0.684646	0.56 - 0.78	4.90724e-25	3.03022e-23	0.62625	0.44 - 0.76	3.89512e-13	9.9527e-12	0.802683	0.65 - 0.89	1.31971e-14	3.68912e-13
S-Methylcysteine	L-Methionine sulfoxide	0.38156	0.22 - 0.53	2.59402e-11	8.89894e-11	0.34136	0.14 - 0.54	2.2737e-06	6.99091e-06	0.424459	0.18 - 0.65	7.0531e-06	2.65297e-05
S-Methylcysteine	L-Pipecolic acid	0.341853	0.19 - 0.50	4.93412e-10	1.48024e-09	0.353459	0.15 - 0.55	1.35658e-06	4.54852e-06	0.258952	0.05 - 0.51	0.000939363	0.00199798
S-Methylcysteine	L-4-hydroxy-L-proline	0.573513	0.43 - 0.69	6.67612e-19	6.77672e-18	0.576098	0.38 - 0.73	1.21374e-11	1.66553e-10	0.557508	0.31 - 0.74	4.81492e-08	2.94864e-07
S-Methylcysteine	SDMA	0.409528	0.25 - 0.56	2.91611e-12	1.11383e-11	0.35206	0.15 - 0.55	1.44071e-06	4.7873e-06	0.42538	0.18 - 0.65	6.8405e-06	2.60539e-05
S-Methylcysteine	L-Histidine	0.650516	0.52 - 0.75	5.98217e-23	1.77312e-21	0.560738	0.36 - 0.72	3.21371e-11	4.10579e-10	0.844974	0.72 - 0.92	1.48583e-16	9.17501e-15
L-Proline	L-2-aminoadipic acid	0.112964	0.02 - 0.26	0.000868567	0.00118747	0.110522	0.01 - 0.30	0.0123023	0.0170711	0.117928	0.00 - 0.36	0.0323251	0.046601
L-Proline	Citrulline	0.386709	0.23 - 0.54	1.74729e-11	6.12725e-11	0.346241	0.15 - 0.55	1.84805e-06	5.90113e-06	0.516819	0.27 - 0.71	2.53744e-07	1.34303e-06
L-Proline	Ornithine	0.342493	0.19 - 0.50	4.7118e-10	1.41929e-09	0.329536	0.13 - 0.53	3.73532e-06	1.08971e-05	0.305252	0.08 - 0.55	0.000265369	0.000666572
L-Proline	Putrescine	0.32014	0.17 - 0.48	2.30212e-09	6.48621e-09	0.446792	0.24 - 0.63	1.80934e-08	9.64547e-08	0.195608	0.02 - 0.45	0.00481508	0.00855629
L-Proline	Gamma-Glutamylglutamine	0.271244	0.13 - 0.43	6.28639e-08	1.48351e-07	0.214405	0.05 - 0.42	0.000326258	0.000618304	0.396784	0.15 - 0.62	1.73291e-05	6.02858e-05
L-Proline	N6-N6-N6-Trimethyl-L-lysine	0.191747	0.07 - 0.35	9.09042e-06	1.60381e-05	0.128304	0.01 - 0.32	0.00671595	0.00962576	0.37437	0.13 - 0.61	3.49233e-05	0.00010919
L-Proline	L-Glutamic acid	0.0363099	0.00 - 0.14	0.0643617	0.0725906	0.0269418	0.00 - 0.17	0.226731	0.251132	0.029745	0.00 - 0.22	0.29376	0.332122
L-Proline	Methionine sulfone	0.42284	0.26 - 0.57	9.94651e-13	4.04965e-12	0.283117	0.10 - 0.49	2.4378e-05	5.7165e-05	0.79538	0.64 - 0.89	2.59627e-14	6.63391e-13
L-Proline	L-Homoserine	0.38161	0.22 - 0.53	2.58403e-11	8.89894e-11	0.422937	0.22 - 0.61	5.80237e-08	2.65405e-07	0.284822	0.07 - 0.53	0.000467385	0.00109219
L-Proline	Glutathione	0.0602949	0.00 - 0.18	0.0164629	0.0195811	0.014295	0.00 - 0.14	0.380111	0.407026	0.180371	0.01 - 0.43	0.00704176	0.0121348
L-Proline	Gamma-aminobutyric acid	0.191243	0.07 - 0.35	9.3693e-06	1.64518e-05	0.133328	0.01 - 0.33	0.00565596	0.00828273	0.290749	0.07 - 0.54	0.000397156	0.000952403
L-Proline	Gamma-L-glutamyl-L-alanine	0.204119	0.07 - 0.36	4.31235e-06	7.92916e-06	0.188996	0.04 - 0.39	0.000813756	0.00142889	0.257527	0.05 - 0.51	0.000975613	0.00204796
L-Proline	3-Methoxytyrosine	0.306322	0.15 - 0.46	5.99076e-09	1.60839e-08	0.229525	0.06 - 0.44	0.00018739	0.000367343	0.493691	0.24 - 0.70	6.15294e-07	2.92265e-06
L-Proline	Homocitrulline	0.585385	0.44 - 0.70	1.77877e-19	2.09217e-18	0.465742	0.26 - 0.64	6.92532e-09	4.17209e-08	0.737613	0.55 - 0.85	2.67636e-12	4.04731e-11
L-Proline	L-Methionine sulfoxide	0.267988	0.12 - 0.43	7.77805e-08	1.78295e-07	0.336031	0.14 - 0.54	2.84667e-06	8.57474e-06	0.173991	0.01 - 0.42	0.00824654	0.0138879
L-Proline	L-Pipecolic acid	0.289318	0.14 - 0.45	1.89739e-08	4.74989e-08	0.361197	0.16 - 0.56	9.70412e-07	3.37594e-06	0.231848	0.04 - 0.48	0.0019129	0.00375983
L-Proline	L-4-hydroxy-L-proline	0.196359	0.07 - 0.35	6.89181e-06	1.23952e-05	0.0602511	0.00 - 0.23	0.0682368	0.0826201	0.580648	0.34 - 0.76	1.74957e-08	1.18939e-07
L-Proline	SDMA	0.253361	0.11 - 0.41	2.00321e-07	4.32763e-07	0.138433	0.01 - 0.34	0.00474829	0.00707944	0.506655	0.26 - 0.71	3.76325e-07	1.88417e-06
L-Proline	L-Histidine	0.315745	0.16 - 0.47	3.12683e-09	8.64545e-09	0.30715	0.11 - 0.51	9.35958e-06	2.43349e-05	0.424555	0.18 - 0.65	7.03067e-06	2.65297e-05
L-2-aminoadipic acid	Citrulline	0.297114	0.15 - 0.46	1.122e-08	2.87683e-08	0.283836	0.10 - 0.49	2.36993e-05	5.59273e-05	0.288648	0.07 - 0.53	0.000420812	0.00100264
L-2-aminoadipic acid	Ornithine	0.176165	0.06 - 0.33	2.29545e-05	3.77146e-05	0.191486	0.04 - 0.40	0.000744708	0.00131701	0.174151	0.01 - 0.42	0.00821408	0.0138879
L-2-aminoadipic acid	Putrescine	0.186217	0.06 - 0.34	1.2649e-05	2.16465e-05	0.171936	0.03 - 0.38	0.00148634	0.00250313	0.166106	0.01 - 0.41	0.0100153	0.0164919
L-2-aminoadipic acid	Gamma-Glutamylglutamine	0.0515511	0.00 - 0.17	0.0269194	0.0315689	0.0278771	0.00 - 0.17	0.218726	0.242993	0.135244	0.00 - 0.38	0.0212627	0.0323524
L-2-aminoadipic acid	N6-N6-N6-Trimethyl-L-lysine	0.138654	0.03 - 0.29	0.000202516	0.000297747	0.167089	0.03 - 0.37	0.0017612	0.00292612	0.145595	0.00 - 0.39	0.016537	0.0256896
L-2-aminoadipic acid	L-Glutamic acid	2.25473e-05	0.00 - 0.04	0.963574	0.966182	0.00541519	0.00 - 0.11	0.589892	0.612198	0.00875948	0.00 - 0.16	0.57091	0.605213
L-2-aminoadipic acid	Methionine sulfone	0.405173	0.25 - 0.55	4.12482e-12	1.53592e-11	0.249041	0.07 - 0.46	9.04284e-05	0.000185616	0.656304	0.44 - 0.81	4.16803e-10	3.7211e-09
L-2-aminoadipic acid	L-Homoserine	0.0493945	0.00 - 0.17	0.0304118	0.0354326	0.0624501	0.00 - 0.23	0.0632408	0.0769482	0.0297129	0.00 - 0.22	0.294024	0.332122
L-2-aminoadipic acid	Glutathione	0.0210445	0.00 - 0.12	0.16072	0.172849	0.00902672	0.00 - 0.12	0.4861	0.513106	0.0692879	0.00 - 0.29	0.105435	0.133095
L-2-aminoadipic acid	Gamma-aminobutyric acid	0.0774788	0.01 - 0.21	0.00630837	0.00789612	0.0531397	0.00 - 0.22	0.0874039	0.103626	0.121397	0.00 - 0.36	0.0297267	0.0433611
L-2-aminoadipic acid	Gamma-L-glutamyl-L-alanine	0.0605592	0.00 - 0.18	0.0162209	0.0193242	0.0511071	0.00 - 0.21	0.0938648	0.110755	0.0769263	0.00 - 0.30	0.0873671	0.11252
L-2-aminoadipic acid	3-Methoxytyrosine	0.304197	0.15 - 0.46	6.92903e-09	1.83372e-08	0.297027	0.11 - 0.50	1.40569e-05	3.54291e-05	0.342133	0.11 - 0.58	9.20488e-05	0.000256422
L-2-aminoadipic acid	Homocitrulline	0.477574	0.32 - 0.62	9.12623e-15	4.86514e-14	0.392382	0.19 - 0.58	2.41879e-07	9.63615e-07	0.532077	0.29 - 0.72	1.38303e-07	7.70545e-07
L-2-aminoadipic acid	L-Methionine sulfoxide	0.0804247	0.01 - 0.21	0.00535369	0.00675824	0.0590287	0.00 - 0.23	0.0711895	0.0859144	0.129963	0.00 - 0.37	0.0241646	0.0360876
L-2-aminoadipic acid	L-Pipecolic acid	0.0725177	0.00 - 0.20	0.00831712	0.0102545	0.0752424	0.00 - 0.25	0.0407736	0.0509498	0.0817298	0.00 - 0.31	0.0776834	0.102063
L-2-aminoadipic acid	L-4-hydroxy-L-proline	0.0917129	0.01 - 0.23	0.00285401	0.00371021	0.025054	0.00 - 0.17	0.243962	0.269012	0.285559	0.07 - 0.53	0.000458046	0.0010775
L-2-aminoadipic acid	SDMA	0.171818	0.05 - 0.33	2.96519e-05	4.85034e-05	0.0955902	0.00 - 0.28	0.0204162	0.027357	0.358656	0.12 - 0.59	5.6318e-05	0.000165602
L-2-aminoadipic acid	L-Histidine	0.176619	0.06 - 0.33	2.23476e-05	3.6881e-05	0.149172	0.02 - 0.35	0.00328111	0.00512933	0.223428	0.03 - 0.47	0.00237674	0.00455081
Citrulline	Ornithine	0.155041	0.04 - 0.31	7.88936e-05	0.00012278	0.254385	0.08 - 0.46	7.38719e-05	0.00015463	0.04258	0.00 - 0.24	0.207547	0.241432
Citrulline	Putrescine	0.0624709	0.00 - 0.19	0.0145744	0.0174468	0.135908	0.01 - 0.33	0.00517779	0.00765817	0.0237417	0.00 - 0.20	0.348988	0.388289
Citrulline	Gamma-Glutamylglutamine	0.246398	0.11 - 0.41	3.12451e-07	6.59619e-07	0.216105	0.05 - 0.42	0.000306664	0.000585666	0.255437	0.05 - 0.50	0.00103126	0.00214653
Citrulline	N6-N6-N6-Trimethyl-L-lysine	0.365223	0.21 - 0.52	8.90255e-11	2.83124e-10	0.446046	0.24 - 0.63	1.87787e-08	9.9393e-08	0.251653	0.05 - 0.50	0.00113983	0.00233964
Citrulline	L-Glutamic acid	0.0342661	0.00 - 0.14	0.0725088	0.0815312	0.0722864	0.00 - 0.25	0.045107	0.0556145	0.00512514	0.00 - 0.15	0.664949	0.695942
Citrulline	Methionine sulfone	0.564212	0.42 - 0.69	1.83508e-18	1.63831e-17	0.488874	0.28 - 0.66	2.04937e-09	1.41923e-08	0.730497	0.54 - 0.85	4.41075e-12	6.28532e-11
Citrulline	L-Homoserine	0.185531	0.06 - 0.34	1.31768e-05	2.23944e-05	0.171251	0.03 - 0.37	0.00152248	0.00255239	0.214814	0.03 - 0.47	0.00296281	0.00553008
Citrulline	Glutathione	0.00828581	0.00 - 0.08	0.380327	0.396933	0.00750065	0.00 - 0.12	0.525638	0.550138	0.0179294	0.00 - 0.19	0.416405	0.457121
Citrulline	Gamma-aminobutyric acid	0.0319476	0.00 - 0.14	0.0830862	0.0925817	0.0858211	0.00 - 0.27	0.0284425	0.0366537	0.000148345	0.00 - 0.11	0.941337	0.948028
Citrulline	Gamma-L-glutamyl-L-alanine	0.287442	0.14 - 0.45	2.15137e-08	5.34955e-08	0.275381	0.09 - 0.48	3.29791e-05	7.4689e-05	0.250443	0.05 - 0.50	0.0011768	0.00240223
Citrulline	3-Methoxytyrosine	0.32265	0.17 - 0.48	1.93123e-09	5.48293e-09	0.3357	0.14 - 0.54	2.88653e-06	8.65958e-06	0.2703	0.06 - 0.52	0.000693281	0.0015244
Citrulline	Homocitrulline	0.609607	0.47 - 0.72	1.06163e-20	1.63888e-19	0.599941	0.41 - 0.74	2.49462e-12	4.47393e-11	0.671779	0.46 - 0.81	1.75822e-10	1.692e-09
Citrulline	L-Methionine sulfoxide	0.144135	0.04 - 0.29	0.000147943	0.000221915	0.19292	0.04 - 0.40	0.000707583	0.00126342	0.0493334	0.00 - 0.26	0.174146	0.207131
Citrulline	L-Pipecolic acid	0.1954	0.07 - 0.35	7.30099e-06	1.30677e-05	0.279686	0.09 - 0.49	2.78837e-05	6.49743e-05	0.105236	0.00 - 0.34	0.0439225	0.061293
Citrulline	L-4-hydroxy-L-proline	0.344504	0.19 - 0.50	4.075e-10	1.24027e-09	0.282274	0.10 - 0.49	2.5198e-05	5.89013e-05	0.466506	0.22 - 0.68	1.66119e-06	7.24083e-06
Citrulline	SDMA	0.141493	0.03 - 0.29	0.000172147	0.000256662	0.206311	0.05 - 0.41	0.000437529	0.000816648	0.0863552	0.00 - 0.31	0.0694028	0.092164
Citrulline	L-Histidine	0.511863	0.36 - 0.64	3.75754e-16	2.37977e-15	0.572048	0.38 - 0.72	1.5742e-11	2.083e-10	0.388405	0.14 - 0.62	2.25803e-05	7.53695e-05
Ornithine	Putrescine	0.0836786	0.01 - 0.22	0.00446618	0.00572567	0.161296	0.02 - 0.36	0.00215545	0.00347972	0.00151865	0.00 - 0.13	0.813791	0.829462
Ornithine	Gamma-Glutamylglutamine	0.15853	0.04 - 0.31	6.44406e-05	0.000100952	0.165626	0.03 - 0.37	0.0018535	0.00304533	0.171782	0.01 - 0.42	0.00870867	0.0145669
Ornithine	N6-N6-N6-Trimethyl-L-lysine	0.125384	0.03 - 0.27	0.000430913	0.000605895	0.155833	0.02 - 0.36	0.00260586	0.00412595	0.0552175	0.00 - 0.27	0.149872	0.181463
Ornithine	L-Glutamic acid	0.043855	0.00 - 0.16	0.0416745	0.0479516	0.128863	0.01 - 0.32	0.00658878	0.0094618	0.00100634	0.00 - 0.12	0.847968	0.859568
Ornithine	Methionine sulfone	0.437527	0.28 - 0.58	2.95171e-13	1.2866e-12	0.294116	0.10 - 0.50	1.57861e-05	3.92533e-05	0.690628	0.48 - 0.83	5.81204e-11	6.15246e-10
Ornithine	L-Homoserine	0.103162	0.02 - 0.24	0.00150532	0.00202807	0.143417	0.02 - 0.34	0.00400091	0.00607515	0.00481529	0.00 - 0.14	0.674659	0.703126
Ornithine	Glutathione	0.0073162	0.00 - 0.08	0.409846	0.426539	0.0315896	0.00 - 0.18	0.190024	0.2127	0.00487601	0.00 - 0.15	0.672728	0.703091
Ornithine	Gamma-aminobutyric acid	0.0569014	0.00 - 0.18	0.0199156	0.0236119	0.0926661	0.00 - 0.28	0.0225451	0.0298321	0.000713649	0.00 - 0.12	0.871754	0.882472
Ornithine	Gamma-L-glutamyl-L-alanine	0.307287	0.16 - 0.46	5.60691e-09	1.51632e-08	0.332223	0.13 - 0.53	3.33911e-06	9.81857e-06	0.250543	0.05 - 0.50	0.00117371	0.00240223
Ornithine	3-Methoxytyrosine	0.270248	0.12 - 0.43	6.70968e-08	1.56348e-07	0.27618	0.09 - 0.48	3.19695e-05	7.26669e-05	0.213239	0.03 - 0.46	0.0030841	0.00569904
Ornithine	Homocitrulline	0.600445	0.46 - 0.71	3.1451e-20	4.62192e-19	0.583065	0.39 - 0.73	7.71489e-12	1.19099e-10	0.619447	0.39 - 0.78	2.81825e-09	2.13094e-08
Ornithine	L-Methionine sulfoxide	0.263494	0.12 - 0.42	1.04202e-07	2.33273e-07	0.283915	0.10 - 0.49	2.36259e-05	5.59273e-05	0.213439	0.03 - 0.46	0.00306845	0.0056843
Ornithine	L-Pipecolic acid	0.128287	0.03 - 0.28	0.000365509	0.000518971	0.131376	0.01 - 0.33	0.00604664	0.00876822	0.127293	0.00 - 0.37	0.0257774	0.038202
Ornithine	L-4-hydroxy-L-proline	0.127433	0.03 - 0.27	0.000383653	0.000542533	0.0655082	0.00 - 0.24	0.0569141	0.069708	0.31986	0.09 - 0.56	0.000175506	0.000457922
Ornithine	SDMA	0.16035	0.05 - 0.31	5.79714e-05	9.15923e-05	0.177498	0.03 - 0.38	0.00122239	0.00208707	0.123413	0.00 - 0.36	0.0283129	0.0414621
Ornithine	L-Histidine	0.412349	0.25 - 0.56	2.32632e-12	9.07266e-12	0.511883	0.31 - 0.68	5.78331e-10	4.60799e-09	0.139634	0.00 - 0.38	0.0191151	0.0293865
Putrescine	Gamma-Glutamylglutamine	0.0453677	0.00 - 0.16	0.0382282	0.0441232	0.0428342	0.00 - 0.20	0.1259	0.145089	0.0500649	0.00 - 0.26	0.170905	0.203603
Putrescine	N6-N6-N6-Trimethyl-L-lysine	0.0963101	0.01 - 0.23	0.00220813	0.00292183	0.144643	0.02 - 0.34	0.00383559	0.00584809	0.0432602	0.00 - 0.24	0.203874	0.238878
Putrescine	L-Glutamic acid	0.0508591	0.00 - 0.17	0.027993	0.0327691	0.0202148	0.00 - 0.15	0.295888	0.321485	0.110838	0.00 - 0.35	0.038363	0.05425
Putrescine	Methionine sulfone	0.204853	0.07 - 0.36	4.12443e-06	7.62146e-06	0.112237	0.01 - 0.30	0.0116063	0.0161355	0.37934	0.14 - 0.61	2.99573e-05	9.60967e-05
Putrescine	L-Homoserine	0.118691	0.02 - 0.26	0.000629059	0.000869651	0.162972	0.02 - 0.37	0.00203329	0.00329934	0.0427033	0.00 - 0.24	0.206876	0.24103
Putrescine	Glutathione	0.032878	0.00 - 0.14	0.0786575	0.0883109	0.0466963	0.00 - 0.21	0.109691	0.128002	0.0113663	0.00 - 0.17	0.518292	0.555795
Putrescine	Gamma-aminobutyric acid	0.0684751	0.00 - 0.20	0.0104206	0.012721	0.040276	0.00 - 0.20	0.138053	0.15811	0.113568	0.00 - 0.35	0.035915	0.0509828
Putrescine	Gamma-L-glutamyl-L-alanine	0.195987	0.07 - 0.35	7.0478e-06	1.26451e-05	0.269588	0.09 - 0.48	4.12778e-05	9.07621e-05	0.136009	0.00 - 0.38	0.0208721	0.031955
Putrescine	3-Methoxytyrosine	0.149874	0.04 - 0.30	0.000106342	0.000162138	0.13173	0.01 - 0.33	0.00597376	0.00867953	0.127298	0.00 - 0.37	0.025774	0.038202
Putrescine	Homocitrulline	0.430792	0.27 - 0.58	5.17211e-13	2.16527e-12	0.485942	0.28 - 0.66	2.39826e-09	1.58676e-08	0.326194	0.09 - 0.57	0.000146358	0.000388713
Putrescine	L-Methionine sulfoxide	0.063559	0.00 - 0.19	0.0137137	0.0165233	0.120047	0.01 - 0.31	0.00889926	0.0126087	0.00238027	0.00 - 0.13	0.768037	0.788463
Putrescine	L-Pipecolic acid	0.0733043	0.00 - 0.20	0.00796035	0.00986391	0.0644791	0.00 - 0.24	0.0589667	0.0719841	0.0985692	0.00 - 0.33	0.0516065	0.0708156
Putrescine	L-4-hydroxy-L-proline	0.145754	0.04 - 0.30	0.000134808	0.00020428	0.0828735	0.00 - 0.26	0.0314397	0.040029	0.263557	0.05 - 0.51	0.000830782	0.00180531
Putrescine	SDMA	0.0322408	0.00 - 0.14	0.0816624	0.0914077	0.0318845	0.00 - 0.18	0.187936	0.210681	0.0272602	0.00 - 0.21	0.315157	0.353836
Putrescine	L-Histidine	0.110407	0.02 - 0.25	0.00100278	0.00136342	0.164151	0.02 - 0.37	0.00195138	0.00318496	0.0429881	0.00 - 0.24	0.205334	0.239611
Gamma-Glutamylglutamine	N6-N6-N6-Trimethyl-L-lysine	0.161998	0.05 - 0.31	5.2669e-05	8.33926e-05	0.134807	0.01 - 0.33	0.00537679	0.00792087	0.203088	0.02 - 0.45	0.00398897	0.00726247
Gamma-Glutamylglutamine	L-Glutamic acid	0.00292983	0.00 - 0.07	0.602386	0.614833	0.0503278	0.00 - 0.21	0.0964741	0.113292	0.0107257	0.00 - 0.17	0.53039	0.565495
Gamma-Glutamylglutamine	Methionine sulfone	0.537406	0.39 - 0.66	3.01542e-17	2.40261e-16	0.28846	0.10 - 0.49	1.97531e-05	4.81481e-05	0.84361	0.72 - 0.92	1.7484e-16	9.9659e-15
Gamma-Glutamylglutamine	L-Homoserine	0.0168421	0.00 - 0.11	0.210033	0.223292	0.000109531	0.00 - 0.08	0.938978	0.942795	0.0669558	0.00 - 0.29	0.111701	0.140052
Gamma-Glutamylglutamine	Glutathione	0.0306226	0.00 - 0.13	0.0898562	0.0996758	0.0287975	0.00 - 0.17	0.211169	0.23495	0.0521506	0.00 - 0.26	0.162024	0.194507
Gamma-Glutamylglutamine	Gamma-aminobutyric acid	0.0061186	0.00 - 0.08	0.451167	0.466269	0.000813249	0.00 - 0.09	0.834733	0.844996	0.00237585	0.00 - 0.13	0.768246	0.788463
Gamma-Glutamylglutamine	Gamma-L-glutamyl-L-alanine	0.23527	0.10 - 0.39	6.31082e-07	1.29898e-06	0.23547	0.06 - 0.44	0.000150331	0.000301068	0.221647	0.03 - 0.47	0.00248789	0.00473914
Gamma-Glutamylglutamine	3-Methoxytyrosine	0.380582	0.22 - 0.53	2.79513e-11	9.50087e-11	0.333955	0.14 - 0.53	3.10573e-06	9.27963e-06	0.455188	0.20 - 0.67	2.47685e-06	1.03692e-05
Gamma-Glutamylglutamine	Homocitrulline	0.564361	0.42 - 0.69	1.80589e-18	1.63191e-17	0.46804	0.26 - 0.65	6.15041e-09	3.73562e-08	0.715568	0.52 - 0.84	1.20741e-11	1.51642e-10
Gamma-Glutamylglutamine	L-Methionine sulfoxide	0.012373	0.00 - 0.10	0.2832	0.29724	0.00228851	0.00 - 0.10	0.726252	0.743304	0.0567465	0.00 - 0.27	0.144189	0.176019
Gamma-Glutamylglutamine	L-Pipecolic acid	0.0725549	0.00 - 0.20	0.00829988	0.0102504	0.0106651	0.00 - 0.13	0.448801	0.475088	0.214671	0.03 - 0.47	0.0029736	0.00553627
Gamma-Glutamylglutamine	L-4-hydroxy-L-proline	0.13056	0.03 - 0.28	0.000321237	0.000460419	0.0483288	0.00 - 0.21	0.103525	0.12138	0.356437	0.12 - 0.59	6.0198e-05	0.000175617
Gamma-Glutamylglutamine	SDMA	0.0683207	0.00 - 0.20	0.0105107	0.0128099	0.0168568	0.00 - 0.15	0.340226	0.366968	0.191368	0.02 - 0.44	0.00535461	0.00946961
Gamma-Glutamylglutamine	L-Histidine	0.122494	0.02 - 0.27	0.000507471	0.000709501	0.0790914	0.00 - 0.26	0.0357586	0.0451399	0.233947	0.04 - 0.48	0.00181162	0.00357024
N6-N6-N6-Trimethyl-L-lysine	L-Glutamic acid	0.0271411	0.00 - 0.13	0.110621	0.122162	0.0833287	0.00 - 0.26	0.0309568	0.0394819	0.00148681	0.00 - 0.13	0.81572	0.830286
N6-N6-N6-Trimethyl-L-lysine	Methionine sulfone	0.515479	0.36 - 0.65	2.65011e-16	1.72257e-15	0.409114	0.20 - 0.60	1.11642e-07	4.80968e-07	0.649288	0.43 - 0.80	6.08762e-10	5.30697e-09
N6-N6-N6-Trimethyl-L-lysine	L-Homoserine	0.0822018	0.01 - 0.22	0.00484913	0.00616331	0.0407791	0.00 - 0.20	0.135566	0.155743	0.1354	0.00 - 0.38	0.0211824	0.0323506
N6-N6-N6-Trimethyl-L-lysine	Glutathione	0.0175153	0.00 - 0.11	0.201074	0.214074	0.00371064	0.00 - 0.10	0.655612	0.676613	0.0768808	0.00 - 0.30	0.0874648	0.11252
N6-N6-N6-Trimethyl-L-lysine	Gamma-aminobutyric acid	0.0344009	0.00 - 0.14	0.0719396	0.081014	0.0328959	0.00 - 0.18	0.180968	0.203486	0.0461905	0.00 - 0.25	0.188873	0.223213
N6-N6-N6-Trimethyl-L-lysine	Gamma-L-glutamyl-L-alanine	0.140746	0.03 - 0.29	0.000179669	0.000266625	0.112783	0.01 - 0.30	0.0113927	0.0158684	0.168234	0.01 - 0.42	0.00950446	0.0156855
N6-N6-N6-Trimethyl-L-lysine	3-Methoxytyrosine	0.365802	0.21 - 0.52	8.52617e-11	2.72323e-10	0.365422	0.16 - 0.56	8.06961e-07	2.85873e-06	0.334899	0.10 - 0.57	0.000113749	0.000313337
N6-N6-N6-Trimethyl-L-lysine	Homocitrulline	0.504661	0.35 - 0.64	7.47528e-16	4.46708e-15	0.413574	0.21 - 0.60	9.05372e-08	3.99334e-07	0.7271	0.54 - 0.85	5.57291e-12	7.37415e-11
N6-N6-N6-Trimethyl-L-lysine	L-Methionine sulfoxide	0.0515473	0.00 - 0.17	0.0269252	0.0315689	0.0899626	0.00 - 0.27	0.0247112	0.0325239	0.0122773	0.00 - 0.17	0.501887	0.539765
N6-N6-N6-Trimethyl-L-lysine	L-Pipecolic acid	0.0944789	0.01 - 0.23	0.00244584	0.00320773	0.0735937	0.00 - 0.25	0.0431353	0.0534503	0.106321	0.00 - 0.34	0.0427862	0.0601605
N6-N6-N6-Trimethyl-L-lysine	L-4-hydroxy-L-proline	0.116309	0.02 - 0.26	0.000719485	0.000989126	0.0579457	0.00 - 0.23	0.0739166	0.0890605	0.272719	0.06 - 0.52	0.000649507	0.00143239
N6-N6-N6-Trimethyl-L-lysine	SDMA	0.153409	0.04 - 0.30	8.67074e-05	0.000133164	0.086368	0.00 - 0.27	0.0279189	0.0361046	0.202215	0.02 - 0.45	0.00407779	0.00740599
N6-N6-N6-Trimethyl-L-lysine	L-Histidine	0.293827	0.14 - 0.45	1.40109e-08	3.56772e-08	0.29061	0.10 - 0.50	1.8143e-05	4.45163e-05	0.181189	0.02 - 0.43	0.00690025	0.0119186
L-Glutamic acid	Methionine sulfone	0.273251	0.13 - 0.43	5.51074e-08	1.3088e-07	0.221886	0.06 - 0.43	0.000248242	0.000479029	0.425311	0.18 - 0.65	6.85629e-06	2.60539e-05
L-Glutamic acid	L-Homoserine	0.0208569	0.00 - 0.12	0.162617	0.174637	0.0158878	0.00 - 0.14	0.354616	0.380826	0.0163996	0.00 - 0.19	0.437202	0.477827
L-Glutamic acid	Glutathione	0.00479291	0.00 - 0.07	0.504998	0.521175	0.0307822	0.00 - 0.18	0.195879	0.218923	0.0110952	0.00 - 0.17	0.523353	0.559602
L-Glutamic acid	Gamma-aminobutyric acid	0.0238057	0.00 - 0.12	0.135467	0.147186	0.021724	0.00 - 0.16	0.278352	0.304666	0.014255	0.00 - 0.18	0.469094	0.511175
L-Glutamic acid	Gamma-L-glutamyl-L-alanine	0.0548068	0.00 - 0.18	0.022405	0.0264786	0.105098	0.00 - 0.29	0.0147887	0.0202559	0.00771569	0.00 - 0.16	0.594909	0.627959
L-Glutamic acid	3-Methoxytyrosine	0.0840192	0.01 - 0.22	0.00438225	0.00562781	0.116879	0.01 - 0.31	0.00991231	0.0139374	0.0658482	0.00 - 0.28	0.114814	0.143469
L-Glutamic acid	Homocitrulline	0.306505	0.15 - 0.46	5.91616e-09	1.59414e-08	0.367293	0.16 - 0.56	7.43365e-07	2.68699e-06	0.23511	0.04 - 0.49	0.00175774	0.00349702
L-Glutamic acid	L-Methionine sulfoxide	0.00773596	0.00 - 0.08	0.396679	0.413416	0.0157271	0.00 - 0.14	0.357082	0.38292	0.00282274	0.00 - 0.13	0.748039	0.770928
L-Glutamic acid	L-Pipecolic acid	0.0312756	0.00 - 0.14	0.0864491	0.0960401	0.0665199	0.00 - 0.24	0.0549678	0.0674356	0.00766438	0.00 - 0.16	0.596141	0.628364
L-Glutamic acid	L-4-hydroxy-L-proline	0.0436286	0.00 - 0.16	0.0422173	0.0483509	0.00204748	0.00 - 0.09	0.740535	0.756877	0.234235	0.04 - 0.48	0.0017981	0.00356254
L-Glutamic acid	SDMA	0.0587419	0.00 - 0.18	0.0179605	0.0213281	0.0853627	0.00 - 0.27	0.0288889	0.0371644	0.0736966	0.00 - 0.30	0.0945761	0.120414
L-Glutamic acid	L-Histidine	0.0187789	0.00 - 0.11	0.185424	0.197981	0.088781	0.00 - 0.27	0.0257225	0.0337949	0.00172095	0.00 - 0.13	0.802009	0.820163
Methionine sulfone	L-Homoserine	0.408915	0.25 - 0.56	3.06239e-12	1.16371e-11	0.204986	0.05 - 0.41	0.000458974	0.00085238	0.733396	0.55 - 0.85	3.60413e-12	5.34132e-11
Methionine sulfone	Glutathione	0.261544	0.12 - 0.42	1.18245e-07	2.62334e-07	0.215282	0.05 - 0.42	0.000316003	0.000600407	0.353434	0.12 - 0.59	6.5857e-05	0.000191373
Methionine sulfone	Gamma-aminobutyric acid	0.15501	0.04 - 0.31	7.90362e-05	0.00012278	0.166453	0.03 - 0.37	0.00180076	0.00297185	0.143914	0.00 - 0.39	0.0172274	0.0266503
Methionine sulfone	Gamma-L-glutamyl-L-alanine	0.398072	0.24 - 0.55	7.22275e-12	2.61076e-11	0.263446	0.08 - 0.47	5.22834e-05	0.000113613	0.722893	0.53 - 0.85	7.41605e-12	9.64086e-11
Methionine sulfone	3-Methoxytyrosine	0.629808	0.49 - 0.74	8.83396e-22	1.87027e-20	0.546728	0.35 - 0.71	7.59141e-11	8.61538e-10	0.739926	0.56 - 0.86	2.26862e-12	3.5767e-11
Methionine sulfone	Homocitrulline	0.515684	0.36 - 0.65	2.59809e-16	1.70371e-15	0.367066	0.16 - 0.56	7.50822e-07	2.70077e-06	0.791808	0.63 - 0.89	3.58345e-14	8.85113e-13
Methionine sulfone	L-Methionine sulfoxide	0.323754	0.17 - 0.48	1.78729e-09	5.17336e-09	0.200588	0.04 - 0.41	0.000537716	0.000978988	0.625042	0.40 - 0.79	2.13392e-09	1.66671e-08
Methionine sulfone	L-Pipecolic acid	0.240969	0.10 - 0.40	4.40804e-07	9.17516e-07	0.165206	0.03 - 0.37	0.00188087	0.00308346	0.390799	0.15 - 0.62	2.09432e-05	7.08627e-05
Methionine sulfone	L-4-hydroxy-L-proline	0.467737	0.31 - 0.61	2.19447e-14	1.09872e-13	0.400905	0.20 - 0.59	1.6356e-07	6.80886e-07	0.672578	0.46 - 0.82	1.67983e-10	1.63783e-09
Methionine sulfone	SDMA	0.392243	0.23 - 0.54	1.13864e-11	4.03698e-11	0.345745	0.15 - 0.54	1.88749e-06	5.97705e-06	0.513798	0.27 - 0.71	2.85511e-07	1.48988e-06
Methionine sulfone	L-Histidine	0.621882	0.48 - 0.73	2.38018e-21	4.40928e-20	0.432913	0.23 - 0.62	3.58455e-08	1.74747e-07	0.934401	0.88 - 0.97	1.74386e-23	1.2922e-20
L-Homoserine	Glutathione	0.00461099	0.00 - 0.07	0.513213	0.528917	0.00188482	0.00 - 0.09	0.750707	0.763592	0.0420052	0.00 - 0.24	0.210709	0.243962
L-Homoserine	Gamma-aminobutyric acid	0.0225389	0.00 - 0.12	0.146458	0.158663	0.0112274	0.00 - 0.13	0.437021	0.463943	0.0245593	0.00 - 0.21	0.340721	0.380147
L-Homoserine	Gamma-L-glutamyl-L-alanine	0.118502	0.02 - 0.26	0.000635825	0.000877367	0.0920222	0.00 - 0.28	0.0230431	0.0304366	0.162857	0.01 - 0.41	0.0108472	0.0177044
L-Homoserine	3-Methoxytyrosine	0.219003	0.08 - 0.38	1.73569e-06	3.36688e-06	0.223565	0.06 - 0.43	0.000233409	0.000451583	0.297879	0.08 - 0.54	0.000326023	0.000792075
L-Homoserine	Homocitrulline	0.517381	0.36 - 0.65	2.2032e-16	1.51164e-15	0.47597	0.27 - 0.65	4.06815e-09	2.5765e-08	0.61779	0.39 - 0.78	3.05787e-09	2.28877e-08
L-Homoserine	L-Methionine sulfoxide	0.00115052	0.00 - 0.06	0.74418	0.75333	0.000652629	0.00 - 0.08	0.851745	0.861041	4.17805e-06	0.00 - 0.10	0.990147	0.990147
L-Homoserine	L-Pipecolic acid	0.101855	0.01 - 0.24	0.00161959	0.00217806	0.0400685	0.00 - 0.20	0.139093	0.159056	0.189771	0.02 - 0.44	0.00557258	0.00980828
L-Homoserine	L-4-hydroxy-L-proline	0.163082	0.05 - 0.32	4.94452e-05	7.87933e-05	0.0740948	0.00 - 0.25	0.0424031	0.052631	0.341415	0.11 - 0.58	9.40094e-05	0.000260902
L-Homoserine	SDMA	0.134944	0.03 - 0.28	0.000250288	0.000365085	0.130778	0.01 - 0.33	0.00617148	0.00891436	0.115625	0.00 - 0.35	0.0341747	0.0488869
L-Homoserine	L-Histidine	0.0897695	0.01 - 0.23	0.00318069	0.00412766	0.0917996	0.00 - 0.28	0.0232178	0.0306128	0.036547	0.00 - 0.23	0.243687	0.278661
Glutathione	Gamma-aminobutyric acid	0.012562	0.00 - 0.10	0.279532	0.293806	0.00633987	0.00 - 0.11	0.559668	0.582463	0.0135022	0.00 - 0.18	0.481156	0.521253
Glutathione	Gamma-L-glutamyl-L-alanine	0.020831	0.00 - 0.12	0.162881	0.174667	0.00827866	0.00 - 0.12	0.504827	0.529854	0.0395052	0.00 - 0.24	0.225125	0.259033
Glutathione	3-Methoxytyrosine	0.09297	0.01 - 0.23	0.00266071	0.00347723	0.0844879	0.00 - 0.27	0.0297606	0.0381533	0.115101	0.00 - 0.35	0.0346094	0.0494134
Glutathione	Homocitrulline	0.232117	0.09 - 0.39	7.68934e-07	1.56964e-06	0.168555	0.03 - 0.37	0.00167322	0.00278619	0.3682	0.13 - 0.60	4.21848e-05	0.000128638
Glutathione	L-Methionine sulfoxide	0.00305965	0.00 - 0.07	0.594445	0.609182	0.00470721	0.00 - 0.11	0.615361	0.637737	0.00171306	0.00 - 0.13	0.802454	0.820163
Glutathione	L-Pipecolic acid	0.00217678	0.00 - 0.06	0.653453	0.666037	0.00166569	0.00 - 0.09	0.765206	0.775674	0.0254949	0.00 - 0.21	0.331572	0.371141
Glutathione	L-4-hydroxy-L-proline	0.0197899	0.00 - 0.11	0.173904	0.186218	0.00201086	0.00 - 0.09	0.742785	0.758131	0.100071	0.00 - 0.33	0.0497654	0.068543
Glutathione	SDMA	0.0268755	0.00 - 0.13	0.112406	0.123758	0.00834966	0.00 - 0.12	0.502998	0.528683	0.0544148	0.00 - 0.26	0.152954	0.18459
Glutathione	L-Histidine	0.00208198	0.00 - 0.06	0.660607	0.672182	0.00187672	0.00 - 0.09	0.751226	0.763592	0.00861056	0.00 - 0.16	0.574216	0.607849
Gamma-aminobutyric acid	Gamma-L-glutamyl-L-alanine	0.0440312	0.00 - 0.16	0.0412571	0.0475451	0.0272641	0.00 - 0.17	0.223935	0.248406	0.0742618	0.00 - 0.30	0.0932712	0.118957
Gamma-aminobutyric acid	3-Methoxytyrosine	0.123289	0.02 - 0.27	0.000485164	0.000679596	0.232095	0.06 - 0.44	0.000170394	0.000337599	0.012761	0.00 - 0.17	0.493528	0.531547
Gamma-aminobutyric acid	Homocitrulline	0.2821	0.13 - 0.44	3.07148e-08	7.56134e-08	0.284745	0.10 - 0.49	2.28678e-05	5.43109e-05	0.224783	0.03 - 0.48	0.00229541	0.00442942
Gamma-aminobutyric acid	L-Methionine sulfoxide	0.0135827	0.00 - 0.10	0.260701	0.275184	0.0129293	0.00 - 0.14	0.404042	0.430165	0.0078798	0.00 - 0.16	0.591002	0.624726
Gamma-aminobutyric acid	L-Pipecolic acid	0.046424	0.00 - 0.16	0.0359969	0.0416776	0.0355997	0.00 - 0.19	0.163728	0.185225	0.0574329	0.00 - 0.27	0.141713	0.173857
Gamma-aminobutyric acid	L-4-hydroxy-L-proline	0.077055	0.01 - 0.21	0.00645909	0.00807114	0.0532162	0.00 - 0.22	0.0871701	0.103515	0.162603	0.01 - 0.41	0.0109151	0.017776
Gamma-aminobutyric acid	SDMA	0.0498401	0.00 - 0.17	0.029654	0.0346042	0.039305	0.00 - 0.19	0.142996	0.163266	0.0556628	0.00 - 0.27	0.148192	0.179723
Gamma-aminobutyric acid	L-Histidine	0.0435888	0.00 - 0.16	0.0423136	0.0483864	0.0185605	0.00 - 0.15	0.316736	0.34263	0.0782046	0.00 - 0.30	0.084674	0.1095
Gamma-L-glutamyl-L-alanine	3-Methoxytyrosine	0.323348	0.17 - 0.48	1.83896e-09	5.28166e-09	0.31066	0.12 - 0.51	8.11847e-06	2.13326e-05	0.277385	0.06 - 0.52	0.000572431	0.00129264
Gamma-L-glutamyl-L-alanine	Homocitrulline	0.530865	0.38 - 0.66	5.82668e-17	4.4511e-16	0.447618	0.24 - 0.63	1.7363e-08	9.32319e-08	0.636356	0.41 - 0.79	1.20061e-09	9.77642e-09
Gamma-L-glutamyl-L-alanine	L-Methionine sulfoxide	0.0777771	0.01 - 0.21	0.00620443	0.00777915	0.0702381	0.00 - 0.25	0.0483834	0.0595549	0.0754116	0.00 - 0.30	0.0906741	0.116245
Gamma-L-glutamyl-L-alanine	L-Pipecolic acid	0.149066	0.04 - 0.30	0.000111413	0.000169521	0.100792	0.00 - 0.29	0.0171144	0.0232693	0.255309	0.05 - 0.50	0.00103477	0.0021478
Gamma-L-glutamyl-L-alanine	L-4-hydroxy-L-proline	0.0761317	0.01 - 0.21	0.0068	0.00846858	0.0218184	0.00 - 0.16	0.277299	0.303962	0.259903	0.05 - 0.51	0.000915873	0.0019558
Gamma-L-glutamyl-L-alanine	SDMA	0.0874621	0.01 - 0.22	0.00361729	0.00468603	0.0547777	0.00 - 0.22	0.0825386	0.0981719	0.14194	0.00 - 0.39	0.0180738	0.0279014
Gamma-L-glutamyl-L-alanine	L-Histidine	0.101381	0.01 - 0.24	0.00166311	0.00223254	0.0443624	0.00 - 0.20	0.119197	0.138224	0.166014	0.01 - 0.41	0.010038	0.0164926
3-Methoxytyrosine	Homocitrulline	0.512261	0.36 - 0.64	3.61626e-16	2.31004e-15	0.429176	0.22 - 0.61	4.29727e-08	2.06771e-07	0.70282	0.50 - 0.83	2.73998e-11	3.12358e-10
3-Methoxytyrosine	L-Methionine sulfoxide	0.145106	0.04 - 0.30	0.000139919	0.000211161	0.170704	0.03 - 0.37	0.0015519	0.00259584	0.125604	0.00 - 0.37	0.0268521	0.039479
3-Methoxytyrosine	L-Pipecolic acid	0.187582	0.06 - 0.34	1.16603e-05	2.01406e-05	0.16892	0.03 - 0.37	0.00165199	0.00275704	0.228325	0.03 - 0.48	0.00209521	0.00406427
3-Methoxytyrosine	L-4-hydroxy-L-proline	0.351584	0.20 - 0.51	2.43589e-10	7.61602e-10	0.328746	0.13 - 0.53	3.86024e-06	1.11736e-05	0.439038	0.19 - 0.66	4.3217e-06	1.73101e-05
3-Methoxytyrosine	SDMA	0.263551	0.12 - 0.42	1.03814e-07	2.33111e-07	0.315663	0.12 - 0.52	6.62118e-06	1.80379e-05	0.190253	0.02 - 0.44	0.00550594	0.00971406
3-Methoxytyrosine	L-Histidine	0.505584	0.35 - 0.64	6.84806e-16	4.12554e-15	0.456457	0.25 - 0.64	1.1131e-08	6.15528e-08	0.54123	0.30 - 0.73	9.52183e-08	5.64454e-07
Homocitrulline	L-Methionine sulfoxide	0.571977	0.43 - 0.69	7.90178e-19	7.80696e-18	0.577207	0.38 - 0.73	1.1298e-11	1.60996e-10	0.563353	0.32 - 0.75	3.7468e-08	2.39343e-07
Homocitrulline	L-Pipecolic acid	0.380994	0.22 - 0.53	2.70853e-11	9.24896e-11	0.348888	0.15 - 0.55	1.65058e-06	5.41185e-06	0.370634	0.13 - 0.60	3.91631e-05	0.000119917
Homocitrulline	L-4-hydroxy-L-proline	0.34998	0.19 - 0.50	2.73829e-10	8.48984e-10	0.240968	0.07 - 0.45	0.000122465	0.000248622	0.588301	0.35 - 0.76	1.23691e-08	8.56586e-08
Homocitrulline	SDMA	0.452976	0.29 - 0.60	7.95117e-14	3.729e-13	0.393798	0.19 - 0.59	2.26743e-07	9.08196e-07	0.502833	0.25 - 0.70	4.35583e-07	2.10959e-06
Homocitrulline	L-Histidine	0.618409	0.48 - 0.73	3.65121e-21	6.33378e-20	0.524893	0.32 - 0.69	2.75606e-10	2.40263e-09	0.751352	0.57 - 0.86	9.81064e-13	1.69062e-11
L-Methionine sulfoxide	L-Pipecolic acid	0.0809046	0.01 - 0.21	0.00521248	0.00660247	0.0944491	0.00 - 0.28	0.021222	0.0282325	0.0518529	0.00 - 0.26	0.16326	0.195438
L-Methionine sulfoxide	L-4-hydroxy-L-proline	0.0849801	0.01 - 0.22	0.0041538	0.00535299	0.0251553	0.00 - 0.17	0.242999	0.268349	0.260948	0.05 - 0.51	0.000890721	0.00191311
L-Methionine sulfoxide	SDMA	0.0436383	0.00 - 0.16	0.0421938	0.0483509	0.0370834	0.00 - 0.19	0.155052	0.175678	0.0563619	0.00 - 0.27	0.145596	0.177153
L-Methionine sulfoxide	L-Histidine	0.110976	0.02 - 0.25	0.000971215	0.00132536	0.134938	0.01 - 0.33	0.00535273	0.00790114	0.0792003	0.00 - 0.30	0.0826358	0.107427
L-Pipecolic acid	L-4-hydroxy-L-proline	0.185003	0.06 - 0.34	1.35972e-05	2.30561e-05	0.18038	0.03 - 0.38	0.00110428	0.00189855	0.201006	0.02 - 0.45	0.00420395	0.00761645
L-Pipecolic acid	SDMA	0.0956731	0.01 - 0.23	0.00228809	0.00301686	0.0622429	0.00 - 0.23	0.063695	0.0773737	0.126836	0.00 - 0.37	0.0260634	0.0384721
L-Pipecolic acid	L-Histidine	0.13264	0.03 - 0.28	0.000285399	0.000413049	0.116569	0.01 - 0.31	0.0100172	0.0140582	0.163458	0.01 - 0.41	0.0106883	0.0174835
L-4-hydroxy-L-proline	SDMA	0.13635	0.03 - 0.28	0.000230995	0.000337608	0.056222	0.00 - 0.22	0.0784842	0.0936502	0.311728	0.08 - 0.56	0.000221131	0.000565029
L-4-hydroxy-L-proline	L-Histidine	0.154749	0.04 - 0.31	8.02397e-05	0.000124388	0.0724559	0.00 - 0.25	0.0448463	0.0553852	0.426097	0.18 - 0.65	6.67918e-06	2.57775e-05
SDMA	L-Histidine	0.153391	0.04 - 0.30	8.67989e-05	0.000133164	0.123726	0.01 - 0.32	0.00785123	0.0112096	0.249963	0.05 - 0.50	0.0011918	0.00241953

## Sheet: Table S3
Table S3. The improvement in R2 ratio correlation (R2 gain) compared to r in healthy volunteers
R2 gain = improvement in R2 ratio correlation (R2 gain) compared to r; 95% c.i. = 95% confidence interval of R2; FDR = false discovery rate.
		Healthy volunteers				Female (healthy volunteers)				Male (healthy volunteers)
		R2 gain	R2 gain CI	p	FDR	R2 gain	R2 gain CI	p	FDR	R2 gain	R2 gain CI	p	FDR
L-Leucine	L-Valine	0.216741	0.02 - 0.40	0.0168583	0.0416401	0.203779	-0.05 - 0.43	0.0553143	0.145864	0.331448	0.00 - 0.60	0.0239092	0.0668555
L-Leucine	L-Tryptophan	0.377865	0.21 - 0.53	1.60227e-05	0.000117552	0.427044	0.21 - 0.60	0.000116023	0.00128318	0.257568	-0.05 - 0.52	0.0472942	0.111608
L-Leucine	L-Asparagine	0.622985	0.50 - 0.72	2.51222e-15	2.65936e-13	0.7321	0.60 - 0.82	5.22604e-15	3.8725e-12	0.447508	0.17 - 0.66	0.00114215	0.00608873
L-Leucine	L-Isoleucine	0.266045	0.07 - 0.44	0.00433938	0.0135677	0.281082	0.03 - 0.50	0.0155856	0.0568911	0.241434	-0.09 - 0.53	0.076153	0.161275
L-Leucine	L-Phenylalanine	0.633652	0.50 - 0.74	2.25439e-14	2.08812e-12	0.621034	0.44 - 0.75	7.84203e-09	5.81094e-07	0.632482	0.40 - 0.79	2.34306e-06	4.52147e-05
L-Leucine	L-Threonine	0.497074	0.35 - 0.62	7.77768e-10	2.21664e-08	0.431268	0.23 - 0.60	3.24259e-05	0.00049662	0.5263	0.28 - 0.71	5.69287e-05	0.000620356
L-Leucine	L-Methionine	0.687942	0.58 - 0.77	3.97257e-19	1.47184e-16	0.673512	0.52 - 0.79	1.79132e-11	3.31843e-09	0.741036	0.57 - 0.85	9.14729e-10	5.21395e-08
L-Leucine	L-Glutamine	0.244253	0.08 - 0.39	0.00185719	0.00661625	0.176756	-0.04 - 0.38	0.0574416	0.14768	0.373469	0.12 - 0.58	0.00248259	0.0117172
L-Leucine	Ethanolamine	0.0805935	-0.08 - 0.24	0.166636	0.265299	0.225986	0.02 - 0.42	0.0170127	0.0606078	-0.103151	-0.36 - 0.17	0.770977	0.857799
L-Leucine	L-Tyrosine	0.511447	0.36 - 0.64	1.68268e-09	4.21663e-08	0.484603	0.28 - 0.65	1.04322e-05	0.000198213	0.486542	0.22 - 0.69	0.000364167	0.00260526
L-Leucine	L-Alpha-aminobutyric acid	0.34799	0.19 - 0.49	1.76221e-05	0.000125636	0.189252	-0.02 - 0.39	0.0402464	0.115592	0.722036	0.55 - 0.84	5.48576e-10	3.38745e-08
L-Leucine	L-Alanine	0.477711	0.32 - 0.61	1.6441e-08	2.97141e-07	0.567042	0.38 - 0.71	1.10261e-07	4.53909e-06	0.305968	0.03 - 0.54	0.0163979	0.0512693
L-Leucine	L-Serine	0.323676	0.16 - 0.47	5.71931e-05	0.000350249	0.35179	0.14 - 0.54	0.000923224	0.00720115	0.385631	0.14 - 0.59	0.00147661	0.0075984
L-Leucine	L-Lysine	0.140973	-0.04 - 0.32	0.0673295	0.134478	0.228727	-0.01 - 0.44	0.0314244	0.0970229	0.0881109	-0.21 - 0.37	0.285162	0.429523
L-Leucine	Glycine	0.393481	0.25 - 0.52	3.18012e-07	3.99402e-06	0.362619	0.16 - 0.53	0.000267649	0.00255103	0.485607	0.25 - 0.67	6.65571e-05	0.000714766
L-Leucine	Taurine	-0.092822	-0.26 - 0.08	0.853926	0.947038	-0.0694011	-0.29 - 0.16	0.726609	0.872638	-0.114774	-0.37 - 0.16	0.792297	0.86848
L-Leucine	L-Arginine	0.206413	0.04 - 0.36	0.00677481	0.0193082	0.104249	-0.10 - 0.30	0.163728	0.325261	0.364491	0.11 - 0.58	0.00334829	0.014681
L-Leucine	S-Methylcysteine	0.479486	0.34 - 0.60	2.15663e-10	7.60984e-09	0.448009	0.27 - 0.60	2.54584e-06	6.28822e-05	0.573387	0.35 - 0.74	4.84751e-06	8.16365e-05
L-Leucine	L-Proline	0.197487	0.03 - 0.36	0.0112756	0.0295238	0.152309	-0.07 - 0.36	0.0933739	0.212177	0.246649	-0.02 - 0.48	0.0324293	0.0852132
L-Leucine	L-2-aminoadipic acid	-0.0400823	-0.21 - 0.14	0.67073	0.81211	-0.131127	-0.35 - 0.10	0.866341	0.971859	0.147418	-0.13 - 0.41	0.15183	0.273738
L-Leucine	Citrulline	0.335096	0.17 - 0.48	5.12467e-05	0.000319108	0.326911	0.10 - 0.52	0.00228173	0.0139732	0.357727	0.10 - 0.57	0.00411772	0.0168576
L-Leucine	Ornithine	0.115005	-0.06 - 0.28	0.0986549	0.179342	0.154774	-0.08 - 0.37	0.0936327	0.212177	0.129476	-0.16 - 0.40	0.188858	0.323944
L-Leucine	Putrescine	0.0734053	-0.09 - 0.24	0.196236	0.306128	0.181894	-0.04 - 0.38	0.0517494	0.140378	-0.0743037	-0.34 - 0.20	0.702024	0.80902
L-Leucine	Gamma-Glutamylglutamine	0.170623	0.00 - 0.33	0.022197	0.0527179	0.0954265	-0.13 - 0.31	0.199363	0.375899	0.277297	-0.00 - 0.52	0.0267363	0.0728367
L-Leucine	N6-N6-N6-Trimethyl-L-lysine	-0.0817741	-0.25 - 0.09	0.829106	0.936663	-0.00486972	-0.22 - 0.21	0.517515	0.71984	-0.208744	-0.46 - 0.08	0.926028	0.962208
L-Leucine	L-Glutamic acid	-0.240006	-0.40 - -0.07	0.996318	0.999839	-0.216894	-0.43 - 0.02	0.965312	0.993838	-0.285934	-0.52 - -0.01	0.976945	0.99104
L-Leucine	Methionine sulfone	0.220308	0.06 - 0.37	0.00328416	0.0106735	0.117072	-0.08 - 0.31	0.127606	0.264124	0.65918	0.46 - 0.79	5.68007e-08	2.21523e-06
L-Leucine	L-Homoserine	0.204683	0.03 - 0.36	0.00935832	0.0253084	0.238009	0.01 - 0.44	0.021361	0.0719477	0.271506	0.00 - 0.50	0.0238028	0.06681
L-Leucine	Glutathione	-0.140046	-0.28 - 0.01	0.966106	0.997054	-0.210129	-0.39 - -0.02	0.982588	0.993838	-0.0657023	-0.30 - 0.18	0.699376	0.808704
L-Leucine	Gamma-aminobutyric acid	0.0688886	-0.09 - 0.22	0.19724	0.307048	0.0111311	-0.19 - 0.21	0.458028	0.664185	0.109969	-0.15 - 0.35	0.201429	0.338492
L-Leucine	Gamma-L-glutamyl-L-alanine	0.261648	0.09 - 0.41	0.00125187	0.00490814	0.368077	0.15 - 0.55	0.000567978	0.00489386	0.130042	-0.14 - 0.39	0.177032	0.308661
L-Leucine	3-Methoxytyrosine	0.252333	0.10 - 0.39	0.000601616	0.0027018	0.218776	0.02 - 0.40	0.0151943	0.0562278	0.339225	0.10 - 0.54	0.00333244	0.014681
L-Leucine	Homocitrulline	0.500911	0.37 - 0.61	3.61885e-11	1.9154e-09	0.530819	0.36 - 0.67	2.99719e-08	1.58637e-06	0.401695	0.16 - 0.60	0.000910374	0.00518913
L-Leucine	L-Methionine sulfoxide	0.251934	0.08 - 0.41	0.0020838	0.00728348	0.142164	-0.09 - 0.36	0.115135	0.24507	0.356867	0.09 - 0.57	0.00431322	0.0173701
L-Leucine	L-Pipecolic acid	0.115339	-0.05 - 0.27	0.080975	0.154248	0.251384	0.05 - 0.43	0.00759041	0.0351517	-0.0769555	-0.33 - 0.19	0.712218	0.814736
L-Leucine	L-4-hydroxy-L-proline	0.0524805	-0.11 - 0.21	0.261877	0.390581	-0.109905	-0.31 - 0.10	0.848253	0.960927	0.346919	0.10 - 0.56	0.0038717	0.0163008
L-Leucine	SDMA	0.218298	0.06 - 0.37	0.00413801	0.0131599	0.202611	0.00 - 0.39	0.024616	0.0807099	0.272491	-0.00 - 0.51	0.0251346	0.0696919
L-Leucine	L-Histidine	0.485459	0.34 - 0.61	5.03599e-09	1.00856e-07	0.472334	0.27 - 0.63	6.69456e-06	0.000134072	0.410018	0.14 - 0.62	0.00196787	0.00985263
L-Valine	L-Tryptophan	0.390701	0.22 - 0.54	7.59305e-06	6.32185e-05	0.367757	0.14 - 0.56	0.000875354	0.0069746	0.408614	0.13 - 0.63	0.00276858	0.0125093
L-Valine	L-Asparagine	0.470618	0.32 - 0.60	1.94777e-08	3.35651e-07	0.50164	0.31 - 0.66	2.19779e-06	5.76337e-05	0.276676	-0.03 - 0.53	0.0367533	0.0926333
L-Valine	L-Isoleucine	0.280289	0.09 - 0.45	0.00251034	0.00857218	0.25254	0.00 - 0.47	0.0235147	0.0784882	0.40943	0.09 - 0.65	0.00648628	0.0240418
L-Valine	L-Phenylalanine	0.736262	0.64 - 0.81	5.27715e-23	3.91037e-20	0.73644	0.60 - 0.83	1.14164e-14	4.22979e-12	0.712393	0.52 - 0.84	1.40549e-08	6.50919e-07
L-Valine	L-Threonine	0.396167	0.24 - 0.53	1.28664e-06	1.362e-05	0.397197	0.20 - 0.57	0.000106653	0.00121585	0.377619	0.09 - 0.61	0.00530769	0.0207
L-Valine	L-Methionine	0.630674	0.51 - 0.73	1.53466e-15	2.65936e-13	0.635437	0.47 - 0.76	2.45045e-10	2.26973e-08	0.546142	0.29 - 0.73	5.58978e-05	0.000620356
L-Valine	L-Glutamine	0.157642	-0.01 - 0.31	0.0309316	0.069879	0.0572732	-0.16 - 0.27	0.305503	0.504686	0.366528	0.11 - 0.58	0.00343345	0.0148783
L-Valine	Ethanolamine	0.0384467	-0.12 - 0.19	0.313449	0.451879	0.0846701	-0.12 - 0.28	0.208559	0.388297	-0.0340512	-0.28 - 0.21	0.604583	0.734419
L-Valine	L-Tyrosine	0.513408	0.36 - 0.64	2.10554e-09	4.87563e-08	0.494796	0.29 - 0.66	7.60756e-06	0.000148347	0.508795	0.25 - 0.70	0.000201341	0.00169539
L-Valine	L-Alpha-aminobutyric acid	0.278285	0.11 - 0.43	0.000643476	0.00281204	0.136175	-0.08 - 0.34	0.110468	0.239348	0.623403	0.41 - 0.77	4.66e-07	1.27891e-05
L-Valine	L-Alanine	0.38436	0.22 - 0.53	8.26448e-06	6.80442e-05	0.450043	0.24 - 0.62	4.32435e-05	0.000604594	0.255251	-0.03 - 0.51	0.0418739	0.101733
L-Valine	L-Serine	0.247743	0.08 - 0.40	0.00175376	0.00630844	0.249855	0.03 - 0.45	0.0129977	0.0496458	0.265762	-0.00 - 0.50	0.0252095	0.0696919
L-Valine	L-Lysine	0.123321	-0.06 - 0.30	0.0903132	0.17072	0.202801	-0.03 - 0.42	0.0462135	0.129996	0.0562565	-0.24 - 0.34	0.357044	0.508788
L-Valine	Glycine	0.332336	0.18 - 0.47	2.21998e-05	0.000152315	0.236515	0.03 - 0.43	0.0142702	0.0539501	0.43577	0.19 - 0.63	0.000478408	0.00316518
L-Valine	Taurine	-1.94933e-05	-0.17 - 0.17	0.500087	0.650735	0.0255619	-0.21 - 0.25	0.415538	0.620794	-0.0113754	-0.28 - 0.26	0.532208	0.671833
L-Valine	L-Arginine	0.124005	-0.04 - 0.28	0.0678837	0.13522	0.03058	-0.18 - 0.24	0.387407	0.594345	0.232143	-0.04 - 0.47	0.0455442	0.108515
L-Valine	S-Methylcysteine	0.49478	0.36 - 0.61	6.85058e-11	3.17267e-09	0.396791	0.21 - 0.56	3.28399e-05	0.00049662	0.753268	0.59 - 0.86	4.1159e-11	4.35697e-09
L-Valine	L-Proline	0.208947	0.04 - 0.37	0.00940134	0.0253324	0.231835	0.00 - 0.44	0.0241743	0.0799696	0.099975	-0.17 - 0.36	0.23637	0.376668
L-Valine	L-2-aminoadipic acid	-0.0682818	-0.25 - 0.11	0.767276	0.892545	-0.150749	-0.38 - 0.10	0.884087	0.979235	0.10075	-0.18 - 0.36	0.239865	0.380756
L-Valine	Citrulline	0.350637	0.19 - 0.50	2.54266e-05	0.000172854	0.255722	0.03 - 0.46	0.0146038	0.0546535	0.574802	0.36 - 0.73	2.44414e-06	4.52147e-05
L-Valine	Ornithine	0.110903	-0.06 - 0.28	0.106293	0.189672	0.143424	-0.09 - 0.36	0.110076	0.239232	0.0383103	-0.25 - 0.32	0.398497	0.547841
L-Valine	Putrescine	0.146962	-0.02 - 0.31	0.0459658	0.0990136	0.262574	0.04 - 0.46	0.0109826	0.0462392	0.156102	-0.12 - 0.41	0.129449	0.245234
L-Valine	Gamma-Glutamylglutamine	0.122214	-0.04 - 0.28	0.0755824	0.14585	0.0637683	-0.16 - 0.28	0.285759	0.479529	0.276232	-0.00 - 0.51	0.0252998	0.0696919
L-Valine	N6-N6-N6-Trimethyl-L-lysine	-0.0873593	-0.26 - 0.09	0.838369	0.94126	-0.00623792	-0.23 - 0.21	0.52188	0.71984	-0.220945	-0.47 - 0.07	0.935444	0.96541
L-Valine	L-Glutamic acid	-0.189277	-0.35 - -0.01	0.982293	0.999839	-0.246683	-0.46 - -0.01	0.978838	0.993838	-0.0933357	-0.36 - 0.19	0.742408	0.836572
L-Valine	Methionine sulfone	0.0999691	-0.06 - 0.25	0.106724	0.189672	-0.00377672	-0.20 - 0.19	0.5151	0.71984	0.651818	0.45 - 0.79	6.05792e-08	2.24446e-06
L-Valine	L-Homoserine	0.268002	0.10 - 0.42	0.00122567	0.00483096	0.275153	0.04 - 0.48	0.0106542	0.0451128	0.254103	-0.02 - 0.49	0.0343001	0.087946
L-Valine	Glutathione	-0.0793337	-0.22 - 0.07	0.85629	0.947038	-0.162797	-0.34 - 0.03	0.95081	0.993838	0.0545083	-0.18 - 0.28	0.325461	0.471951
L-Valine	Gamma-aminobutyric acid	0.0420802	-0.12 - 0.20	0.30283	0.438276	-0.0388183	-0.25 - 0.17	0.638496	0.811535	0.137163	-0.11 - 0.37	0.139225	0.257271
L-Valine	Gamma-L-glutamyl-L-alanine	0.238529	0.07 - 0.40	0.00326349	0.0106735	0.316407	0.10 - 0.51	0.00258215	0.0146962	0.111426	-0.17 - 0.38	0.219176	0.361714
L-Valine	3-Methoxytyrosine	0.287326	0.14 - 0.42	0.000110437	0.000629493	0.24492	0.05 - 0.42	0.00742611	0.0346085	0.446238	0.22 - 0.63	0.000131375	0.00124806
L-Valine	Homocitrulline	0.550907	0.42 - 0.66	3.11839e-13	2.31072e-11	0.536684	0.36 - 0.67	3.81837e-08	1.88628e-06	0.586332	0.38 - 0.74	9.31271e-07	2.24366e-05
L-Valine	L-Methionine sulfoxide	0.305595	0.14 - 0.46	0.000231867	0.00118098	0.273557	0.05 - 0.47	0.00927015	0.0411328	0.322028	0.05 - 0.55	0.0103415	0.034991
L-Valine	L-Pipecolic acid	0.128846	-0.03 - 0.29	0.0610389	0.123579	0.255579	0.05 - 0.44	0.0088269	0.0396408	-0.0156601	-0.27 - 0.24	0.546304	0.683802
L-Valine	L-4-hydroxy-L-proline	0.0198693	-0.14 - 0.18	0.406045	0.555127	-0.1749	-0.37 - 0.04	0.947764	0.993838	0.424795	0.18 - 0.62	0.000604747	0.00370345
L-Valine	SDMA	0.238549	0.08 - 0.38	0.00135658	0.00520844	0.225253	0.03 - 0.40	0.0113337	0.0470525	0.379055	0.12 - 0.59	0.00250426	0.0117446
L-Valine	L-Histidine	0.490177	0.34 - 0.62	3.11728e-09	6.79383e-08	0.476952	0.28 - 0.64	5.21215e-06	0.000113594	0.440591	0.16 - 0.65	0.00129918	0.0067795
L-Tryptophan	L-Asparagine	0.443527	0.29 - 0.57	5.39522e-08	7.83893e-07	0.535997	0.36 - 0.67	5.25736e-08	2.29159e-06	0.266369	-0.03 - 0.52	0.0372933	0.0930448
L-Tryptophan	L-Isoleucine	0.352372	0.18 - 0.50	4.88655e-05	0.000306859	0.411683	0.20 - 0.59	0.000153498	0.00167268	0.252212	-0.05 - 0.51	0.0521655	0.120045
L-Tryptophan	L-Phenylalanine	0.363762	0.19 - 0.52	3.87588e-05	0.000247588	0.279759	0.04 - 0.49	0.0114932	0.0470525	0.514569	0.26 - 0.70	0.000118328	0.00113872
L-Tryptophan	L-Threonine	0.412118	0.26 - 0.55	3.78564e-07	4.59863e-06	0.435706	0.24 - 0.60	2.55544e-05	0.000411648	0.437064	0.18 - 0.64	0.000554739	0.00351335
L-Tryptophan	L-Methionine	0.380234	0.21 - 0.53	1.301e-05	9.93857e-05	0.338481	0.11 - 0.53	0.0018954	0.0122123	0.451385	0.18 - 0.66	0.000869552	0.00499487
L-Tryptophan	L-Glutamine	0.158239	-0.01 - 0.32	0.0306783	0.0695201	0.170932	-0.05 - 0.37	0.0601521	0.151369	0.126038	-0.14 - 0.38	0.180811	0.31231
L-Tryptophan	Ethanolamine	-0.010093	-0.17 - 0.15	0.548433	0.697547	0.0513974	-0.16 - 0.26	0.320893	0.522597	-0.0975986	-0.34 - 0.16	0.768508	0.856337
L-Tryptophan	L-Tyrosine	0.429389	0.26 - 0.57	9.13681e-07	1.02581e-05	0.36418	0.13 - 0.56	0.00124924	0.00898725	0.54637	0.30 - 0.73	4.9328e-05	0.000580191
L-Tryptophan	L-Alpha-aminobutyric acid	0.321019	0.17 - 0.46	3.95807e-05	0.000250678	0.246025	0.05 - 0.43	0.00842931	0.0383197	0.558508	0.33 - 0.73	8.93628e-06	0.000137954
L-Tryptophan	L-Alanine	0.281914	0.11 - 0.44	0.000695634	0.00297957	0.376088	0.16 - 0.56	0.000405533	0.00375625	0.165578	-0.11 - 0.42	0.122228	0.234033
L-Tryptophan	L-Serine	0.300391	0.14 - 0.44	0.000133743	0.000734101	0.413525	0.22 - 0.58	3.38446e-05	0.000501577	0.107211	-0.17 - 0.37	0.223056	0.364064
L-Tryptophan	L-Lysine	0.250196	0.08 - 0.41	0.00200497	0.00707469	0.382751	0.17 - 0.56	0.00026853	0.00255103	0.108658	-0.18 - 0.38	0.229315	0.370201
L-Tryptophan	Glycine	0.471676	0.33 - 0.59	2.26562e-09	5.08735e-08	0.416173	0.22 - 0.58	4.30539e-05	0.000604594	0.546724	0.32 - 0.71	9.68074e-06	0.000140751
L-Tryptophan	Taurine	-0.0259301	-0.19 - 0.14	0.619165	0.765847	0.145555	-0.07 - 0.35	0.0913151	0.208841	-0.287833	-0.53 - -0.01	0.977665	0.99104
L-Tryptophan	L-Arginine	0.195298	0.03 - 0.35	0.00907637	0.0248177	0.166674	-0.04 - 0.36	0.0530752	0.142495	0.179214	-0.10 - 0.44	0.10694	0.211879
L-Tryptophan	S-Methylcysteine	0.414806	0.27 - 0.54	1.09949e-07	1.53721e-06	0.318763	0.12 - 0.49	0.00113704	0.00834205	0.647025	0.44 - 0.79	1.75797e-07	5.66372e-06
L-Tryptophan	L-Proline	0.354979	0.20 - 0.49	9.23352e-06	7.437e-05	0.331298	0.12 - 0.51	0.00106205	0.00811318	0.464232	0.22 - 0.65	0.000195958	0.00166902
L-Tryptophan	L-2-aminoadipic acid	0.0641291	-0.10 - 0.23	0.223958	0.340766	-0.0153922	-0.22 - 0.19	0.556383	0.750965	0.0852956	-0.19 - 0.35	0.272146	0.417979
L-Tryptophan	Citrulline	0.47875	0.33 - 0.60	3.23377e-09	6.84635e-08	0.515398	0.33 - 0.67	7.86368e-07	2.42791e-05	0.490375	0.25 - 0.67	8.06722e-05	0.000818878
L-Tryptophan	Ornithine	0.24117	0.08 - 0.39	0.00217254	0.00752268	0.30355	0.09 - 0.49	0.00261795	0.0146962	0.0435375	-0.24 - 0.32	0.383555	0.535244
L-Tryptophan	Putrescine	0.15927	-0.00 - 0.31	0.0272098	0.0624225	0.325293	0.12 - 0.50	0.0010013	0.0077288	0.0482125	-0.22 - 0.31	0.361602	0.513151
L-Tryptophan	Gamma-Glutamylglutamine	0.128657	-0.04 - 0.29	0.0661623	0.133224	0.215295	0.00 - 0.41	0.0232987	0.0781192	0.0244524	-0.25 - 0.30	0.432569	0.580677
L-Tryptophan	N6-N6-N6-Trimethyl-L-lysine	0.0908342	-0.07 - 0.25	0.134922	0.227738	0.0422499	-0.16 - 0.24	0.341199	0.547248	0.171557	-0.11 - 0.43	0.114721	0.22289
L-Tryptophan	L-Glutamic acid	-0.068684	-0.23 - 0.10	0.788324	0.908473	0.149412	-0.07 - 0.35	0.0889211	0.204629	-0.315713	-0.54 - -0.04	0.988328	0.993587
L-Tryptophan	Methionine sulfone	0.415096	0.27 - 0.54	6.22295e-08	8.8677e-07	0.259151	0.06 - 0.44	0.00607628	0.0289752	0.710986	0.54 - 0.83	3.80024e-10	2.55998e-08
L-Tryptophan	L-Homoserine	0.190612	0.02 - 0.35	0.013892	0.0354965	0.145018	-0.08 - 0.36	0.107706	0.236125	0.321014	0.06 - 0.54	0.00799913	0.0283605
L-Tryptophan	Glutathione	-0.0209346	-0.17 - 0.13	0.609717	0.756785	-0.0397326	-0.23 - 0.16	0.653513	0.822006	-0.0578829	-0.29 - 0.18	0.683394	0.801585
L-Tryptophan	Gamma-aminobutyric acid	0.0393898	-0.12 - 0.20	0.319898	0.456733	-0.00452405	-0.22 - 0.21	0.516046	0.71984	0.103853	-0.16 - 0.35	0.220299	0.362018
L-Tryptophan	Gamma-L-glutamyl-L-alanine	0.234057	0.06 - 0.39	0.00404019	0.0129601	0.275229	0.05 - 0.47	0.00890524	0.0397517	0.189922	-0.09 - 0.44	0.0900823	0.184906
L-Tryptophan	3-Methoxytyrosine	0.317069	0.16 - 0.46	5.27634e-05	0.000325814	0.232216	0.02 - 0.42	0.0151889	0.0562278	0.478099	0.25 - 0.66	5.62131e-05	0.000620356
L-Tryptophan	Homocitrulline	0.489041	0.35 - 0.60	1.05264e-10	4.33339e-09	0.456432	0.27 - 0.61	4.02742e-06	9.32599e-05	0.5181	0.30 - 0.68	9.68734e-06	0.000140751
L-Tryptophan	L-Methionine sulfoxide	0.201915	0.03 - 0.36	0.011574	0.0301983	0.181035	-0.05 - 0.40	0.0643893	0.159574	0.281511	0.01 - 0.51	0.0212091	0.0613903
L-Tryptophan	L-Pipecolic acid	0.161247	0.00 - 0.31	0.0249159	0.0580587	0.199882	-0.01 - 0.40	0.0332505	0.100566	0.131657	-0.12 - 0.37	0.156583	0.28094
L-Tryptophan	L-4-hydroxy-L-proline	0.234282	0.08 - 0.38	0.00151618	0.00564566	0.146481	-0.06 - 0.34	0.0778908	0.185585	0.457145	0.22 - 0.64	0.00017124	0.00152878
L-Tryptophan	SDMA	0.318136	0.16 - 0.46	6.00655e-05	0.000364824	0.332297	0.13 - 0.51	0.000808161	0.00665386	0.287235	0.01 - 0.52	0.0199149	0.0587924
L-Tryptophan	L-Histidine	0.290125	0.12 - 0.45	0.000579713	0.00261931	0.332756	0.11 - 0.52	0.00191177	0.0122123	0.221025	-0.06 - 0.47	0.0622098	0.138431
L-Asparagine	L-Isoleucine	0.523449	0.38 - 0.64	9.59147e-11	4.18075e-09	0.637958	0.48 - 0.76	7.93703e-11	8.40191e-09	0.361226	0.07 - 0.59	0.00725107	0.0260827
L-Asparagine	L-Phenylalanine	0.536059	0.39 - 0.66	1.40802e-10	5.49128e-09	0.66081	0.51 - 0.77	2.56321e-11	3.79868e-09	0.334398	0.03 - 0.58	0.0151839	0.0480823
L-Asparagine	L-Threonine	0.278793	0.10 - 0.44	0.00150304	0.00563121	0.219504	-0.02 - 0.44	0.0379224	0.110498	0.374603	0.09 - 0.61	0.0060781	0.0227468
L-Asparagine	L-Methionine	0.21256	0.02 - 0.39	0.015226	0.0383757	0.282721	0.04 - 0.50	0.0120147	0.0474349	0.0789572	-0.24 - 0.38	0.315949	0.460862
L-Asparagine	L-Glutamine	0.119827	-0.05 - 0.29	0.0879316	0.166643	0.0437669	-0.18 - 0.26	0.350566	0.559848	0.299038	0.02 - 0.53	0.0172939	0.0525195
L-Asparagine	Ethanolamine	0.104375	-0.05 - 0.26	0.0990585	0.179342	0.146368	-0.06 - 0.34	0.0803563	0.189631	-0.0439766	-0.31 - 0.23	0.623908	0.752958
L-Asparagine	L-Tyrosine	0.44393	0.29 - 0.58	1.1701e-07	1.60563e-06	0.550627	0.37 - 0.69	4.71018e-08	2.1814e-06	0.223227	-0.07 - 0.48	0.0697071	0.151032
L-Asparagine	L-Alpha-aminobutyric acid	0.355363	0.20 - 0.49	5.73327e-06	4.93994e-05	0.185888	-0.01 - 0.37	0.0346774	0.104032	0.563703	0.33 - 0.73	1.11486e-05	0.00015587
L-Asparagine	L-Alanine	0.514064	0.36 - 0.64	1.25158e-09	3.31221e-08	0.519749	0.32 - 0.67	1.18778e-06	3.25981e-05	0.544066	0.29 - 0.73	5.3247e-05	0.000607015
L-Asparagine	L-Serine	0.297708	0.13 - 0.45	0.000374562	0.0017456	0.318443	0.10 - 0.51	0.00243035	0.0144071	0.2666	-0.03 - 0.52	0.0364	0.0923712
L-Asparagine	L-Lysine	0.367055	0.20 - 0.51	1.86929e-05	0.000130674	0.472771	0.26 - 0.64	2.12705e-05	0.000366545	0.312191	0.03 - 0.55	0.0165086	0.0512786
L-Asparagine	Glycine	0.295064	0.13 - 0.44	0.000234447	0.0011818	0.189947	-0.03 - 0.39	0.0416766	0.119237	0.467991	0.22 - 0.66	0.000223939	0.0018235
L-Asparagine	Taurine	-0.0507301	-0.22 - 0.12	0.719905	0.854888	-0.0115763	-0.23 - 0.21	0.540852	0.73536	-0.0503137	-0.32 - 0.23	0.635614	0.763354
L-Asparagine	L-Arginine	-0.0181597	-0.20 - 0.17	0.57627	0.724985	-0.224635	-0.44 - 0.02	0.966191	0.993838	0.21296	-0.07 - 0.47	0.0705048	0.152315
L-Asparagine	S-Methylcysteine	0.216818	0.05 - 0.37	0.00488283	0.0148896	0.0953199	-0.12 - 0.30	0.188888	0.359827	0.422554	0.16 - 0.63	0.00103117	0.00574509
L-Asparagine	L-Proline	0.27361	0.11 - 0.42	0.000542879	0.00249859	0.299427	0.09 - 0.48	0.00251743	0.0145955	0.279842	0.02 - 0.51	0.0179602	0.0540997
L-Asparagine	L-2-aminoadipic acid	0.107938	-0.05 - 0.26	0.0955028	0.177362	0.0196203	-0.19 - 0.22	0.426751	0.629925	0.234791	-0.03 - 0.47	0.0414201	0.100961
L-Asparagine	Citrulline	0.214299	0.04 - 0.38	0.0084931	0.0233088	0.118069	-0.11 - 0.34	0.157787	0.314302	0.347636	0.07 - 0.57	0.00704099	0.0256432
L-Asparagine	Ornithine	0.229996	0.06 - 0.38	0.00364445	0.0117415	0.205277	-0.01 - 0.40	0.0294765	0.0925513	0.216402	-0.08 - 0.48	0.0754097	0.160571
L-Asparagine	Putrescine	0.0154633	-0.15 - 0.18	0.427562	0.577092	0.129818	-0.09 - 0.33	0.119792	0.251462	-0.0527506	-0.32 - 0.22	0.646813	0.771802
L-Asparagine	Gamma-Glutamylglutamine	0.0865001	-0.09 - 0.26	0.165863	0.265299	-0.0217908	-0.24 - 0.20	0.574403	0.764152	0.26778	-0.03 - 0.52	0.0372501	0.0930448
L-Asparagine	N6-N6-N6-Trimethyl-L-lysine	0.122622	-0.03 - 0.27	0.0580383	0.118149	0.197585	0.01 - 0.37	0.0189693	0.0666173	-0.0789059	-0.36 - 0.22	0.698297	0.808704
L-Asparagine	L-Glutamic acid	-0.115509	-0.28 - 0.05	0.914071	0.970382	-0.114766	-0.32 - 0.10	0.84987	0.960927	-0.0681006	-0.33 - 0.20	0.689691	0.806089
L-Asparagine	Methionine sulfone	0.210623	0.05 - 0.36	0.00433945	0.0135677	-0.00612665	-0.21 - 0.19	0.523609	0.71984	0.789681	0.66 - 0.87	5.20591e-14	1.28586e-11
L-Asparagine	L-Homoserine	0.171567	-0.00 - 0.34	0.0265222	0.0610685	0.122504	-0.11 - 0.34	0.147586	0.300443	0.313495	0.04 - 0.54	0.0116794	0.0393383
L-Asparagine	Glutathione	-0.099031	-0.24 - 0.05	0.90568	0.970382	-0.121209	-0.31 - 0.07	0.890796	0.9812	-0.0705414	-0.30 - 0.17	0.717197	0.818865
L-Asparagine	Gamma-aminobutyric acid	-0.00472718	-0.16 - 0.15	0.523546	0.67681	-0.0425439	-0.25 - 0.17	0.653865	0.822006	-0.00591082	-0.25 - 0.24	0.518398	0.659979
L-Asparagine	Gamma-L-glutamyl-L-alanine	0.213255	0.04 - 0.38	0.0095435	0.0256222	0.195132	-0.04 - 0.41	0.0514343	0.140302	0.259082	-0.04 - 0.52	0.0461376	0.109577
L-Asparagine	3-Methoxytyrosine	0.217532	0.06 - 0.37	0.00421169	0.0133232	0.0730052	-0.14 - 0.28	0.254165	0.447355	0.463444	0.24 - 0.64	7.30766e-05	0.000762673
L-Asparagine	Homocitrulline	0.39498	0.25 - 0.53	3.94301e-07	4.71254e-06	0.259691	0.05 - 0.45	0.00763755	0.0351517	0.568056	0.35 - 0.73	2.35384e-06	4.52147e-05
L-Asparagine	L-Methionine sulfoxide	0.225797	0.06 - 0.38	0.00443986	0.0138233	0.218152	0.00 - 0.42	0.0245502	0.0807099	0.176907	-0.11 - 0.44	0.113759	0.222415
L-Asparagine	L-Pipecolic acid	0.0856839	-0.08 - 0.25	0.154324	0.251881	0.0821125	-0.13 - 0.29	0.222809	0.40527	0.0687162	-0.20 - 0.33	0.307961	0.456222
L-Asparagine	L-4-hydroxy-L-proline	0.082916	-0.07 - 0.23	0.145792	0.240605	-0.0170372	-0.21 - 0.17	0.56872	0.759318	0.232479	-0.04 - 0.47	0.0444709	0.1063
L-Asparagine	SDMA	0.170439	0.01 - 0.32	0.0185809	0.044995	0.131162	-0.08 - 0.33	0.106329	0.233799	0.278641	0.01 - 0.51	0.0229531	0.0654164
L-Asparagine	L-Histidine	0.182148	-0.00 - 0.35	0.0257136	0.0597297	0.0952792	-0.15 - 0.33	0.22202	0.40527	0.410573	0.12 - 0.64	0.00380453	0.0161094
L-Isoleucine	L-Phenylalanine	0.590322	0.45 - 0.70	1.34955e-12	8.3335e-11	0.593545	0.41 - 0.73	2.31274e-08	1.31826e-06	0.562745	0.31 - 0.74	3.56534e-05	0.000440777
L-Isoleucine	L-Threonine	0.455367	0.31 - 0.58	1.59885e-08	2.96188e-07	0.42698	0.23 - 0.59	3.07965e-05	0.000485537	0.483326	0.23 - 0.68	0.000243697	0.00190083
L-Isoleucine	L-Methionine	0.592432	0.46 - 0.70	1.86769e-13	1.53773e-11	0.523811	0.33 - 0.68	1.11715e-06	3.18914e-05	0.681872	0.48 - 0.82	6.98662e-08	2.46528e-06
L-Isoleucine	L-Glutamine	0.237238	0.08 - 0.39	0.00213	0.00740999	0.179877	-0.04 - 0.38	0.0503388	0.138389	0.358505	0.11 - 0.57	0.002858	0.012835
L-Isoleucine	Ethanolamine	0.0983104	-0.06 - 0.25	0.112078	0.197268	0.2371	0.03 - 0.42	0.0123257	0.0480702	-0.102263	-0.35 - 0.16	0.781175	0.866543
L-Isoleucine	L-Tyrosine	0.413438	0.25 - 0.55	1.17444e-06	1.26125e-05	0.402668	0.19 - 0.58	0.00021985	0.00223163	0.478039	0.21 - 0.68	0.000372682	0.00260526
L-Isoleucine	L-Alpha-aminobutyric acid	0.354682	0.19 - 0.50	1.45755e-05	0.000109096	0.256844	0.04 - 0.45	0.00941737	0.0413231	0.567704	0.34 - 0.73	9.12743e-06	0.000138029
L-Isoleucine	L-Alanine	0.433538	0.27 - 0.57	3.49861e-07	4.32079e-06	0.491532	0.29 - 0.65	6.2895e-06	0.000129459	0.360406	0.08 - 0.58	0.00567872	0.0216904
L-Isoleucine	L-Serine	0.327262	0.17 - 0.47	3.46998e-05	0.000225548	0.388532	0.18 - 0.56	0.000162826	0.00173025	0.241887	-0.02 - 0.47	0.0347669	0.0888355
L-Isoleucine	L-Lysine	0.201444	0.02 - 0.37	0.0145382	0.0367838	0.347344	0.12 - 0.54	0.00153341	0.0104709	0.0176673	-0.28 - 0.31	0.454375	0.602311
L-Isoleucine	Glycine	0.367417	0.22 - 0.50	2.17353e-06	2.14424e-05	0.346311	0.14 - 0.52	0.000589917	0.00502447	0.460491	0.22 - 0.65	0.000170789	0.00152878
L-Isoleucine	Taurine	-0.109807	-0.28 - 0.06	0.894652	0.968906	-0.0563619	-0.27 - 0.16	0.691602	0.853627	-0.187334	-0.44 - 0.09	0.904555	0.949399
L-Isoleucine	L-Arginine	0.255229	0.09 - 0.40	0.00101143	0.00409547	0.190468	-0.02 - 0.39	0.0383645	0.111047	0.361851	0.10 - 0.57	0.00339705	0.0148072
L-Isoleucine	S-Methylcysteine	0.455809	0.31 - 0.58	4.94872e-09	1.00856e-07	0.449451	0.26 - 0.60	4.43492e-06	9.95841e-05	0.435134	0.17 - 0.64	0.000950305	0.00537539
L-Isoleucine	L-Proline	0.11238	-0.06 - 0.28	0.102007	0.183464	-0.00841107	-0.23 - 0.22	0.528728	0.725243	0.233304	-0.03 - 0.47	0.0420957	0.101938
L-Isoleucine	L-2-aminoadipic acid	-0.0108344	-0.18 - 0.16	0.548952	0.697547	-0.0716007	-0.29 - 0.15	0.735045	0.874184	0.0974891	-0.18 - 0.36	0.249575	0.391574
L-Isoleucine	Citrulline	0.287806	0.12 - 0.44	0.000416579	0.00192928	0.209422	-0.02 - 0.41	0.0337694	0.10172	0.339013	0.07 - 0.56	0.0069883	0.0256432
L-Isoleucine	Ornithine	0.0954173	-0.08 - 0.27	0.144481	0.238974	0.165076	-0.06 - 0.38	0.0774077	0.185029	0.0754873	-0.22 - 0.35	0.307131	0.456222
L-Isoleucine	Putrescine	0.0962537	-0.07 - 0.26	0.131071	0.223272	0.198284	-0.02 - 0.40	0.0369129	0.109849	-0.0516462	-0.33 - 0.23	0.638596	0.765696
L-Isoleucine	Gamma-Glutamylglutamine	0.182756	0.02 - 0.34	0.0155355	0.039023	0.167607	-0.05 - 0.37	0.0641107	0.159416	0.186896	-0.09 - 0.44	0.0956629	0.192103
L-Isoleucine	N6-N6-N6-Trimethyl-L-lysine	-0.141682	-0.31 - 0.03	0.946691	0.993126	-0.07468	-0.29 - 0.15	0.740243	0.874184	-0.293476	-0.53 - -0.01	0.979897	0.991708
L-Isoleucine	L-Glutamic acid	-0.226817	-0.39 - -0.05	0.994561	0.999839	-0.217078	-0.43 - 0.01	0.967444	0.993838	-0.228421	-0.48 - 0.05	0.944927	0.971139
L-Isoleucine	Methionine sulfone	0.228415	0.07 - 0.38	0.00279235	0.00936259	0.116021	-0.09 - 0.31	0.136124	0.27864	0.560674	0.33 - 0.73	1.00143e-05	0.000142704
L-Isoleucine	L-Homoserine	0.144915	-0.02 - 0.30	0.0427105	0.0930838	0.178727	-0.04 - 0.38	0.0566221	0.14768	0.178301	-0.08 - 0.42	0.091159	0.185574
L-Isoleucine	Glutathione	-0.137853	-0.28 - 0.01	0.965726	0.997054	-0.163839	-0.35 - 0.03	0.951082	0.993838	-0.166238	-0.39 - 0.08	0.91077	0.954549
L-Isoleucine	Gamma-aminobutyric acid	0.103418	-0.06 - 0.26	0.101851	0.183464	0.0604649	-0.14 - 0.26	0.281601	0.478443	0.0768747	-0.19 - 0.33	0.286803	0.430204
L-Isoleucine	Gamma-L-glutamyl-L-alanine	0.271534	0.11 - 0.42	0.00077993	0.00328368	0.341126	0.12 - 0.53	0.00122079	0.00886866	0.149181	-0.13 - 0.40	0.142885	0.262073
L-Isoleucine	3-Methoxytyrosine	0.283998	0.13 - 0.43	0.000242686	0.00121507	0.221417	0.01 - 0.41	0.0205989	0.07034	0.44166	0.21 - 0.63	0.00022774	0.0018343
L-Isoleucine	Homocitrulline	0.426338	0.28 - 0.55	2.70701e-08	4.26786e-07	0.493468	0.32 - 0.64	2.56218e-07	9.49286e-06	0.36794	0.12 - 0.57	0.00241868	0.0114887
L-Isoleucine	L-Methionine sulfoxide	0.2448	0.08 - 0.40	0.00246022	0.00843992	0.126187	-0.10 - 0.34	0.13886	0.283458	0.405669	0.15 - 0.61	0.00121834	0.00640278
L-Isoleucine	L-Pipecolic acid	0.108416	-0.05 - 0.26	0.0938155	0.174667	0.229604	0.03 - 0.41	0.0128534	0.0493492	-0.0644966	-0.32 - 0.20	0.680118	0.799949
L-Isoleucine	L-4-hydroxy-L-proline	0.0523595	-0.11 - 0.21	0.265588	0.393488	-0.094019	-0.30 - 0.12	0.807293	0.934694	0.288798	0.02 - 0.52	0.0168289	0.0517436
L-Isoleucine	SDMA	0.150422	-0.01 - 0.31	0.0359681	0.0795594	0.107035	-0.09 - 0.30	0.148901	0.301463	0.259823	-0.02 - 0.50	0.0339919	0.0878596
L-Isoleucine	L-Histidine	0.484192	0.34 - 0.61	1.76287e-09	4.21663e-08	0.518419	0.34 - 0.66	2.37949e-07	9.28002e-06	0.424224	0.16 - 0.63	0.00119894	0.00634582
L-Phenylalanine	L-Threonine	0.549464	0.41 - 0.66	4.6016e-12	2.62291e-10	0.52483	0.34 - 0.67	2.80461e-07	9.89628e-06	0.622384	0.41 - 0.77	6.87247e-07	1.75604e-05
L-Phenylalanine	L-Methionine	0.461813	0.30 - 0.60	1.5845e-07	2.13475e-06	0.386949	0.16 - 0.58	0.000608169	0.00512106	0.536071	0.28 - 0.72	7.4377e-05	0.000765463
L-Phenylalanine	L-Glutamine	0.0798875	-0.10 - 0.25	0.185908	0.291859	-0.015568	-0.24 - 0.21	0.552868	0.747583	0.201543	-0.08 - 0.45	0.079528	0.167415
L-Phenylalanine	Ethanolamine	-0.0944946	-0.26 - 0.07	0.865461	0.952907	0.0233774	-0.19 - 0.24	0.417416	0.620952	-0.307937	-0.54 - -0.04	0.986941	0.993587
L-Phenylalanine	L-Tyrosine	0.632391	0.51 - 0.73	2.2125e-15	2.65936e-13	0.621361	0.45 - 0.75	2.83114e-09	2.33098e-07	0.648715	0.43 - 0.79	4.26329e-07	1.21504e-05
L-Phenylalanine	L-Alpha-aminobutyric acid	0.429666	0.28 - 0.56	3.10708e-08	4.79655e-07	0.315638	0.12 - 0.49	0.000870913	0.0069746	0.749516	0.59 - 0.85	3.41986e-11	4.22353e-09
L-Phenylalanine	L-Alanine	0.369126	0.20 - 0.51	1.22442e-05	9.45097e-05	0.41625	0.21 - 0.59	0.000103871	0.00120263	0.284172	0.00 - 0.52	0.0235062	0.0664812
L-Phenylalanine	L-Serine	0.226859	0.06 - 0.39	0.00488214	0.0148896	0.260489	0.04 - 0.46	0.011743	0.0474349	0.126111	-0.15 - 0.38	0.183753	0.316654
L-Phenylalanine	L-Lysine	0.12808	-0.05 - 0.30	0.0804947	0.153728	0.234662	0.00 - 0.44	0.0241082	0.0799696	0.0233112	-0.27 - 0.31	0.439293	0.587574
L-Phenylalanine	Glycine	0.303401	0.14 - 0.45	0.000178457	0.000948788	0.278433	0.06 - 0.47	0.00588497	0.0289752	0.448658	0.19 - 0.65	0.000567639	0.00356458
L-Phenylalanine	Taurine	0.134915	-0.03 - 0.29	0.0550349	0.11328	0.145787	-0.07 - 0.35	0.0951466	0.214297	0.113301	-0.15 - 0.36	0.201907	0.338492
L-Phenylalanine	L-Arginine	0.129188	-0.04 - 0.29	0.0685646	0.135846	-0.0230442	-0.24 - 0.19	0.582656	0.772357	0.284735	0.01 - 0.52	0.0206582	0.0600303
L-Phenylalanine	S-Methylcysteine	0.487556	0.36 - 0.60	4.71147e-11	2.32747e-09	0.348612	0.16 - 0.51	0.000247804	0.0024478	0.798536	0.67 - 0.88	1.39923e-14	5.18415e-12
L-Phenylalanine	L-Proline	0.373211	0.22 - 0.51	2.46975e-06	2.34626e-05	0.402136	0.20 - 0.57	6.95685e-05	0.000888797	0.293351	0.03 - 0.52	0.0142729	0.0465913
L-Phenylalanine	L-2-aminoadipic acid	0.248128	0.09 - 0.40	0.0014382	0.00543728	0.182526	-0.04 - 0.38	0.050425	0.138389	0.276291	0.02 - 0.50	0.0170416	0.052181
L-Phenylalanine	Citrulline	0.408341	0.25 - 0.55	1.31005e-06	1.36725e-05	0.323645	0.10 - 0.52	0.00252122	0.0145955	0.540646	0.30 - 0.72	2.5212e-05	0.000333609
L-Phenylalanine	Ornithine	0.253569	0.09 - 0.41	0.00166991	0.00612575	0.251116	0.03 - 0.45	0.0134443	0.0510882	0.251839	-0.03 - 0.49	0.0370574	0.0930448
L-Phenylalanine	Putrescine	0.177824	0.01 - 0.33	0.016446	0.0408942	0.273479	0.06 - 0.47	0.00690952	0.0324048	0.144108	-0.12 - 0.39	0.138799	0.257271
L-Phenylalanine	Gamma-Glutamylglutamine	0.102063	-0.07 - 0.27	0.121311	0.211509	0.0402683	-0.18 - 0.26	0.361229	0.570727	0.22368	-0.06 - 0.48	0.0616585	0.137617
L-Phenylalanine	N6-N6-N6-Trimethyl-L-lysine	0.108384	-0.06 - 0.27	0.0988781	0.179342	0.128194	-0.08 - 0.33	0.118168	0.248758	0.0454187	-0.22 - 0.31	0.372068	0.525147
L-Phenylalanine	L-Glutamic acid	-0.0292821	-0.19 - 0.14	0.63478	0.778762	0.033345	-0.18 - 0.25	0.382305	0.591415	-0.0865132	-0.34 - 0.18	0.733658	0.831255
L-Phenylalanine	Methionine sulfone	0.250782	0.10 - 0.39	0.000866555	0.0036074	0.118419	-0.08 - 0.30	0.117113	0.247596	0.769276	0.62 - 0.86	2.62382e-12	4.68256e-10
L-Phenylalanine	L-Homoserine	0.0872149	-0.09 - 0.26	0.166766	0.265299	0.0323041	-0.20 - 0.26	0.394981	0.600588	0.215343	-0.06 - 0.46	0.0606548	0.136198
L-Phenylalanine	Glutathione	-0.051782	-0.20 - 0.09	0.756485	0.884156	-0.146509	-0.33 - 0.05	0.932616	0.993838	0.0740934	-0.16 - 0.30	0.269533	0.415227
L-Phenylalanine	Gamma-aminobutyric acid	0.0816469	-0.08 - 0.24	0.162334	0.262641	0.00310506	-0.21 - 0.22	0.488885	0.698004	0.106622	-0.15 - 0.35	0.204095	0.340619
L-Phenylalanine	Gamma-L-glutamyl-L-alanine	0.244547	0.07 - 0.40	0.00267165	0.00903968	0.301088	0.08 - 0.49	0.00397048	0.0204314	0.163066	-0.12 - 0.42	0.129733	0.245234
L-Phenylalanine	3-Methoxytyrosine	0.330613	0.18 - 0.47	1.78195e-05	0.000125755	0.277524	0.08 - 0.46	0.00368795	0.0195198	0.42753	0.19 - 0.62	0.00040237	0.00273537
L-Phenylalanine	Homocitrulline	0.574643	0.45 - 0.67	2.45181e-15	2.65936e-13	0.536863	0.37 - 0.67	2.17151e-08	1.31826e-06	0.656495	0.48 - 0.78	5.00308e-09	2.64806e-07
L-Phenylalanine	L-Methionine sulfoxide	0.165961	-0.01 - 0.33	0.0328808	0.0736093	0.0400588	-0.19 - 0.27	0.368283	0.575734	0.368005	0.10 - 0.59	0.00400523	0.0165803
L-Phenylalanine	L-Pipecolic acid	0.148087	-0.01 - 0.30	0.0373371	0.0818951	0.222	0.01 - 0.42	0.020255	0.0698091	0.086299	-0.17 - 0.33	0.255222	0.398146
L-Phenylalanine	L-4-hydroxy-L-proline	0.195121	0.04 - 0.34	0.00665767	0.0191214	0.0364224	-0.16 - 0.23	0.362451	0.571439	0.546566	0.34 - 0.70	1.99307e-06	4.34371e-05
L-Phenylalanine	SDMA	0.107535	-0.06 - 0.27	0.102327	0.183594	-0.0409148	-0.25 - 0.17	0.648207	0.821062	0.404743	0.15 - 0.61	0.00142909	0.00740527
L-Phenylalanine	L-Histidine	0.523778	0.38 - 0.65	4.76737e-10	1.53592e-08	0.58754	0.41 - 0.72	2.24344e-08	1.31826e-06	0.367937	0.08 - 0.60	0.00705965	0.0256432
L-Threonine	L-Methionine	0.362557	0.19 - 0.51	3.3086e-05	0.000218899	0.331524	0.10 - 0.53	0.00242819	0.0144071	0.38184	0.10 - 0.61	0.00490233	0.0194258
L-Threonine	L-Glutamine	0.4139	0.26 - 0.55	4.26429e-07	5.01561e-06	0.443038	0.24 - 0.61	2.3524e-05	0.000387362	0.442197	0.19 - 0.64	0.000519592	0.00334798
L-Threonine	Ethanolamine	0.212584	0.06 - 0.36	0.0042253	0.0133232	0.208151	-0.00 - 0.40	0.0260886	0.0836869	0.129148	-0.13 - 0.37	0.160184	0.285328
L-Threonine	L-Tyrosine	0.419595	0.27 - 0.55	2.23303e-07	2.95477e-06	0.426643	0.23 - 0.59	2.31347e-05	0.000387362	0.403977	0.13 - 0.62	0.0026296	0.012028
L-Threonine	L-Alpha-aminobutyric acid	0.357353	0.21 - 0.49	4.59844e-06	4.00876e-05	0.231277	0.03 - 0.41	0.011728	0.0474349	0.453143	0.20 - 0.65	0.000497688	0.00323497
L-Threonine	L-Alanine	0.355894	0.19 - 0.50	3.53246e-05	0.000227613	0.313591	0.09 - 0.51	0.00384615	0.0200704	0.395561	0.12 - 0.61	0.0026099	0.012028
L-Threonine	L-Serine	0.327735	0.15 - 0.48	0.000152615	0.000819476	0.342577	0.12 - 0.53	0.00156851	0.0104709	0.283094	-0.02 - 0.54	0.0313595	0.0835879
L-Threonine	L-Lysine	0.327639	0.16 - 0.48	8.66381e-05	0.000501554	0.335365	0.11 - 0.52	0.00171636	0.0113556	0.282748	0.00 - 0.52	0.0236162	0.0665385
L-Threonine	Glycine	0.212109	0.05 - 0.37	0.00597506	0.0176395	0.18996	-0.02 - 0.38	0.0380257	0.110498	0.227957	-0.05 - 0.47	0.0524725	0.120378
L-Threonine	Taurine	-0.199789	-0.36 - -0.03	0.988604	0.999839	-0.215602	-0.42 - 0.01	0.968459	0.993838	-0.0751885	-0.34 - 0.20	0.703384	0.809328
L-Threonine	L-Arginine	-0.115132	-0.30 - 0.07	0.883588	0.962851	-0.218925	-0.44 - 0.02	0.961707	0.993838	0.125728	-0.18 - 0.41	0.211757	0.35025
L-Threonine	S-Methylcysteine	0.200247	0.04 - 0.35	0.00838394	0.0230948	0.0703305	-0.14 - 0.28	0.257732	0.451489	0.584208	0.36 - 0.74	3.31735e-06	5.85275e-05
L-Threonine	L-Proline	-0.00587114	-0.17 - 0.16	0.527017	0.67681	-0.034203	-0.25 - 0.18	0.620616	0.799786	-0.0184668	-0.29 - 0.25	0.552092	0.68872
L-Threonine	L-2-aminoadipic acid	0.00330632	-0.16 - 0.16	0.48406	0.639373	-0.0409283	-0.24 - 0.17	0.649928	0.821838	9.67524e-05	-0.26 - 0.26	0.49972	0.647288
L-Threonine	Citrulline	0.303621	0.14 - 0.45	0.000258436	0.00127667	0.253071	0.02 - 0.46	0.0154809	0.0567887	0.39893	0.14 - 0.61	0.00181275	0.00913775
L-Threonine	Ornithine	0.205504	0.04 - 0.36	0.00710412	0.01994	0.172934	-0.04 - 0.37	0.0526017	0.141738	0.196629	-0.09 - 0.45	0.0894757	0.184684
L-Threonine	Putrescine	-0.018404	-0.18 - 0.14	0.588274	0.737582	0.0224533	-0.19 - 0.23	0.416911	0.620952	-0.0563394	-0.31 - 0.21	0.6618	0.785397
L-Threonine	Gamma-Glutamylglutamine	0.269385	0.10 - 0.42	0.00103296	0.00415991	0.248203	0.02 - 0.45	0.0162955	0.0586163	0.348209	0.06 - 0.58	0.00859728	0.0300499
L-Threonine	N6-N6-N6-Trimethyl-L-lysine	0.157059	-0.01 - 0.31	0.0306789	0.0695201	0.163233	-0.05 - 0.36	0.0667849	0.163866	0.0695931	-0.21 - 0.34	0.315411	0.460862
L-Threonine	L-Glutamic acid	-0.237948	-0.39 - -0.07	0.997136	0.999839	-0.234333	-0.44 - -0.01	0.978119	0.993838	-0.146229	-0.39 - 0.12	0.86234	0.918095
L-Threonine	Methionine sulfone	0.233894	0.08 - 0.38	0.00173965	0.0062882	0.06933	-0.13 - 0.26	0.247263	0.439381	0.584346	0.36 - 0.74	2.50176e-06	4.52147e-05
L-Threonine	L-Homoserine	0.134468	-0.04 - 0.30	0.0667075	0.133741	0.155752	-0.07 - 0.37	0.0883687	0.203991	0.1173	-0.17 - 0.38	0.211034	0.349834
L-Threonine	Glutathione	-0.13768	-0.28 - 0.01	0.965724	0.997054	-0.17222	-0.36 - 0.02	0.956987	0.993838	-0.127762	-0.35 - 0.11	0.857133	0.916408
L-Threonine	Gamma-aminobutyric acid	-0.0735984	-0.23 - 0.08	0.821673	0.932895	-0.118268	-0.32 - 0.09	0.866935	0.971859	-0.0523444	-0.29 - 0.19	0.660152	0.785189
L-Threonine	Gamma-L-glutamyl-L-alanine	0.234488	0.06 - 0.40	0.00468239	0.0144161	0.138556	-0.10 - 0.36	0.123774	0.258356	0.384572	0.12 - 0.60	0.00302572	0.0134255
L-Threonine	3-Methoxytyrosine	0.197239	0.03 - 0.35	0.00935381	0.0253084	0.157375	-0.05 - 0.35	0.0706711	0.172261	0.302952	0.04 - 0.53	0.0133829	0.0438792
L-Threonine	Homocitrulline	0.139433	-0.02 - 0.29	0.044658	0.0967591	0.0183601	-0.19 - 0.22	0.432111	0.635306	0.371988	0.12 - 0.58	0.001997	0.00993139
L-Threonine	L-Methionine sulfoxide	0.0948136	-0.08 - 0.26	0.137263	0.231163	0.0362947	-0.18 - 0.25	0.37241	0.58096	0.135076	-0.15 - 0.40	0.175433	0.306594
L-Threonine	L-Pipecolic acid	0.000565229	-0.16 - 0.16	0.4972	0.650735	0.0300668	-0.17 - 0.23	0.387303	0.594345	-0.0665227	-0.32 - 0.19	0.692205	0.806484
L-Threonine	L-4-hydroxy-L-proline	-0.0147158	-0.17 - 0.14	0.574172	0.723574	-0.0974348	-0.29 - 0.10	0.833111	0.951565	0.149181	-0.11 - 0.39	0.132742	0.250285
L-Threonine	SDMA	0.150152	-0.01 - 0.30	0.0347198	0.0774645	0.100177	-0.11 - 0.30	0.17762	0.347273	0.256496	-0.00 - 0.48	0.026662	0.0728367
L-Threonine	L-Histidine	0.520554	0.37 - 0.64	3.35621e-10	1.13043e-08	0.444202	0.24 - 0.61	4.01709e-05	0.000583659	0.619469	0.40 - 0.77	1.11134e-06	2.49545e-05
L-Methionine	L-Glutamine	-0.0424693	-0.22 - 0.14	0.678995	0.820775	-0.0867649	-0.31 - 0.15	0.765198	0.89784	0.0797224	-0.19 - 0.34	0.285054	0.429523
L-Methionine	Ethanolamine	-0.000541612	-0.16 - 0.16	0.502569	0.652196	0.0758059	-0.14 - 0.29	0.248467	0.440464	-0.111283	-0.36 - 0.15	0.793909	0.868961
L-Methionine	L-Tyrosine	0.446359	0.28 - 0.58	2.72954e-07	3.48723e-06	0.509199	0.31 - 0.66	2.25557e-06	5.76337e-05	0.391337	0.10 - 0.62	0.00427909	0.0173268
L-Methionine	L-Alpha-aminobutyric acid	0.493346	0.36 - 0.61	1.55803e-10	5.77251e-09	0.417481	0.23 - 0.57	1.18291e-05	0.000219133	0.668674	0.48 - 0.80	2.18762e-08	9.53543e-07
L-Methionine	L-Alanine	0.412947	0.25 - 0.55	1.93352e-06	1.96266e-05	0.500833	0.30 - 0.66	3.69371e-06	8.82916e-05	0.229072	-0.07 - 0.49	0.063474	0.140821
L-Methionine	L-Serine	0.186713	0.00 - 0.36	0.0225721	0.0534374	0.188082	-0.05 - 0.41	0.0620966	0.154928	0.128423	-0.16 - 0.40	0.192949	0.329436
L-Methionine	L-Lysine	0.106808	-0.08 - 0.28	0.126205	0.217267	0.16634	-0.08 - 0.40	0.0954435	0.214314	0.108647	-0.18 - 0.38	0.234286	0.374151
L-Methionine	Glycine	0.219085	0.05 - 0.38	0.00630781	0.0182581	0.18364	-0.04 - 0.39	0.0519076	0.140378	0.376713	0.10 - 0.60	0.00393223	0.0164621
L-Methionine	Taurine	0.0347399	-0.14 - 0.20	0.344883	0.48493	-0.0473753	-0.27 - 0.18	0.657633	0.822249	0.079107	-0.19 - 0.33	0.28061	0.426965
L-Methionine	L-Arginine	-0.140365	-0.32 - 0.04	0.932275	0.981273	-0.259501	-0.47 - -0.02	0.983108	0.993838	-0.00209115	-0.29 - 0.29	0.505533	0.650347
L-Methionine	S-Methylcysteine	0.438691	0.29 - 0.56	1.7778e-08	3.13655e-07	0.344148	0.15 - 0.51	0.000419359	0.00378958	0.685173	0.50 - 0.81	6.54624e-09	3.23384e-07
L-Methionine	L-Proline	0.288134	0.13 - 0.43	0.000296376	0.00142607	0.371513	0.17 - 0.54	0.000251056	0.0024478	0.145005	-0.13 - 0.40	0.146934	0.266858
L-Methionine	L-2-aminoadipic acid	0.13594	-0.03 - 0.29	0.0522108	0.110223	0.0648512	-0.15 - 0.27	0.274069	0.472932	0.164479	-0.11 - 0.41	0.116977	0.226318
L-Methionine	Citrulline	0.380128	0.22 - 0.52	4.48759e-06	3.95869e-05	0.31411	0.10 - 0.50	0.00260422	0.0146962	0.483596	0.24 - 0.67	0.000162907	0.0014903
L-Methionine	Ornithine	0.210985	0.04 - 0.37	0.00768457	0.0212473	0.206259	-0.01 - 0.41	0.0321737	0.0985152	0.260267	-0.02 - 0.51	0.0363398	0.0923712
L-Methionine	Putrescine	0.187823	0.02 - 0.34	0.0129409	0.033296	0.325563	0.11 - 0.51	0.00154438	0.0104709	0.138053	-0.13 - 0.39	0.154721	0.278272
L-Methionine	Gamma-Glutamylglutamine	-0.0957708	-0.27 - 0.08	0.852186	0.946731	-0.206136	-0.42 - 0.03	0.956304	0.993838	-0.00758183	-0.29 - 0.28	0.520123	0.659979
L-Methionine	N6-N6-N6-Trimethyl-L-lysine	0.0522596	-0.11 - 0.21	0.263166	0.391578	0.104225	-0.10 - 0.30	0.156052	0.311684	-0.0986686	-0.36 - 0.18	0.757221	0.846306
L-Methionine	L-Glutamic acid	-0.0784259	-0.24 - 0.09	0.818978	0.932895	-0.142723	-0.36 - 0.09	0.888331	0.9812	-0.0287677	-0.28 - 0.23	0.58467	0.718475
L-Methionine	Methionine sulfone	0.338843	0.19 - 0.47	1.01005e-05	8.04784e-05	0.234191	0.04 - 0.41	0.0100326	0.0434745	0.620671	0.42 - 0.76	2.24238e-07	6.92336e-06
L-Methionine	L-Homoserine	0.0960441	-0.08 - 0.27	0.147377	0.241771	0.135145	-0.10 - 0.36	0.131147	0.270695	0.1208	-0.16 - 0.38	0.199772	0.3372
L-Methionine	Glutathione	-0.0627197	-0.20 - 0.08	0.807534	0.926289	-0.111879	-0.29 - 0.08	0.87983	0.979235	0.0150187	-0.21 - 0.24	0.449038	0.596304
L-Methionine	Gamma-aminobutyric acid	0.0653644	-0.09 - 0.22	0.211175	0.323307	-0.036819	-0.24 - 0.17	0.633623	0.809509	0.223747	-0.03 - 0.45	0.0403007	0.099212
L-Methionine	Gamma-L-glutamyl-L-alanine	0.111865	-0.07 - 0.29	0.112801	0.19807	0.158133	-0.08 - 0.38	0.0917871	0.209275	0.121858	-0.17 - 0.40	0.21095	0.349834
L-Methionine	3-Methoxytyrosine	0.245259	0.09 - 0.39	0.00133361	0.00517386	0.189907	-0.02 - 0.38	0.0379146	0.110498	0.397021	0.16 - 0.59	0.000794131	0.00467024
L-Methionine	Homocitrulline	0.467819	0.33 - 0.59	5.47806e-10	1.6237e-08	0.419522	0.23 - 0.58	1.53346e-05	0.000277144	0.57706	0.37 - 0.73	6.77973e-07	1.75604e-05
L-Methionine	L-Methionine sulfoxide	0.0876364	-0.09 - 0.26	0.167199	0.265299	-0.0199985	-0.25 - 0.21	0.567564	0.759142	0.20474	-0.08 - 0.46	0.0817365	0.170769
L-Methionine	L-Pipecolic acid	0.174046	0.01 - 0.33	0.0183805	0.0446555	0.240594	0.03 - 0.43	0.0120452	0.0474349	0.0948867	-0.17 - 0.34	0.239964	0.380756
L-Methionine	L-4-hydroxy-L-proline	0.182217	0.02 - 0.33	0.0126701	0.0329422	0.10874	-0.10 - 0.31	0.153065	0.307374	0.344481	0.09 - 0.56	0.0045788	0.01834
L-Methionine	SDMA	0.188751	0.03 - 0.34	0.0100047	0.0264767	0.0976074	-0.11 - 0.30	0.176971	0.346919	0.405713	0.16 - 0.60	0.000864889	0.00499487
L-Methionine	L-Histidine	0.288827	0.11 - 0.45	0.000767148	0.00324965	0.252438	0.02 - 0.46	0.0158282	0.0574938	0.367227	0.09 - 0.59	0.00587029	0.0222983
L-Glutamine	Ethanolamine	0.0118955	-0.16 - 0.18	0.445619	0.594962	-0.015199	-0.24 - 0.21	0.552302	0.747583	-0.000306951	-0.26 - 0.26	0.500901	0.647288
L-Glutamine	L-Tyrosine	0.0895091	-0.08 - 0.25	0.147199	0.241771	-0.0298384	-0.24 - 0.19	0.605793	0.786721	0.235951	-0.03 - 0.47	0.0411904	0.100733
L-Glutamine	L-Alpha-aminobutyric acid	0.323225	0.17 - 0.46	2.11365e-05	0.000146375	0.219461	0.01 - 0.41	0.0193386	0.0675939	0.540212	0.33 - 0.70	2.45102e-06	4.52147e-05
L-Glutamine	L-Alanine	0.176742	0.02 - 0.33	0.0159688	0.0398413	0.0939159	-0.12 - 0.30	0.194655	0.369029	0.337935	0.09 - 0.55	0.00463316	0.0184579
L-Glutamine	L-Serine	0.0152511	-0.16 - 0.19	0.431419	0.581239	-0.06121	-0.28 - 0.16	0.703616	0.860362	0.0362403	-0.24 - 0.31	0.400796	0.549786
L-Glutamine	L-Lysine	0.114041	-0.06 - 0.28	0.097955	0.179342	0.0516938	-0.18 - 0.28	0.331423	0.535042	0.288509	0.02 - 0.52	0.0185106	0.055308
L-Glutamine	Glycine	-0.0219934	-0.19 - 0.14	0.601267	0.748805	-0.0808505	-0.29 - 0.13	0.768169	0.89923	0.102185	-0.17 - 0.36	0.234115	0.374151
L-Glutamine	Taurine	-0.212269	-0.36 - -0.05	0.995008	0.999839	-0.224228	-0.42 - -0.01	0.980012	0.993838	-0.16253	-0.40 - 0.09	0.896046	0.947175
L-Glutamine	L-Arginine	-0.0894724	-0.26 - 0.08	0.842796	0.943371	-0.270894	-0.47 - -0.05	0.99103	0.995059	0.140691	-0.14 - 0.40	0.160796	0.285732
L-Glutamine	S-Methylcysteine	0.279319	0.13 - 0.42	0.000210665	0.00109163	0.114925	-0.09 - 0.31	0.134632	0.276349	0.540821	0.32 - 0.71	6.72064e-06	0.000108261
L-Glutamine	L-Proline	0.128864	-0.03 - 0.28	0.0575024	0.117381	0.0715733	-0.14 - 0.28	0.254142	0.447355	0.250068	-0.01 - 0.48	0.0277033	0.0746479
L-Glutamine	L-2-aminoadipic acid	-0.0519959	-0.20 - 0.10	0.744343	0.875489	-0.101523	-0.29 - 0.10	0.844029	0.959242	0.119131	-0.13 - 0.36	0.17792	0.30948
L-Glutamine	Citrulline	0.0788095	-0.09 - 0.24	0.176536	0.278326	0.0055484	-0.21 - 0.22	0.480252	0.68891	0.201288	-0.06 - 0.44	0.0666646	0.146149
L-Glutamine	Ornithine	-0.0406769	-0.20 - 0.12	0.684797	0.82644	-0.144427	-0.35 - 0.07	0.906341	0.983307	0.0735997	-0.19 - 0.33	0.293245	0.438095
L-Glutamine	Putrescine	-0.157785	-0.31 - -0.00	0.97517	0.999839	-0.149785	-0.34 - 0.06	0.921861	0.993838	-0.0348453	-0.29 - 0.22	0.604049	0.734419
L-Glutamine	Gamma-Glutamylglutamine	-0.3207	-0.47 - -0.15	0.999839	0.999839	-0.450964	-0.62 - -0.24	0.999956	0.999956	-0.0536677	-0.33 - 0.23	0.64184	0.767103
L-Glutamine	N6-N6-N6-Trimethyl-L-lysine	0.0899044	-0.07 - 0.25	0.139364	0.233275	0.0437424	-0.17 - 0.25	0.34266	0.548404	0.0788709	-0.19 - 0.34	0.285201	0.429523
L-Glutamine	L-Glutamic acid	-0.290715	-0.44 - -0.13	0.999754	0.999839	-0.240787	-0.44 - -0.02	0.982351	0.993838	-0.317709	-0.53 - -0.07	0.993587	0.993587
L-Glutamine	Methionine sulfone	0.317095	0.17 - 0.45	2.96608e-05	0.000199806	0.0882559	-0.12 - 0.29	0.205118	0.384791	0.616729	0.42 - 0.76	1.51948e-07	5.11788e-06
L-Glutamine	L-Homoserine	-0.174056	-0.33 - -0.00	0.977369	0.999839	-0.210154	-0.41 - 0.01	0.966671	0.993838	-0.0141089	-0.27 - 0.25	0.541164	0.680115
L-Glutamine	Glutathione	-0.128115	-0.27 - 0.02	0.952235	0.993126	-0.12077	-0.31 - 0.08	0.878603	0.979235	-0.0924331	-0.32 - 0.14	0.778433	0.864796
L-Glutamine	Gamma-aminobutyric acid	-0.171626	-0.32 - -0.01	0.983344	0.999839	-0.220685	-0.41 - -0.01	0.981139	0.993838	-0.115314	-0.36 - 0.14	0.80934	0.882613
L-Glutamine	Gamma-L-glutamyl-L-alanine	0.105531	-0.06 - 0.26	0.0986042	0.179342	0.0469603	-0.16 - 0.25	0.333071	0.536534	0.279902	0.02 - 0.50	0.0166085	0.0512786
L-Glutamine	3-Methoxytyrosine	0.15032	-0.02 - 0.31	0.0373557	0.0818951	0.0119009	-0.20 - 0.22	0.457098	0.664137	0.432841	0.19 - 0.62	0.000370763	0.00260526
L-Glutamine	Homocitrulline	0.346384	0.20 - 0.47	2.33086e-06	2.24307e-05	0.252488	0.06 - 0.43	0.00583421	0.0289752	0.54606	0.34 - 0.70	1.08249e-06	2.49545e-05
L-Glutamine	L-Methionine sulfoxide	-0.121835	-0.28 - 0.04	0.924676	0.978312	-0.190591	-0.39 - 0.03	0.957614	0.993838	0.00553464	-0.25 - 0.26	0.483127	0.631388
L-Glutamine	L-Pipecolic acid	-0.0254852	-0.18 - 0.13	0.623591	0.767577	-0.0947881	-0.30 - 0.11	0.812818	0.939623	0.139462	-0.11 - 0.37	0.138592	0.257271
L-Glutamine	L-4-hydroxy-L-proline	-0.0162858	-0.17 - 0.14	0.580932	0.729612	-0.159106	-0.35 - 0.05	0.936596	0.993838	0.18443	-0.06 - 0.41	0.0716497	0.153891
L-Glutamine	SDMA	0.110102	-0.06 - 0.27	0.0960234	0.177883	-0.00409462	-0.22 - 0.22	0.514373	0.71984	0.278968	0.03 - 0.50	0.0148336	0.0472908
L-Glutamine	L-Histidine	0.218443	0.04 - 0.38	0.00700748	0.0198576	0.188764	-0.04 - 0.40	0.0540985	0.143928	0.359447	0.08 - 0.58	0.00589806	0.0222983
Ethanolamine	L-Tyrosine	0.0880229	-0.07 - 0.25	0.143245	0.237459	0.0765556	-0.14 - 0.29	0.249106	0.440542	-0.0274248	-0.29 - 0.23	0.579955	0.715166
Ethanolamine	L-Alpha-aminobutyric acid	0.157277	-0.00 - 0.31	0.0258048	0.0597543	0.16359	-0.05 - 0.36	0.0654376	0.161094	0.0180127	-0.22 - 0.26	0.442484	0.589714
Ethanolamine	L-Alanine	0.0709026	-0.09 - 0.22	0.188254	0.294919	0.0454941	-0.16 - 0.25	0.333921	0.536737	0.0805409	-0.17 - 0.32	0.268581	0.414622
Ethanolamine	L-Serine	0.114468	-0.05 - 0.28	0.091185	0.171214	0.241897	0.02 - 0.44	0.016148	0.058369	-0.135354	-0.37 - 0.12	0.854005	0.916408
Ethanolamine	L-Lysine	0.000601627	-0.17 - 0.17	0.497308	0.650735	0.180448	-0.04 - 0.39	0.0571341	0.14768	-0.276324	-0.51 - -0.00	0.975324	0.99104
Ethanolamine	Glycine	0.0308545	-0.13 - 0.19	0.354799	0.494145	0.0599012	-0.16 - 0.27	0.296761	0.491946	0.0298008	-0.22 - 0.27	0.407279	0.556814
Ethanolamine	Taurine	-0.210193	-0.36 - -0.05	0.995209	0.999839	-0.184728	-0.38 - 0.02	0.959936	0.993838	-0.312363	-0.53 - -0.05	0.990126	0.993587
Ethanolamine	L-Arginine	-0.0266847	-0.20 - 0.15	0.61688	0.764395	-0.00957737	-0.25 - 0.23	0.530926	0.72586	-0.135452	-0.39 - 0.13	0.837111	0.904227
Ethanolamine	S-Methylcysteine	0.288115	0.14 - 0.43	0.000122864	0.000689022	0.301735	0.10 - 0.48	0.00187724	0.0122021	0.223519	-0.02 - 0.44	0.0330576	0.0862523
Ethanolamine	L-Proline	0.0852269	-0.06 - 0.23	0.132916	0.224936	0.057992	-0.14 - 0.25	0.283067	0.478443	0.183259	-0.07 - 0.41	0.0761758	0.161275
Ethanolamine	L-2-aminoadipic acid	-0.0892294	-0.24 - 0.06	0.87445	0.957116	-0.043516	-0.24 - 0.16	0.664716	0.827823	-0.202784	-0.43 - 0.04	0.94669	0.971603
Ethanolamine	Citrulline	-0.00539087	-0.16 - 0.15	0.52623	0.67681	0.130427	-0.08 - 0.33	0.114635	0.24507	-0.201819	-0.43 - 0.05	0.942213	0.969694
Ethanolamine	Ornithine	0.0564967	-0.11 - 0.22	0.251077	0.376615	0.0275017	-0.19 - 0.24	0.402178	0.605791	0.123022	-0.14 - 0.37	0.178528	0.309811
Ethanolamine	Putrescine	-0.107197	-0.26 - 0.05	0.912855	0.970382	-0.102165	-0.30 - 0.10	0.837365	0.954596	-0.165183	-0.40 - 0.09	0.899343	0.947679
Ethanolamine	Gamma-Glutamylglutamine	-0.0105265	-0.18 - 0.16	0.548598	0.697547	-0.0659392	-0.28 - 0.16	0.715741	0.868026	-0.0032728	-0.26 - 0.26	0.509661	0.653389
Ethanolamine	N6-N6-N6-Trimethyl-L-lysine	-0.11335	-0.28 - 0.06	0.902058	0.970261	-0.194729	-0.40 - 0.03	0.957556	0.993838	0.0292209	-0.24 - 0.30	0.418029	0.565255
Ethanolamine	L-Glutamic acid	-0.190803	-0.34 - -0.03	0.989055	0.999839	-0.0953615	-0.30 - 0.12	0.805686	0.934293	-0.314956	-0.54 - -0.05	0.990749	0.993587
Ethanolamine	Methionine sulfone	0.219119	0.06 - 0.37	0.00339041	0.0109707	0.231557	0.02 - 0.42	0.0144323	0.0542859	0.228697	-0.02 - 0.45	0.038212	0.0950172
Ethanolamine	L-Homoserine	-0.0966948	-0.25 - 0.06	0.885357	0.962987	-0.132542	-0.33 - 0.08	0.893805	0.9812	-0.146203	-0.38 - 0.10	0.874672	0.929888
Ethanolamine	Glutathione	-0.161652	-0.31 - -0.01	0.978649	0.999839	-0.184008	-0.37 - 0.02	0.962137	0.993838	-0.0873836	-0.33 - 0.17	0.747482	0.840492
Ethanolamine	Gamma-aminobutyric acid	-0.107546	-0.26 - 0.05	0.907792	0.970382	-0.16923	-0.37 - 0.04	0.942359	0.993838	-0.104659	-0.35 - 0.15	0.784723	0.867776
Ethanolamine	Gamma-L-glutamyl-L-alanine	0.0459682	-0.12 - 0.21	0.289837	0.423608	0.00110682	-0.21 - 0.21	0.495983	0.702721	0.128671	-0.14 - 0.38	0.173574	0.304783
Ethanolamine	3-Methoxytyrosine	0.0823162	-0.08 - 0.24	0.160075	0.259553	0.108349	-0.11 - 0.32	0.164309	0.325543	-0.0462785	-0.29 - 0.20	0.641396	0.767103
Ethanolamine	Homocitrulline	0.205387	0.06 - 0.34	0.00328389	0.0106735	0.262835	0.08 - 0.43	0.00301638	0.0164224	0.0866025	-0.16 - 0.32	0.24689	0.388419
Ethanolamine	L-Methionine sulfoxide	-0.0913191	-0.24 - 0.07	0.873538	0.957116	-0.0353095	-0.23 - 0.16	0.636556	0.810461	-0.304395	-0.52 - -0.05	0.989855	0.993587
Ethanolamine	L-Pipecolic acid	-0.0264311	-0.18 - 0.12	0.634293	0.778762	0.0292401	-0.16 - 0.22	0.383793	0.592348	-0.161551	-0.39 - 0.08	0.901638	0.947679
Ethanolamine	L-4-hydroxy-L-proline	-0.013953	-0.17 - 0.14	0.569547	0.720195	-0.0778168	-0.28 - 0.13	0.765769	0.89784	0.0188498	-0.21 - 0.25	0.438057	0.58698
Ethanolamine	SDMA	-0.05584	-0.22 - 0.11	0.748946	0.878116	-0.112032	-0.31 - 0.10	0.849166	0.960927	0.0378599	-0.23 - 0.30	0.390583	0.540975
Ethanolamine	L-Histidine	0.15271	-0.01 - 0.31	0.035936	0.0795594	0.255564	0.04 - 0.45	0.0102454	0.0441387	-0.0970299	-0.35 - 0.17	0.758412	0.84636
L-Tyrosine	L-Alpha-aminobutyric acid	0.351196	0.20 - 0.49	6.13405e-06	5.22452e-05	0.238523	0.03 - 0.42	0.0114438	0.0470525	0.574768	0.36 - 0.73	2.39271e-06	4.52147e-05
L-Tyrosine	L-Alanine	0.296919	0.12 - 0.45	0.00056535	0.00258595	0.44404	0.23 - 0.61	4.63142e-05	0.000635534	0.00226951	-0.30 - 0.30	0.494226	0.641368
L-Tyrosine	L-Serine	0.260052	0.09 - 0.42	0.0015047	0.00563121	0.319339	0.10 - 0.51	0.00280501	0.0156279	0.218265	-0.06 - 0.46	0.0594485	0.135015
L-Tyrosine	L-Lysine	0.220801	0.05 - 0.38	0.0062164	0.0180641	0.41836	0.21 - 0.59	0.000115404	0.00128318	0.111152	-0.17 - 0.38	0.222291	0.363615
L-Tyrosine	Glycine	0.327726	0.16 - 0.48	8.54816e-05	0.000498755	0.198877	-0.03 - 0.41	0.0455312	0.128773	0.575344	0.35 - 0.74	5.59431e-06	9.21196e-05
L-Tyrosine	Taurine	0.0403993	-0.13 - 0.21	0.320659	0.45694	0.0613224	-0.16 - 0.28	0.294495	0.489284	-0.113182	-0.37 - 0.16	0.790476	0.86848
L-Tyrosine	L-Arginine	0.0399844	-0.13 - 0.21	0.327166	0.465317	-0.0264333	-0.24 - 0.19	0.593195	0.774893	0.113046	-0.18 - 0.39	0.228431	0.369579
L-Tyrosine	S-Methylcysteine	0.389867	0.25 - 0.52	2.6856e-07	3.48723e-06	0.26674	0.07 - 0.45	0.00473213	0.0238538	0.729596	0.57 - 0.84	5.0666e-11	4.69294e-09
L-Tyrosine	L-Proline	0.149189	-0.02 - 0.31	0.0449846	0.0971824	0.178623	-0.04 - 0.38	0.0534141	0.142888	0.0761183	-0.21 - 0.35	0.303971	0.453204
L-Tyrosine	L-2-aminoadipic acid	0.119765	-0.05 - 0.28	0.0825766	0.156896	0.0290979	-0.19 - 0.24	0.39715	0.600588	0.220203	-0.05 - 0.46	0.0578101	0.132214
L-Tyrosine	Citrulline	0.406313	0.25 - 0.54	1.10699e-06	1.21918e-05	0.339093	0.12 - 0.53	0.00178604	0.011712	0.57153	0.35 - 0.73	4.33834e-06	7.47607e-05
L-Tyrosine	Ornithine	0.223223	0.05 - 0.38	0.00637036	0.0183675	0.252975	0.02 - 0.46	0.0164371	0.0588401	0.325263	0.05 - 0.55	0.00969225	0.0334044
L-Tyrosine	Putrescine	0.132813	-0.03 - 0.29	0.0570028	0.116786	0.230098	0.01 - 0.43	0.0197568	0.0684101	0.0676496	-0.19 - 0.32	0.308191	0.456222
L-Tyrosine	Gamma-Glutamylglutamine	0.0822209	-0.08 - 0.24	0.165727	0.265299	0.0295936	-0.18 - 0.24	0.392832	0.600057	0.12132	-0.16 - 0.38	0.198401	0.33565
L-Tyrosine	N6-N6-N6-Trimethyl-L-lysine	0.0861803	-0.08 - 0.25	0.15275	0.249863	0.0603574	-0.15 - 0.26	0.28345	0.478443	0.0714918	-0.21 - 0.34	0.309074	0.456222
L-Tyrosine	L-Glutamic acid	-0.121493	-0.29 - 0.05	0.913362	0.970382	-0.0589227	-0.28 - 0.17	0.694652	0.853627	-0.172193	-0.43 - 0.11	0.88184	0.935126
L-Tyrosine	Methionine sulfone	0.19709	0.05 - 0.34	0.00552339	0.0165033	0.0579351	-0.14 - 0.25	0.2832	0.478443	0.747154	0.60 - 0.85	3.15962e-12	4.68256e-10
L-Tyrosine	L-Homoserine	0.297563	0.13 - 0.45	0.000307855	0.00146231	0.206717	-0.02 - 0.41	0.0361444	0.107996	0.487489	0.24 - 0.67	0.000136488	0.00128023
L-Tyrosine	Glutathione	-0.0295738	-0.18 - 0.12	0.651364	0.795158	-0.0701822	-0.26 - 0.13	0.757295	0.890723	0.00843206	-0.23 - 0.24	0.472726	0.622185
L-Tyrosine	Gamma-aminobutyric acid	0.136389	-0.02 - 0.29	0.0482668	0.103071	0.0771884	-0.14 - 0.29	0.245584	0.437575	0.258929	0.01 - 0.48	0.022144	0.0635996
L-Tyrosine	Gamma-L-glutamyl-L-alanine	0.145035	-0.04 - 0.32	0.0570535	0.116786	0.309295	0.08 - 0.50	0.00391255	0.0202741	-0.0526567	-0.34 - 0.25	0.63281	0.761221
L-Tyrosine	3-Methoxytyrosine	0.24063	0.08 - 0.39	0.00173802	0.0062882	0.172231	-0.05 - 0.37	0.0602618	0.151369	0.417904	0.18 - 0.61	0.000466867	0.00311665
L-Tyrosine	Homocitrulline	0.429414	0.29 - 0.55	1.17049e-08	2.22393e-07	0.391639	0.20 - 0.55	4.97612e-05	0.000670419	0.500746	0.27 - 0.67	2.95788e-05	0.000377895
L-Tyrosine	L-Methionine sulfoxide	0.288473	0.12 - 0.44	0.000616493	0.00275194	0.189326	-0.05 - 0.41	0.0574925	0.14768	0.45645	0.20 - 0.65	0.00043079	0.00290196
L-Tyrosine	L-Pipecolic acid	0.0439603	-0.12 - 0.20	0.295583	0.429465	0.125866	-0.09 - 0.33	0.120799	0.25286	-0.0260752	-0.27 - 0.22	0.579816	0.715166
L-Tyrosine	L-4-hydroxy-L-proline	0.0823423	-0.08 - 0.24	0.15569	0.253552	-0.00234741	-0.20 - 0.20	0.508999	0.717959	0.301956	0.03 - 0.53	0.014616	0.0469573
L-Tyrosine	SDMA	0.298751	0.15 - 0.43	6.3498e-05	0.000376416	0.165885	-0.04 - 0.36	0.0575973	0.14768	0.435598	0.20 - 0.62	0.00025407	0.00193947
L-Tyrosine	L-Histidine	0.557137	0.43 - 0.67	8.72645e-13	5.87846e-11	0.620636	0.47 - 0.74	6.42286e-11	7.93223e-09	0.398095	0.13 - 0.62	0.00260945	0.012028
L-Alpha-aminobutyric acid	L-Alanine	0.348234	0.19 - 0.49	1.04105e-05	8.20658e-05	0.236633	0.03 - 0.42	0.0120988	0.0474349	0.623662	0.42 - 0.77	2.40828e-07	7.13815e-06
L-Alpha-aminobutyric acid	L-Serine	0.272991	0.11 - 0.42	0.000620687	0.00275407	0.256951	0.04 - 0.45	0.00942456	0.0413231	0.333898	0.06 - 0.56	0.00934341	0.0323527
L-Alpha-aminobutyric acid	L-Lysine	0.221177	0.06 - 0.37	0.00413499	0.0131599	0.164339	-0.05 - 0.36	0.0651016	0.160801	0.399708	0.14 - 0.61	0.00178395	0.00905415
L-Alpha-aminobutyric acid	Glycine	0.42954	0.28 - 0.56	3.31241e-08	5.00918e-07	0.404073	0.21 - 0.57	6.23874e-05	0.000811036	0.476821	0.24 - 0.66	9.52967e-05	0.000941531
L-Alpha-aminobutyric acid	Taurine	-0.175257	-0.34 - -0.00	0.977052	0.999839	-0.139767	-0.35 - 0.08	0.891405	0.9812	-0.192753	-0.44 - 0.09	0.912684	0.954549
L-Alpha-aminobutyric acid	L-Arginine	0.296339	0.13 - 0.44	0.00025838	0.00127667	0.274183	0.05 - 0.47	0.0085176	0.038485	0.338618	0.07 - 0.56	0.00734232	0.0262834
L-Alpha-aminobutyric acid	S-Methylcysteine	0.345014	0.18 - 0.49	3.15182e-05	0.000210406	0.405574	0.20 - 0.58	9.75129e-05	0.00116544	0.446109	0.17 - 0.65	0.000958513	0.00538074
L-Alpha-aminobutyric acid	L-Proline	0.133829	-0.03 - 0.29	0.0546129	0.112725	0.0257771	-0.19 - 0.24	0.407079	0.610619	0.315509	0.05 - 0.54	0.00984223	0.0336087
L-Alpha-aminobutyric acid	L-2-aminoadipic acid	0.0831029	-0.09 - 0.25	0.167165	0.265299	-0.0528534	-0.27 - 0.17	0.680983	0.843827	0.296041	0.03 - 0.52	0.0148701	0.0472908
L-Alpha-aminobutyric acid	Citrulline	0.291301	0.13 - 0.44	0.000231673	0.00118098	0.168897	-0.04 - 0.37	0.0596089	0.150751	0.504672	0.27 - 0.68	5.11123e-05	0.000591785
L-Alpha-aminobutyric acid	Ornithine	0.119407	-0.04 - 0.28	0.0743355	0.144195	0.0275459	-0.18 - 0.23	0.396938	0.600588	0.376033	0.12 - 0.59	0.00271646	0.012349
L-Alpha-aminobutyric acid	Putrescine	-0.0836455	-0.25 - 0.08	0.837821	0.94126	-0.0183525	-0.23 - 0.19	0.567129	0.759142	-0.179033	-0.43 - 0.09	0.901384	0.947679
L-Alpha-aminobutyric acid	Gamma-Glutamylglutamine	0.169195	0.01 - 0.32	0.0181448	0.044228	0.0664233	-0.14 - 0.27	0.266436	0.463449	0.364861	0.11 - 0.57	0.00261652	0.012028
L-Alpha-aminobutyric acid	N6-N6-N6-Trimethyl-L-lysine	0.214517	0.05 - 0.36	0.00457855	0.0141954	0.316245	0.11 - 0.50	0.00146048	0.0101142	0.067895	-0.20 - 0.32	0.308461	0.456222
L-Alpha-aminobutyric acid	L-Glutamic acid	-0.0876251	-0.25 - 0.08	0.841549	0.943371	-0.0132141	-0.24 - 0.21	0.545319	0.740076	-0.0828535	-0.34 - 0.19	0.723189	0.82303
L-Alpha-aminobutyric acid	Methionine sulfone	0.398217	0.25 - 0.53	7.20015e-07	8.20817e-06	0.395282	0.20 - 0.56	9.4836e-05	0.00115202	0.33818	0.06 - 0.57	0.00911769	0.0317193
L-Alpha-aminobutyric acid	L-Homoserine	0.339396	0.18 - 0.48	1.76331e-05	0.000125636	0.31831	0.11 - 0.50	0.00134133	0.00946598	0.355174	0.09 - 0.57	0.00513396	0.0201284
L-Alpha-aminobutyric acid	Glutathione	0.043461	-0.11 - 0.19	0.286584	0.420512	0.0634085	-0.14 - 0.26	0.270096	0.468715	0.0247083	-0.21 - 0.26	0.421028	0.568273
L-Alpha-aminobutyric acid	Gamma-aminobutyric acid	-0.0262518	-0.19 - 0.14	0.622895	0.767577	0.00524131	-0.20 - 0.21	0.480239	0.68891	-0.0841589	-0.35 - 0.19	0.724178	0.82303
L-Alpha-aminobutyric acid	Gamma-L-glutamyl-L-alanine	0.27614	0.12 - 0.42	0.000232691	0.00118098	0.285118	0.09 - 0.46	0.00248026	0.0145863	0.265532	0.01 - 0.49	0.0228906	0.0654164
L-Alpha-aminobutyric acid	3-Methoxytyrosine	0.399419	0.25 - 0.53	5.01059e-07	5.80133e-06	0.339288	0.13 - 0.52	0.00109357	0.00826875	0.208437	-0.05 - 0.44	0.0596982	0.135015
L-Alpha-aminobutyric acid	Homocitrulline	0.0775319	-0.07 - 0.23	0.157857	0.256518	0.0776604	-0.10 - 0.25	0.194724	0.369029	0.184498	-0.09 - 0.43	0.0951643	0.192103
L-Alpha-aminobutyric acid	L-Methionine sulfoxide	0.294864	0.14 - 0.44	0.000179258	0.000948788	0.223374	0.02 - 0.41	0.0152521	0.0562278	0.344123	0.08 - 0.56	0.00535347	0.0207692
L-Alpha-aminobutyric acid	L-Pipecolic acid	0.142674	-0.02 - 0.30	0.0403205	0.0881343	0.235385	0.03 - 0.42	0.0119584	0.0474349	-0.0618275	-0.31 - 0.20	0.677781	0.799738
L-Alpha-aminobutyric acid	L-4-hydroxy-L-proline	0.179952	0.01 - 0.34	0.0176873	0.0433983	0.201463	-0.02 - 0.40	0.0374771	0.110201	0.220259	-0.04 - 0.45	0.0485791	0.113915
L-Alpha-aminobutyric acid	SDMA	0.222633	0.05 - 0.38	0.00515187	0.0155818	0.310586	0.10 - 0.49	0.00220084	0.0135902	0.065562	-0.22 - 0.34	0.329909	0.476774
L-Alpha-aminobutyric acid	L-Histidine	0.459105	0.32 - 0.58	1.76404e-09	4.21663e-08	0.337959	0.14 - 0.51	0.000533827	0.00470717	0.701885	0.53 - 0.82	2.46991e-10	1.8302e-08
L-Alanine	L-Serine	0.4475	0.30 - 0.57	1.1208e-08	2.18556e-07	0.489967	0.30 - 0.64	1.119e-06	3.18914e-05	0.413794	0.17 - 0.61	0.000635341	0.00382754
L-Alanine	L-Lysine	0.36675	0.20 - 0.51	1.10218e-05	8.59701e-05	0.423241	0.22 - 0.59	7.30034e-05	0.000914143	0.317129	0.04 - 0.55	0.0123913	0.0413601
L-Alanine	Glycine	0.365867	0.21 - 0.50	4.24405e-06	3.78896e-05	0.379208	0.18 - 0.55	0.000166609	0.00173884	0.379556	0.12 - 0.59	0.00227441	0.0110011
L-Alanine	Taurine	0.0676584	-0.10 - 0.23	0.209626	0.322267	0.09877	-0.12 - 0.31	0.186386	0.358733	0.0661474	-0.20 - 0.32	0.313488	0.460862
L-Alanine	L-Arginine	0.124131	-0.05 - 0.29	0.0754739	0.14585	0.0884742	-0.13 - 0.30	0.213858	0.394201	0.146441	-0.13 - 0.40	0.148744	0.269484
L-Alanine	S-Methylcysteine	0.280222	0.13 - 0.42	0.000185047	0.00097248	0.212894	0.01 - 0.40	0.018025	0.0639067	0.430442	0.19 - 0.62	0.000352844	0.0025633
L-Alanine	L-Proline	0.100868	-0.08 - 0.27	0.132013	0.224361	0.136386	-0.10 - 0.36	0.125373	0.260958	0.00732025	-0.27 - 0.28	0.479742	0.629183
L-Alanine	L-2-aminoadipic acid	0.0250837	-0.14 - 0.18	0.380071	0.524783	-0.022254	-0.22 - 0.18	0.585161	0.774293	0.0874442	-0.18 - 0.35	0.264675	0.411213
L-Alanine	Citrulline	0.28165	0.12 - 0.43	0.00034679	0.0016264	0.244953	0.03 - 0.44	0.0125707	0.0486006	0.441909	0.21 - 0.63	0.000221971	0.0018235
L-Alanine	Ornithine	0.309412	0.15 - 0.45	0.000112666	0.000637293	0.306336	0.10 - 0.49	0.00197423	0.0122933	0.351504	0.08 - 0.58	0.00648902	0.0240418
L-Alanine	Putrescine	0.169066	0.01 - 0.32	0.0186907	0.0451133	0.312399	0.11 - 0.49	0.00156205	0.0104709	0.0518215	-0.20 - 0.30	0.344594	0.495813
L-Alanine	Gamma-Glutamylglutamine	0.256282	0.10 - 0.40	0.00100824	0.00409547	0.189032	-0.03 - 0.39	0.0429839	0.122504	0.284157	0.02 - 0.51	0.0165656	0.0512786
L-Alanine	N6-N6-N6-Trimethyl-L-lysine	0.0318848	-0.13 - 0.19	0.348026	0.486685	0.0591382	-0.14 - 0.26	0.285166	0.479529	0.020248	-0.24 - 0.28	0.441542	0.589519
L-Alanine	L-Glutamic acid	-0.048191	-0.21 - 0.12	0.711848	0.848038	-0.00290972	-0.23 - 0.22	0.509898	0.717959	-0.0696649	-0.32 - 0.19	0.697973	0.808704
L-Alanine	Methionine sulfone	0.195513	0.04 - 0.34	0.0060087	0.0176684	0.0817047	-0.11 - 0.27	0.20063	0.377327	0.547508	0.32 - 0.71	7.92756e-06	0.000124986
L-Alanine	L-Homoserine	0.290602	0.13 - 0.44	0.000330731	0.00156097	0.282777	0.06 - 0.48	0.00633298	0.02989	0.331421	0.08 - 0.55	0.00593552	0.022326
L-Alanine	Glutathione	-0.04704	-0.19 - 0.10	0.73976	0.871482	-0.063052	-0.25 - 0.13	0.742054	0.874184	-0.0346668	-0.26 - 0.19	0.616007	0.744635
L-Alanine	Gamma-aminobutyric acid	0.0987431	-0.06 - 0.25	0.106738	0.189672	0.0939934	-0.11 - 0.29	0.183017	0.354088	0.0349837	-0.21 - 0.28	0.391848	0.541715
L-Alanine	Gamma-L-glutamyl-L-alanine	-0.300399	-0.48 - -0.10	0.998007	0.999839	-0.306503	-0.53 - -0.04	0.987681	0.993853	-0.231493	-0.51 - 0.10	0.917833	0.957907
L-Alanine	3-Methoxytyrosine	0.134259	-0.03 - 0.29	0.0493623	0.105108	0.0534189	-0.15 - 0.25	0.306011	0.504686	0.250129	-0.01 - 0.48	0.0295613	0.0793656
L-Alanine	Homocitrulline	0.35526	0.21 - 0.48	1.91085e-06	1.96266e-05	0.288702	0.09 - 0.47	0.00256504	0.0146962	0.487331	0.27 - 0.66	2.61315e-05	0.00033971
L-Alanine	L-Methionine sulfoxide	0.314052	0.15 - 0.46	0.000123671	0.000689022	0.255264	0.04 - 0.45	0.0114514	0.0470525	0.38881	0.13 - 0.60	0.00228633	0.0110011
L-Alanine	L-Pipecolic acid	0.201742	0.05 - 0.35	0.00548156	0.0164447	0.241494	0.05 - 0.42	0.00810329	0.0370651	0.167889	-0.09 - 0.41	0.104739	0.208634
L-Alanine	L-4-hydroxy-L-proline	-0.00579009	-0.17 - 0.15	0.528107	0.677037	-0.0291646	-0.24 - 0.18	0.606232	0.786721	0.116815	-0.14 - 0.36	0.185569	0.31904
L-Alanine	SDMA	0.0895656	-0.07 - 0.25	0.139461	0.233275	0.0861029	-0.12 - 0.29	0.207782	0.387825	0.130119	-0.14 - 0.38	0.172979	0.304459
L-Alanine	L-Histidine	0.203035	0.03 - 0.36	0.00985087	0.0262572	0.0783508	-0.14 - 0.29	0.245419	0.437575	0.428374	0.18 - 0.63	0.000630493	0.00382754
L-Serine	L-Lysine	0.387554	0.23 - 0.53	3.74277e-06	3.38219e-05	0.440401	0.22 - 0.61	7.40197e-05	0.000914143	0.323585	0.06 - 0.54	0.00828031	0.0290792
L-Serine	Glycine	0.0910928	-0.09 - 0.27	0.166925	0.265299	0.14907	-0.09 - 0.38	0.114971	0.24507	0.0578217	-0.24 - 0.35	0.355513	0.507581
L-Serine	Taurine	-0.115635	-0.28 - 0.05	0.910787	0.970382	-0.0267699	-0.25 - 0.20	0.591626	0.774893	-0.235497	-0.47 - 0.03	0.958411	0.979562
L-Serine	L-Arginine	0.013094	-0.16 - 0.19	0.441984	0.591173	-0.0192077	-0.24 - 0.21	0.56548	0.759096	0.0142002	-0.27 - 0.29	0.461243	0.609236
L-Serine	S-Methylcysteine	0.273688	0.11 - 0.42	0.000673115	0.00290174	0.276889	0.06 - 0.47	0.00602158	0.0289752	0.265033	-0.02 - 0.51	0.0333959	0.0868294
L-Serine	L-Proline	0.178854	0.01 - 0.34	0.0198333	0.0477157	0.217787	-0.00 - 0.42	0.0257821	0.0834258	0.108397	-0.17 - 0.37	0.22486	0.365957
L-Serine	L-2-aminoadipic acid	-0.105866	-0.26 - 0.05	0.907167	0.970382	-0.0970342	-0.29 - 0.11	0.823958	0.948064	-0.156593	-0.40 - 0.10	0.882562	0.935126
L-Serine	Citrulline	0.034361	-0.14 - 0.21	0.354109	0.494145	0.0913312	-0.14 - 0.31	0.221265	0.40527	-0.136305	-0.40 - 0.15	0.82229	0.893426
L-Serine	Ornithine	0.0716976	-0.11 - 0.25	0.214887	0.328312	0.0935932	-0.15 - 0.32	0.222069	0.40527	0.100141	-0.17 - 0.36	0.233623	0.374151
L-Serine	Putrescine	-0.0574286	-0.22 - 0.10	0.755622	0.884156	-0.00639345	-0.22 - 0.20	0.523432	0.71984	-0.194869	-0.43 - 0.07	0.929745	0.962208
L-Serine	Gamma-Glutamylglutamine	0.0884465	-0.09 - 0.26	0.163418	0.263819	0.0592726	-0.17 - 0.28	0.306489	0.504686	0.0883669	-0.20 - 0.36	0.275756	0.421309
L-Serine	N6-N6-N6-Trimethyl-L-lysine	0.149664	-0.01 - 0.30	0.0326722	0.073364	0.129441	-0.08 - 0.33	0.113284	0.244022	0.0952549	-0.16 - 0.34	0.232129	0.373929
L-Serine	L-Glutamic acid	-0.127077	-0.29 - 0.04	0.926821	0.978312	-0.0717036	-0.30 - 0.16	0.723609	0.871861	-0.195635	-0.43 - 0.06	0.933438	0.964682
L-Serine	Methionine sulfone	0.204493	0.04 - 0.36	0.00704797	0.0198576	0.138642	-0.07 - 0.34	0.100263	0.221775	0.414745	0.16 - 0.62	0.0011307	0.00608873
L-Serine	L-Homoserine	0.173423	0.00 - 0.33	0.0231949	0.0543905	0.090084	-0.13 - 0.30	0.213551	0.394201	0.272439	-0.00 - 0.51	0.0268642	0.0729171
L-Serine	Glutathione	-0.057375	-0.21 - 0.10	0.765195	0.891525	-0.0834422	-0.29 - 0.13	0.778379	0.908313	-0.097238	-0.33 - 0.14	0.785287	0.867776
L-Serine	Gamma-aminobutyric acid	-0.0853459	-0.25 - 0.08	0.84546	0.944926	-0.00124273	-0.22 - 0.21	0.504463	0.713372	-0.262987	-0.49 - -0.01	0.977235	0.99104
L-Serine	Gamma-L-glutamyl-L-alanine	0.362512	0.21 - 0.50	3.53034e-06	3.26967e-05	0.382759	0.19 - 0.55	0.000100496	0.00118202	0.464257	0.22 - 0.66	0.000237714	0.00189404
L-Serine	3-Methoxytyrosine	0.170835	0.00 - 0.33	0.0228631	0.0539539	0.163535	-0.06 - 0.37	0.0713996	0.172336	0.0412503	-0.23 - 0.31	0.386035	0.535678
L-Serine	Homocitrulline	0.253175	0.10 - 0.39	0.000645137	0.00281204	0.270334	0.07 - 0.45	0.00383245	0.0200704	0.340327	0.09 - 0.55	0.00397597	0.0165517
L-Serine	L-Methionine sulfoxide	0.00805079	-0.17 - 0.18	0.464853	0.618413	0.115351	-0.12 - 0.34	0.170522	0.336055	-0.221505	-0.47 - 0.06	0.938553	0.967271
L-Serine	L-Pipecolic acid	0.00372786	-0.16 - 0.17	0.482317	0.638208	0.00530799	-0.21 - 0.22	0.480656	0.68891	0.0385527	-0.24 - 0.31	0.392951	0.541875
L-Serine	L-4-hydroxy-L-proline	0.0309313	-0.12 - 0.18	0.347575	0.486685	-0.00271172	-0.20 - 0.19	0.510614	0.717959	0.098504	-0.16 - 0.34	0.225204	0.365957
L-Serine	SDMA	0.0739282	-0.10 - 0.24	0.198062	0.307681	0.161929	-0.06 - 0.37	0.0801002	0.18963	-0.0793115	-0.34 - 0.20	0.712481	0.814736
L-Serine	L-Histidine	0.396486	0.24 - 0.53	1.11882e-06	1.21918e-05	0.464296	0.27 - 0.62	5.7409e-06	0.000121543	0.264182	-0.02 - 0.51	0.0324073	0.0852132
L-Lysine	Glycine	0.301173	0.14 - 0.44	0.000133124	0.000734101	0.247678	0.03 - 0.44	0.0120632	0.0474349	0.283726	0.03 - 0.50	0.014374	0.0467155
L-Lysine	Taurine	-0.0679581	-0.23 - 0.10	0.782849	0.903569	0.039334	-0.19 - 0.26	0.367404	0.575574	-0.152187	-0.40 - 0.12	0.861859	0.918095
L-Lysine	L-Arginine	0.276676	0.10 - 0.43	0.000945077	0.00389057	0.219126	-0.01 - 0.43	0.0313188	0.0970229	0.423097	0.16 - 0.63	0.00113712	0.00608873
L-Lysine	S-Methylcysteine	0.282446	0.13 - 0.42	0.000136355	0.000742933	0.253406	0.06 - 0.43	0.00610005	0.0289752	0.27373	0.02 - 0.50	0.0184563	0.055308
L-Lysine	L-Proline	0.251183	0.09 - 0.40	0.00129603	0.00505453	0.251296	0.04 - 0.44	0.0104771	0.0448759	0.282584	0.02 - 0.51	0.0171705	0.0523593
L-Lysine	L-2-aminoadipic acid	-0.258959	-0.41 - -0.10	0.998928	0.999839	-0.329719	-0.51 - -0.12	0.998833	0.999956	-0.113423	-0.37 - 0.16	0.790992	0.86848
L-Lysine	Citrulline	0.13407	-0.03 - 0.29	0.0543456	0.112725	0.16256	-0.05 - 0.37	0.0710208	0.172336	0.154357	-0.11 - 0.39	0.122015	0.234033
L-Lysine	Ornithine	0.277505	0.11 - 0.43	0.00092965	0.00384844	0.350479	0.13 - 0.54	0.0011328	0.00834205	0.249729	-0.04 - 0.50	0.0424265	0.102404
L-Lysine	Putrescine	-0.0426053	-0.20 - 0.12	0.697358	0.836152	0.0338351	-0.18 - 0.25	0.379849	0.588845	-0.0715051	-0.31 - 0.18	0.709494	0.814736
L-Lysine	Gamma-Glutamylglutamine	0.103975	-0.08 - 0.28	0.127995	0.219547	0.0456486	-0.19 - 0.28	0.355968	0.564823	0.212826	-0.07 - 0.46	0.0695639	0.151032
L-Lysine	N6-N6-N6-Trimethyl-L-lysine	-0.193166	-0.35 - -0.03	0.988952	0.999839	-0.236083	-0.43 - -0.03	0.985792	0.993853	-0.116491	-0.38 - 0.16	0.792167	0.86848
L-Lysine	L-Glutamic acid	-0.161563	-0.33 - 0.01	0.963841	0.997054	-0.111871	-0.33 - 0.12	0.828641	0.9505	-0.215261	-0.47 - 0.07	0.928666	0.962208
L-Lysine	Methionine sulfone	0.101956	-0.06 - 0.26	0.108846	0.192699	-0.015966	-0.22 - 0.19	0.560355	0.753581	0.507128	0.26 - 0.69	8.29223e-05	0.000830343
L-Lysine	L-Homoserine	0.108005	-0.06 - 0.27	0.108962	0.192699	0.0903873	-0.14 - 0.31	0.223144	0.40527	0.198109	-0.07 - 0.44	0.070994	0.152926
L-Lysine	Glutathione	-0.141074	-0.30 - 0.02	0.957018	0.994601	-0.162965	-0.36 - 0.05	0.933109	0.993838	-0.0693505	-0.32 - 0.19	0.699567	0.808704
L-Lysine	Gamma-aminobutyric acid	0.0361609	-0.13 - 0.20	0.332851	0.471592	-0.0317392	-0.24 - 0.18	0.613289	0.793102	0.0516731	-0.21 - 0.31	0.35284	0.505714
L-Lysine	Gamma-L-glutamyl-L-alanine	0.28096	0.11 - 0.44	0.000989447	0.00405072	0.322311	0.10 - 0.52	0.00300242	0.0164224	0.241127	-0.05 - 0.49	0.0520551	0.120045
L-Lysine	3-Methoxytyrosine	0.103291	-0.05 - 0.26	0.0992313	0.179342	0.0845205	-0.12 - 0.28	0.210849	0.390597	0.171479	-0.08 - 0.41	0.094314	0.190947
L-Lysine	Homocitrulline	0.237353	0.08 - 0.38	0.00138731	0.00529894	0.324595	0.13 - 0.49	0.000622445	0.00518238	0.161635	-0.10 - 0.40	0.111836	0.219234
L-Lysine	L-Methionine sulfoxide	0.0990733	-0.07 - 0.27	0.128825	0.22046	0.178942	-0.04 - 0.39	0.0582	0.148647	0.0898117	-0.19 - 0.36	0.265476	0.411544
L-Lysine	L-Pipecolic acid	-0.104812	-0.26 - 0.05	0.901679	0.970261	-0.0101873	-0.21 - 0.19	0.539659	0.735088	-0.199501	-0.44 - 0.07	0.929493	0.962208
L-Lysine	L-4-hydroxy-L-proline	-0.0849733	-0.23 - 0.07	0.862803	0.951395	-0.205228	-0.39 - -0.01	0.978093	0.993838	0.11823	-0.13 - 0.35	0.17241	0.30418
L-Lysine	SDMA	0.248816	0.09 - 0.40	0.00135526	0.00520844	0.211595	0.00 - 0.40	0.0247285	0.0807217	0.298561	0.03 - 0.53	0.0146385	0.0469573
L-Lysine	L-Histidine	0.297109	0.13 - 0.45	0.000305903	0.00146231	0.311455	0.09 - 0.50	0.00303626	0.0164224	0.306587	0.03 - 0.54	0.014572	0.0469573
Glycine	Taurine	-0.0884448	-0.25 - 0.08	0.847533	0.945124	-0.177261	-0.37 - 0.03	0.951631	0.993838	-0.0750215	-0.35 - 0.21	0.693554	0.806787
Glycine	L-Arginine	-0.0857824	-0.26 - 0.09	0.829218	0.936663	-0.210614	-0.41 - 0.01	0.967441	0.993838	0.0891075	-0.21 - 0.37	0.282434	0.427983
Glycine	S-Methylcysteine	0.204502	0.03 - 0.36	0.00991352	0.0263295	0.09535	-0.13 - 0.31	0.206926	0.387203	0.50924	0.27 - 0.69	4.89712e-05	0.000580191
Glycine	L-Proline	0.268502	0.09 - 0.43	0.00140742	0.00534821	0.195047	-0.04 - 0.41	0.0486777	0.135094	0.440544	0.18 - 0.65	0.000855004	0.00498864
Glycine	L-2-aminoadipic acid	0.083584	-0.07 - 0.23	0.142915	0.237444	0.0691635	-0.12 - 0.25	0.23219	0.419642	0.161205	-0.11 - 0.41	0.1201	0.231154
Glycine	Citrulline	0.250967	0.07 - 0.41	0.00322625	0.0106251	0.144554	-0.09 - 0.37	0.114817	0.24507	0.486749	0.22 - 0.69	0.000371451	0.00260526
Glycine	Ornithine	0.178682	-0.00 - 0.35	0.0265372	0.0610685	0.152609	-0.09 - 0.38	0.110092	0.239232	0.33177	0.06 - 0.56	0.00825696	0.0290792
Glycine	Putrescine	-0.0218236	-0.19 - 0.15	0.599453	0.748805	-0.0322418	-0.25 - 0.19	0.611731	0.792469	0.0634855	-0.21 - 0.33	0.325407	0.471951
Glycine	Gamma-Glutamylglutamine	0.184165	0.02 - 0.34	0.0156945	0.0392893	0.203755	-0.01 - 0.40	0.0331264	0.100566	0.117129	-0.16 - 0.37	0.201809	0.338492
Glycine	N6-N6-N6-Trimethyl-L-lysine	0.103976	-0.05 - 0.26	0.0967491	0.178781	0.0241743	-0.18 - 0.23	0.409105	0.612418	0.277782	0.03 - 0.49	0.0133475	0.0438792
Glycine	L-Glutamic acid	0.0449148	-0.13 - 0.22	0.310152	0.447997	0.0669909	-0.17 - 0.30	0.290254	0.48441	0.00344561	-0.27 - 0.28	0.490372	0.637484
Glycine	Methionine sulfone	0.179724	0.01 - 0.34	0.0173554	0.0427253	0.146924	-0.07 - 0.35	0.0893232	0.204918	0.457475	0.21 - 0.65	0.000296443	0.00219664
Glycine	L-Homoserine	0.350126	0.19 - 0.49	1.40675e-05	0.000106367	0.258451	0.04 - 0.45	0.00996893	0.0434528	0.507594	0.27 - 0.69	4.87369e-05	0.000580191
Glycine	Glutathione	0.0577983	-0.10 - 0.21	0.237342	0.359552	0.0524978	-0.16 - 0.26	0.317536	0.519506	0.0770289	-0.17 - 0.32	0.273115	0.418137
Glycine	Gamma-aminobutyric acid	0.00202873	-0.16 - 0.16	0.489993	0.643767	0.0284272	-0.18 - 0.23	0.393559	0.600057	0.0139417	-0.24 - 0.26	0.457566	0.605458
Glycine	Gamma-L-glutamyl-L-alanine	0.376797	0.22 - 0.51	3.57413e-06	3.26967e-05	0.382866	0.18 - 0.55	0.000163451	0.00173025	0.343666	0.07 - 0.57	0.00787866	0.0280677
Glycine	3-Methoxytyrosine	-0.0351084	-0.20 - 0.13	0.657433	0.799931	-0.134136	-0.34 - 0.09	0.881283	0.979235	0.188361	-0.09 - 0.44	0.0908785	0.185512
Glycine	Homocitrulline	0.200978	0.05 - 0.35	0.00560001	0.0166651	0.160552	-0.04 - 0.35	0.0558322	0.146708	0.409102	0.16 - 0.61	0.000758162	0.00449439
Glycine	L-Methionine sulfoxide	0.244888	0.07 - 0.40	0.00273421	0.0092093	0.320925	0.10 - 0.51	0.00241982	0.0144071	0.155839	-0.13 - 0.42	0.145837	0.265517
Glycine	L-Pipecolic acid	0.040779	-0.12 - 0.20	0.314706	0.451961	0.0832548	-0.14 - 0.30	0.235947	0.424361	0.00606447	-0.26 - 0.27	0.482246	0.631351
Glycine	L-4-hydroxy-L-proline	0.168334	0.00 - 0.32	0.0221872	0.0527179	0.0976722	-0.11 - 0.30	0.18274	0.354088	0.288117	0.01 - 0.52	0.020168	0.0590692
Glycine	SDMA	0.128163	-0.04 - 0.29	0.0702717	0.138857	0.160501	-0.07 - 0.37	0.0845069	0.195881	0.0976947	-0.18 - 0.36	0.246052	0.388222
Glycine	L-Histidine	0.33914	0.18 - 0.48	1.55372e-05	0.000115131	0.3193	0.12 - 0.50	0.00110992	0.00830758	0.502343	0.25 - 0.69	0.000106019	0.00103369
Taurine	L-Arginine	-0.176477	-0.33 - -0.01	0.980558	0.999839	-0.246955	-0.44 - -0.03	0.987972	0.993853	-0.150994	-0.41 - 0.13	0.858282	0.916408
Taurine	S-Methylcysteine	-0.121493	-0.29 - 0.05	0.912257	0.970382	-0.0277737	-0.25 - 0.20	0.59479	0.774893	-0.364464	-0.59 - -0.08	0.993332	0.993587
Taurine	L-Proline	0.120101	-0.06 - 0.29	0.090915	0.171214	0.154706	-0.08 - 0.37	0.0985063	0.219859	-0.00551024	-0.27 - 0.26	0.515655	0.658793
Taurine	L-2-aminoadipic acid	0.0789329	-0.09 - 0.24	0.174721	0.276052	0.0269154	-0.17 - 0.22	0.396446	0.600588	0.0726392	-0.22 - 0.35	0.315765	0.460862
Taurine	Citrulline	-0.203461	-0.36 - -0.03	0.989268	0.999839	-0.25549	-0.45 - -0.04	0.988488	0.993853	-0.141494	-0.41 - 0.15	0.825809	0.894627
Taurine	Ornithine	-0.103872	-0.27 - 0.06	0.886312	0.962987	-0.0420234	-0.26 - 0.18	0.646097	0.819791	-0.134359	-0.40 - 0.15	0.824013	0.893988
Taurine	Putrescine	-0.0574103	-0.23 - 0.12	0.73667	0.869224	-0.140503	-0.36 - 0.09	0.8833	0.979235	0.0537596	-0.23 - 0.33	0.358001	0.509172
Taurine	Gamma-Glutamylglutamine	-0.147597	-0.31 - 0.02	0.95665	0.994601	-0.14037	-0.35 - 0.08	0.891332	0.9812	-0.19838	-0.45 - 0.08	0.920609	0.959453
Taurine	N6-N6-N6-Trimethyl-L-lysine	-0.00520537	-0.16 - 0.15	0.526548	0.67681	-0.00603058	-0.21 - 0.19	0.523236	0.71984	-0.102693	-0.34 - 0.14	0.791812	0.86848
Taurine	L-Glutamic acid	-0.0510343	-0.23 - 0.13	0.707919	0.845363	-0.0761551	-0.30 - 0.16	0.738761	0.874184	-0.0641822	-0.35 - 0.23	0.662447	0.785397
Taurine	Methionine sulfone	0.00322014	-0.17 - 0.17	0.485498	0.639736	-0.0264674	-0.24 - 0.19	0.592992	0.774893	-0.0330192	-0.32 - 0.25	0.587412	0.72065
Taurine	L-Homoserine	0.0493851	-0.12 - 0.21	0.279707	0.411239	-0.162432	-0.38 - 0.07	0.918302	0.993838	0.227036	-0.02 - 0.45	0.0341479	0.0878596
Taurine	Glutathione	-0.000123623	-0.17 - 0.17	0.500565	0.650735	0.0210735	-0.20 - 0.24	0.425449	0.629257	-0.0989961	-0.37 - 0.19	0.750243	0.841044
Taurine	Gamma-aminobutyric acid	0.0155254	-0.16 - 0.19	0.433128	0.581427	0.112324	-0.13 - 0.34	0.182434	0.354088	-0.173635	-0.43 - 0.11	0.883385	0.935126
Taurine	Gamma-L-glutamyl-L-alanine	0.199204	0.04 - 0.35	0.00727294	0.0203368	0.207643	-0.01 - 0.40	0.0291719	0.0922467	0.158139	-0.10 - 0.39	0.110888	0.217952
Taurine	3-Methoxytyrosine	-0.106942	-0.26 - 0.05	0.906197	0.970382	-0.0356229	-0.24 - 0.17	0.629128	0.806054	-0.115101	-0.35 - 0.14	0.814059	0.885782
Taurine	Homocitrulline	0.145981	-0.03 - 0.31	0.0477356	0.102232	0.212133	-0.01 - 0.41	0.029976	0.0937225	0.0267743	-0.25 - 0.30	0.425945	0.573864
Taurine	L-Methionine sulfoxide	-0.068273	-0.24 - 0.10	0.780413	0.903569	-0.0743193	-0.29 - 0.15	0.740485	0.874184	-0.0914788	-0.36 - 0.19	0.738002	0.8349
Taurine	L-Pipecolic acid	-0.020742	-0.18 - 0.14	0.597923	0.748414	0.106567	-0.11 - 0.31	0.168902	0.333751	-0.137816	-0.38 - 0.12	0.848739	0.915452
Taurine	L-4-hydroxy-L-proline	-0.101646	-0.25 - 0.05	0.901957	0.970261	-0.18335	-0.37 - 0.02	0.964046	0.993838	-0.000898633	-0.25 - 0.25	0.502768	0.647916
Taurine	SDMA	-0.0727235	-0.23 - 0.09	0.805211	0.925057	-0.122794	-0.33 - 0.10	0.861624	0.968837	-0.0258806	-0.28 - 0.23	0.57739	0.715166
Taurine	L-Histidine	0.0784692	-0.09 - 0.24	0.178491	0.28081	0.133884	-0.09 - 0.34	0.117282	0.247596	-0.0069057	-0.27 - 0.26	0.520145	0.659979
L-Arginine	S-Methylcysteine	-0.0525455	-0.22 - 0.12	0.721821	0.855791	-0.214625	-0.42 - 0.01	0.96757	0.993838	0.187277	-0.09 - 0.43	0.0892997	0.184684
L-Arginine	L-Proline	0.0628684	-0.11 - 0.23	0.232171	0.352539	-0.00572816	-0.22 - 0.21	0.520708	0.71984	0.151326	-0.13 - 0.41	0.141757	0.261299
L-Arginine	L-2-aminoadipic acid	0.0135847	-0.14 - 0.17	0.433118	0.581427	-0.0575103	-0.25 - 0.14	0.717735	0.869022	0.0441577	-0.23 - 0.31	0.376417	0.527268
L-Arginine	Citrulline	-0.225945	-0.39 - -0.05	0.992767	0.999839	-0.321137	-0.52 - -0.09	0.996964	0.999662	-0.0745221	-0.35 - 0.22	0.689515	0.806089
L-Arginine	Ornithine	-0.0599423	-0.22 - 0.11	0.759893	0.886742	-0.142821	-0.35 - 0.08	0.899653	0.983307	0.116384	-0.15 - 0.37	0.197204	0.334389
L-Arginine	Putrescine	-0.0730066	-0.23 - 0.09	0.811258	0.928202	-0.134229	-0.33 - 0.08	0.893795	0.9812	0.0276181	-0.23 - 0.28	0.416463	0.564167
L-Arginine	Gamma-Glutamylglutamine	-0.0309428	-0.19 - 0.13	0.642409	0.785519	-0.179836	-0.38 - 0.04	0.945418	0.993838	0.0673898	-0.20 - 0.33	0.315189	0.460862
L-Arginine	N6-N6-N6-Trimethyl-L-lysine	0.0355538	-0.12 - 0.19	0.33174	0.470918	-0.0608634	-0.26 - 0.14	0.722156	0.871527	0.117327	-0.15 - 0.37	0.196854	0.334389
L-Arginine	L-Glutamic acid	-0.106842	-0.26 - 0.06	0.902172	0.970261	-0.183754	-0.38 - 0.03	0.957941	0.993838	0.00410178	-0.26 - 0.26	0.487966	0.636589
L-Arginine	Methionine sulfone	0.124162	-0.04 - 0.29	0.0733514	0.14266	-0.0574626	-0.26 - 0.15	0.701512	0.859207	0.425032	0.15 - 0.64	0.00152837	0.00781052
L-Arginine	L-Homoserine	0.0368237	-0.13 - 0.21	0.336853	0.475146	-0.111956	-0.33 - 0.12	0.831972	0.951565	0.230547	-0.03 - 0.46	0.0401063	0.0990624
L-Arginine	Glutathione	-0.0766417	-0.23 - 0.08	0.837468	0.94126	-0.19402	-0.38 - 0.01	0.971098	0.993838	0.0366997	-0.21 - 0.28	0.385528	0.535678
L-Arginine	Gamma-aminobutyric acid	-0.0357948	-0.19 - 0.12	0.670578	0.81211	-0.114494	-0.31 - 0.09	0.858656	0.967512	0.0623226	-0.19 - 0.31	0.314909	0.460862
L-Arginine	Gamma-L-glutamyl-L-alanine	0.16378	0.00 - 0.32	0.0244414	0.0571327	0.0827623	-0.13 - 0.29	0.222305	0.40527	0.321058	0.05 - 0.55	0.0097821	0.0335581
L-Arginine	3-Methoxytyrosine	0.102603	-0.08 - 0.28	0.132958	0.224936	0.0711527	-0.17 - 0.30	0.281933	0.478443	0.188931	-0.09 - 0.44	0.092515	0.187818
L-Arginine	Homocitrulline	0.0296475	-0.13 - 0.18	0.355438	0.494145	-0.0611569	-0.26 - 0.14	0.724951	0.87206	0.175223	-0.09 - 0.42	0.0960456	0.192351
L-Arginine	L-Methionine sulfoxide	-0.0999574	-0.26 - 0.07	0.876148	0.95756	-0.183797	-0.38 - 0.03	0.952844	0.993838	-0.0270166	-0.30 - 0.25	0.573831	0.713437
L-Arginine	L-Pipecolic acid	-0.131219	-0.28 - 0.03	0.949381	0.993126	-0.181881	-0.38 - 0.03	0.955367	0.993838	-0.0553293	-0.30 - 0.19	0.66707	0.789615
L-Arginine	L-4-hydroxy-L-proline	0.0661889	-0.09 - 0.22	0.203662	0.314403	-0.0499564	-0.25 - 0.15	0.686103	0.848751	0.131449	-0.13 - 0.37	0.160059	0.285328
L-Arginine	SDMA	0.116313	-0.06 - 0.29	0.0980911	0.179342	0.0199464	-0.21 - 0.25	0.43447	0.637509	0.208363	-0.07 - 0.45	0.0682634	0.149213
L-Arginine	L-Histidine	0.127642	-0.05 - 0.30	0.0772425	0.148482	-0.0351144	-0.26 - 0.20	0.616144	0.795405	0.368299	0.10 - 0.59	0.00378081	0.0161094
S-Methylcysteine	L-Proline	0.0888724	-0.07 - 0.25	0.141647	0.236397	0.0651091	-0.15 - 0.27	0.272953	0.472566	0.0787266	-0.19 - 0.34	0.287719	0.430707
S-Methylcysteine	L-2-aminoadipic acid	0.204811	0.05 - 0.35	0.00468864	0.0144161	0.205277	0.01 - 0.39	0.0211849	0.0719477	0.256859	-0.01 - 0.49	0.0273717	0.0740235
S-Methylcysteine	Citrulline	0.260536	0.09 - 0.41	0.0012093	0.00479195	0.188439	-0.03 - 0.39	0.0463142	0.129996	0.371949	0.10 - 0.59	0.00364612	0.015708
S-Methylcysteine	Ornithine	0.153548	-0.01 - 0.31	0.034812	0.0774645	0.149031	-0.06 - 0.35	0.0842712	0.195881	0.121522	-0.15 - 0.38	0.19143	0.327597
S-Methylcysteine	Putrescine	-0.0754179	-0.24 - 0.09	0.811707	0.928202	-0.0254628	-0.23 - 0.19	0.592622	0.774893	-0.198268	-0.44 - 0.07	0.923781	0.961407
S-Methylcysteine	Gamma-Glutamylglutamine	0.234888	0.07 - 0.38	0.00219742	0.00757344	0.219241	0.01 - 0.41	0.020405	0.0700005	0.256523	-0.02 - 0.49	0.032981	0.0862523
S-Methylcysteine	N6-N6-N6-Trimethyl-L-lysine	0.231163	0.07 - 0.38	0.00266421	0.00903968	0.245372	0.03 - 0.44	0.0117819	0.0474349	0.173576	-0.10 - 0.42	0.106166	0.210908
S-Methylcysteine	L-Glutamic acid	0.000285438	-0.17 - 0.17	0.49867	0.650735	0.0387274	-0.18 - 0.25	0.363471	0.571831	-0.146522	-0.40 - 0.12	0.85562	0.916408
S-Methylcysteine	Methionine sulfone	0.653235	0.54 - 0.75	2.10617e-17	5.20225e-15	0.71552	0.58 - 0.81	9.46459e-14	2.33775e-11	0.27845	0.00 - 0.52	0.0243515	0.0678365
S-Methylcysteine	L-Homoserine	0.312934	0.16 - 0.45	6.06224e-05	0.000365213	0.237176	0.03 - 0.42	0.0112077	0.0469202	0.479379	0.23 - 0.67	0.000187025	0.00162088
S-Methylcysteine	Glutathione	0.13431	-0.02 - 0.28	0.046706	0.100316	0.286706	0.08 - 0.47	0.00312648	0.0166671	-0.244658	-0.47 - 0.01	0.972017	0.990736
S-Methylcysteine	Gamma-aminobutyric acid	0.0638118	-0.10 - 0.22	0.218521	0.333178	0.14502	-0.06 - 0.34	0.0844686	0.195881	-0.0916734	-0.34 - 0.17	0.751908	0.841637
S-Methylcysteine	Gamma-L-glutamyl-L-alanine	0.292548	0.14 - 0.43	9.83973e-05	0.000565212	0.294131	0.10 - 0.47	0.00197353	0.0122933	0.338831	0.09 - 0.55	0.00403145	0.0165962
S-Methylcysteine	3-Methoxytyrosine	0.21366	0.04 - 0.37	0.00671406	0.0192089	0.0548106	-0.17 - 0.27	0.317593	0.519506	0.442342	0.20 - 0.63	0.000256502	0.00193947
S-Methylcysteine	Homocitrulline	0.207671	0.05 - 0.35	0.00491881	0.0149379	0.190245	-0.01 - 0.38	0.031738	0.0975846	0.340438	0.09 - 0.55	0.00493236	0.0194408
S-Methylcysteine	L-Methionine sulfoxide	0.203733	0.04 - 0.36	0.00703562	0.0198576	0.145161	-0.06 - 0.34	0.0845909	0.195881	0.226509	-0.04 - 0.47	0.0499993	0.116811
S-Methylcysteine	L-Pipecolic acid	0.0397227	-0.12 - 0.20	0.317786	0.454593	0.150401	-0.06 - 0.35	0.0839886	0.195881	-0.220585	-0.45 - 0.04	0.951005	0.973335
S-Methylcysteine	L-4-hydroxy-L-proline	0.306199	0.14 - 0.45	0.000148044	0.000800737	0.374975	0.17 - 0.55	0.000285294	0.00267599	0.112715	-0.16 - 0.37	0.210887	0.349834
S-Methylcysteine	SDMA	0.21292	0.05 - 0.36	0.00533804	0.0160792	0.218271	0.01 - 0.41	0.0213328	0.0719477	0.0891145	-0.19 - 0.36	0.267558	0.413905
S-Methylcysteine	L-Histidine	0.468959	0.33 - 0.59	8.70382e-10	2.38871e-08	0.369221	0.17 - 0.54	0.000174202	0.00179283	0.735098	0.57 - 0.84	7.30451e-11	6.01405e-09
L-Proline	L-2-aminoadipic acid	-0.0433738	-0.20 - 0.12	0.699659	0.837556	-0.0358047	-0.24 - 0.17	0.629832	0.806054	-0.0923076	-0.35 - 0.18	0.749426	0.841044
L-Proline	Citrulline	0.249266	0.09 - 0.40	0.00157747	0.00581544	0.179247	-0.04 - 0.39	0.057253	0.14768	0.422159	0.18 - 0.62	0.000492534	0.0032298
L-Proline	Ornithine	0.24958	0.08 - 0.40	0.00192536	0.00682628	0.202682	-0.02 - 0.41	0.0372972	0.110201	0.281949	0.01 - 0.51	0.0206322	0.0600303
L-Proline	Putrescine	0.231154	0.07 - 0.38	0.00322535	0.0106251	0.373563	0.16 - 0.55	0.00041376	0.00378514	0.0743601	-0.18 - 0.32	0.285769	0.429523
L-Proline	Gamma-Glutamylglutamine	0.169012	0.01 - 0.32	0.0180839	0.0442249	0.164286	-0.04 - 0.36	0.0583755	0.148647	0.166574	-0.10 - 0.41	0.10989	0.216565
L-Proline	N6-N6-N6-Trimethyl-L-lysine	0.0172244	-0.15 - 0.18	0.419174	0.567839	-0.0669466	-0.27 - 0.15	0.729777	0.87364	0.191577	-0.09 - 0.44	0.0904871	0.185224
L-Proline	L-Glutamic acid	-0.0874752	-0.26 - 0.10	0.826183	0.936088	-0.140865	-0.37 - 0.10	0.871164	0.975125	-0.115596	-0.38 - 0.17	0.7858	0.867776
L-Proline	Methionine sulfone	0.0567474	-0.10 - 0.21	0.23776	0.359552	0.0204928	-0.18 - 0.22	0.419617	0.621873	0.419461	0.18 - 0.62	0.000586021	0.00361868
L-Proline	L-Homoserine	0.380347	0.22 - 0.52	2.6534e-06	2.48882e-05	0.420322	0.22 - 0.59	5.55722e-05	0.000735339	0.295921	0.04 - 0.52	0.0130318	0.0431096
L-Proline	Glutathione	0.0217349	-0.12 - 0.17	0.384475	0.529546	-0.0533264	-0.24 - 0.13	0.710716	0.866005	0.086164	-0.16 - 0.32	0.246241	0.388222
L-Proline	Gamma-aminobutyric acid	0.189793	0.03 - 0.34	0.0102795	0.0271071	0.113848	-0.10 - 0.32	0.15124	0.304535	0.256366	0.01 - 0.47	0.021504	0.0620017
L-Proline	Gamma-L-glutamyl-L-alanine	0.170258	-0.00 - 0.33	0.0273151	0.0624707	0.206666	-0.02 - 0.41	0.0374095	0.110201	0.135056	-0.15 - 0.40	0.174278	0.305295
L-Proline	3-Methoxytyrosine	0.0105287	-0.14 - 0.16	0.44706	0.595812	-0.0858624	-0.28 - 0.12	0.796747	0.925376	0.239644	-0.01 - 0.46	0.0320767	0.0848888
L-Proline	Homocitrulline	0.276971	0.12 - 0.42	0.000282161	0.00137554	0.181543	-0.03 - 0.38	0.0467586	0.130748	0.423849	0.19 - 0.61	0.000286122	0.00214158
L-Proline	L-Methionine sulfoxide	0.294685	0.13 - 0.44	0.000271523	0.00133244	0.355413	0.15 - 0.53	0.000539959	0.00470717	0.15557	-0.12 - 0.41	0.136935	0.256235
L-Proline	L-Pipecolic acid	0.213236	0.05 - 0.37	0.00610598	0.0178131	0.374785	0.17 - 0.55	0.000236151	0.0023647	-0.00049265	-0.27 - 0.27	0.501408	0.647288
L-Proline	L-4-hydroxy-L-proline	0.0477432	-0.13 - 0.22	0.295299	0.429465	-0.116218	-0.33 - 0.11	0.841995	0.958399	0.387486	0.12 - 0.60	0.00299333	0.0133618
L-Proline	SDMA	0.251604	0.10 - 0.39	0.000812469	0.00340135	0.160791	-0.05 - 0.36	0.0712443	0.172336	0.43096	0.20 - 0.61	0.000188119	0.00162088
L-Proline	L-Histidine	0.265935	0.11 - 0.41	0.000579003	0.00261931	0.267382	0.06 - 0.45	0.0059957	0.0289752	0.374639	0.12 - 0.58	0.00234313	0.0112017
L-2-aminoadipic acid	Citrulline	0.21719	0.06 - 0.36	0.00284241	0.00948749	0.135163	-0.07 - 0.33	0.101738	0.224369	0.313026	0.07 - 0.52	0.005621	0.0216904
L-2-aminoadipic acid	Ornithine	0.114187	-0.04 - 0.26	0.0718475	0.140883	0.0572124	-0.14 - 0.25	0.282007	0.478443	0.282979	0.03 - 0.50	0.0156081	0.0492155
L-2-aminoadipic acid	Putrescine	0.137713	-0.02 - 0.29	0.0438856	0.0953644	0.061848	-0.14 - 0.26	0.276356	0.472932	0.207708	-0.05 - 0.44	0.0597635	0.135015
L-2-aminoadipic acid	Gamma-Glutamylglutamine	-0.0927107	-0.24 - 0.06	0.879931	0.960278	-0.130056	-0.32 - 0.07	0.902719	0.983307	-0.00864557	-0.26 - 0.25	0.525759	0.665961
L-2-aminoadipic acid	N6-N6-N6-Trimethyl-L-lysine	0.0215184	-0.14 - 0.18	0.394983	0.542004	0.0283048	-0.17 - 0.23	0.393217	0.600057	0.062553	-0.20 - 0.32	0.32118	0.467573
L-2-aminoadipic acid	L-Glutamic acid	-0.190746	-0.36 - -0.01	0.98262	0.999839	-0.195144	-0.40 - 0.03	0.958706	0.993838	-0.202693	-0.48 - 0.11	0.900572	0.947679
L-2-aminoadipic acid	Methionine sulfone	0.115608	-0.04 - 0.26	0.0681294	0.135346	0.0115152	-0.19 - 0.21	0.455237	0.662733	0.311526	0.06 - 0.52	0.00712017	0.0257368
L-2-aminoadipic acid	L-Homoserine	-0.0121166	-0.17 - 0.15	0.558414	0.707324	-0.036429	-0.24 - 0.17	0.635139	0.810048	0.0624391	-0.21 - 0.33	0.330074	0.476774
L-2-aminoadipic acid	Glutathione	-8.66184e-05	-0.15 - 0.15	0.500443	0.650735	-0.0421467	-0.23 - 0.15	0.664416	0.827823	0.0810097	-0.18 - 0.33	0.272448	0.417979
L-2-aminoadipic acid	Gamma-aminobutyric acid	0.091603	-0.07 - 0.25	0.13807	0.231996	0.00232258	-0.22 - 0.22	0.491984	0.699731	0.198784	-0.05 - 0.43	0.061005	0.13657
L-2-aminoadipic acid	Gamma-L-glutamyl-L-alanine	0.0189692	-0.14 - 0.18	0.407287	0.5558	0.0100522	-0.19 - 0.21	0.460675	0.66672	0.0400131	-0.23 - 0.30	0.385895	0.535678
L-2-aminoadipic acid	3-Methoxytyrosine	0.0902635	-0.06 - 0.24	0.123949	0.214595	0.0393947	-0.16 - 0.24	0.351793	0.560599	0.216975	-0.03 - 0.44	0.0405028	0.0993794
L-2-aminoadipic acid	Homocitrulline	0.205751	0.05 - 0.36	0.00604923	0.0177173	0.120816	-0.09 - 0.32	0.127051	0.263712	0.263275	-0.00 - 0.49	0.0256492	0.0703929
L-2-aminoadipic acid	L-Methionine sulfoxide	0.104481	-0.07 - 0.27	0.11432	0.200262	-0.00639626	-0.23 - 0.21	0.522362	0.71984	0.262467	-0.01 - 0.50	0.0306732	0.0820536
L-2-aminoadipic acid	L-Pipecolic acid	-0.0257581	-0.19 - 0.14	0.620119	0.765847	0.0168273	-0.20 - 0.23	0.439405	0.642207	-0.0526565	-0.31 - 0.21	0.65181	0.776513
L-2-aminoadipic acid	L-4-hydroxy-L-proline	-0.0329264	-0.19 - 0.13	0.657271	0.799931	-0.169984	-0.37 - 0.04	0.942886	0.993838	0.18076	-0.08 - 0.42	0.0861606	0.17934
L-2-aminoadipic acid	SDMA	0.223307	0.07 - 0.36	0.00184884	0.00661625	0.126381	-0.07 - 0.31	0.0999744	0.221775	0.413897	0.17 - 0.61	0.000532008	0.00339843
L-2-aminoadipic acid	L-Histidine	0.166068	0.00 - 0.32	0.0219436	0.0524523	0.0927405	-0.12 - 0.30	0.19752	0.373374	0.298563	0.05 - 0.51	0.0102021	0.0346777
Citrulline	Ornithine	0.00325795	-0.18 - 0.18	0.486061	0.639736	0.0305156	-0.21 - 0.27	0.40275	0.605791	0.0512639	-0.23 - 0.32	0.362184	0.513151
Citrulline	Putrescine	-0.147065	-0.31 - 0.03	0.951945	0.993126	-0.104683	-0.32 - 0.12	0.814409	0.939996	-0.0709966	-0.34 - 0.20	0.691871	0.806484
Citrulline	Gamma-Glutamylglutamine	0.139225	-0.03 - 0.30	0.0538439	0.11239	0.0912673	-0.13 - 0.30	0.209337	0.388769	0.156251	-0.12 - 0.41	0.134994	0.253243
Citrulline	N6-N6-N6-Trimethyl-L-lysine	0.244919	0.09 - 0.39	0.0011038	0.00442117	0.28068	0.08 - 0.46	0.00311543	0.0166671	0.204782	-0.06 - 0.44	0.0606521	0.136198
Citrulline	L-Glutamic acid	-0.0906499	-0.25 - 0.08	0.856296	0.947038	-0.107989	-0.32 - 0.12	0.827983	0.9505	-0.0444596	-0.29 - 0.21	0.631741	0.761171
Citrulline	Methionine sulfone	0.253418	0.09 - 0.41	0.00154991	0.00574243	0.213243	-0.00 - 0.41	0.0254672	0.0827683	0.433026	0.18 - 0.63	0.000732657	0.00437822
Citrulline	L-Homoserine	0.141395	-0.03 - 0.30	0.0517852	0.109637	0.0358034	-0.19 - 0.26	0.379104	0.588845	0.367572	0.12 - 0.57	0.00215424	0.0105715
Citrulline	Glutathione	-0.134397	-0.29 - 0.02	0.952919	0.993126	-0.161855	-0.36 - 0.05	0.934377	0.993838	-0.0581375	-0.30 - 0.19	0.675671	0.79852
Citrulline	Gamma-aminobutyric acid	-0.0933895	-0.25 - 0.07	0.8727	0.957116	-0.0432436	-0.26 - 0.17	0.6514	0.822006	-0.177003	-0.41 - 0.08	0.913327	0.954549
Citrulline	Gamma-L-glutamyl-L-alanine	0.278573	0.12 - 0.42	0.000286775	0.00138889	0.245163	0.04 - 0.43	0.0105485	0.044922	0.29185	0.04 - 0.51	0.0127459	0.042353
Citrulline	3-Methoxytyrosine	0.0341942	-0.14 - 0.20	0.348101	0.486685	-0.0229186	-0.24 - 0.20	0.580125	0.770382	0.121643	-0.16 - 0.38	0.196865	0.334389
Citrulline	Homocitrulline	0.314718	0.16 - 0.46	6.19214e-05	0.00037003	0.295798	0.09 - 0.47	0.00235014	0.0142742	0.456782	0.21 - 0.65	0.000243495	0.00190083
Citrulline	L-Methionine sulfoxide	0.13185	-0.04 - 0.30	0.0708299	0.139588	0.103937	-0.13 - 0.32	0.188505	0.359827	0.112165	-0.17 - 0.38	0.22112	0.362501
Citrulline	L-Pipecolic acid	0.0923279	-0.07 - 0.25	0.130583	0.222954	0.208137	-0.01 - 0.40	0.0283365	0.0901173	-0.0147533	-0.26 - 0.24	0.544849	0.683136
Citrulline	L-4-hydroxy-L-proline	0.24219	0.09 - 0.38	0.00113772	0.00453253	0.146951	-0.06 - 0.34	0.0785207	0.186487	0.394169	0.15 - 0.59	0.0010833	0.00598616
Citrulline	SDMA	0.10101	-0.07 - 0.27	0.126372	0.217267	0.182703	-0.05 - 0.40	0.0613772	0.15365	0.0471326	-0.24 - 0.32	0.374244	0.526214
Citrulline	L-Histidine	0.491134	0.35 - 0.61	5.09992e-10	1.5746e-08	0.508426	0.32 - 0.66	7.60609e-07	2.42791e-05	0.477815	0.23 - 0.67	0.000153331	0.00142023
Ornithine	Putrescine	-0.0476949	-0.21 - 0.12	0.714456	0.849778	-0.0203306	-0.23 - 0.19	0.57388	0.764152	-0.0644759	-0.32 - 0.20	0.679807	0.799949
Ornithine	Gamma-Glutamylglutamine	0.0749412	-0.09 - 0.24	0.192643	0.301157	0.0659223	-0.15 - 0.28	0.275565	0.472932	0.163395	-0.13 - 0.43	0.133783	0.251606
Ornithine	N6-N6-N6-Trimethyl-L-lysine	-0.0218431	-0.19 - 0.14	0.600666	0.748805	-0.0549578	-0.26 - 0.16	0.693289	0.853627	0.0185482	-0.26 - 0.29	0.448775	0.596304
Ornithine	L-Glutamic acid	-0.00762272	-0.18 - 0.17	0.533842	0.682029	0.0376705	-0.19 - 0.27	0.376658	0.586353	-0.0250481	-0.29 - 0.25	0.570528	0.710523
Ornithine	Methionine sulfone	0.136035	-0.03 - 0.29	0.0515462	0.109443	0.00431141	-0.20 - 0.21	0.48389	0.692205	0.465791	0.22 - 0.66	0.000255919	0.00193947
Ornithine	L-Homoserine	0.0723846	-0.10 - 0.24	0.199014	0.308513	0.0401537	-0.18 - 0.26	0.364329	0.571966	0.0761167	-0.17 - 0.32	0.277206	0.422654
Ornithine	Glutathione	-0.0825754	-0.24 - 0.08	0.83822	0.94126	-0.0244408	-0.24 - 0.19	0.58683	0.774893	-0.139066	-0.38 - 0.12	0.854102	0.916408
Ornithine	Gamma-aminobutyric acid	0.0268632	-0.14 - 0.19	0.378526	0.524276	0.0153362	-0.21 - 0.24	0.447145	0.652233	-0.0171032	-0.28 - 0.25	0.548806	0.685776
Ornithine	Gamma-L-glutamyl-L-alanine	0.35401	0.20 - 0.49	8.57409e-06	6.98175e-05	0.354365	0.15 - 0.53	0.000440406	0.00393181	0.39996	0.13 - 0.61	0.00209764	0.0103624
Ornithine	3-Methoxytyrosine	0.0237296	-0.14 - 0.18	0.386159	0.530879	-0.0544481	-0.26 - 0.16	0.693553	0.853627	0.166914	-0.09 - 0.40	0.098544	0.196822
Ornithine	Homocitrulline	0.352983	0.21 - 0.48	2.18642e-06	2.14424e-05	0.313187	0.12 - 0.48	0.000922447	0.00720115	0.480848	0.26 - 0.65	3.56904e-05	0.000440777
Ornithine	L-Methionine sulfoxide	0.343608	0.17 - 0.50	7.18998e-05	0.000422839	0.266569	0.03 - 0.47	0.0125929	0.0486006	0.469547	0.21 - 0.67	0.000381224	0.00264006
Ornithine	L-Pipecolic acid	0.0505569	-0.10 - 0.20	0.261969	0.390581	0.0483724	-0.15 - 0.24	0.313105	0.514437	0.143758	-0.12 - 0.39	0.138949	0.257271
Ornithine	L-4-hydroxy-L-proline	0.00551103	-0.15 - 0.16	0.472244	0.62712	-0.135297	-0.33 - 0.07	0.905405	0.983307	0.332683	0.09 - 0.54	0.00379518	0.0161094
Ornithine	SDMA	0.185756	0.02 - 0.34	0.0145326	0.0367838	0.187827	-0.03 - 0.39	0.0489325	0.135295	0.229999	-0.03 - 0.46	0.0433587	0.104314
Ornithine	L-Histidine	0.429351	0.29 - 0.55	2.17875e-08	3.50968e-07	0.475621	0.30 - 0.62	7.12616e-07	2.40022e-05	0.296306	0.02 - 0.53	0.0186561	0.0555187
Putrescine	Gamma-Glutamylglutamine	-0.120001	-0.27 - 0.04	0.929032	0.97925	-0.122656	-0.32 - 0.09	0.875571	0.97858	-0.116378	-0.36 - 0.15	0.806729	0.88169
Putrescine	N6-N6-N6-Trimethyl-L-lysine	-0.0614817	-0.21 - 0.09	0.793355	0.912851	-0.0392965	-0.22 - 0.15	0.658021	0.822249	-0.078069	-0.31 - 0.17	0.73247	0.83118
Putrescine	L-Glutamic acid	0.0187641	-0.15 - 0.19	0.413679	0.562452	-0.160781	-0.36 - 0.05	0.928536	0.993838	0.276975	0.00 - 0.51	0.023155	0.0657389
Putrescine	Methionine sulfone	-0.15968	-0.31 - -0.00	0.975302	0.999839	-0.218402	-0.41 - -0.01	0.980968	0.993838	-0.0368009	-0.29 - 0.22	0.607406	0.736642
Putrescine	L-Homoserine	0.107812	-0.05 - 0.26	0.0936794	0.174667	0.102015	-0.12 - 0.31	0.180581	0.352134	0.146965	-0.10 - 0.38	0.125841	0.239713
Putrescine	Glutathione	0.024323	-0.13 - 0.18	0.380309	0.524783	0.0481135	-0.15 - 0.24	0.319592	0.521625	-0.0313918	-0.28 - 0.22	0.594692	0.727173
Putrescine	Gamma-aminobutyric acid	0.0609626	-0.11 - 0.23	0.241941	0.365129	-0.062819	-0.27 - 0.15	0.715656	0.868026	0.234066	-0.05 - 0.48	0.0518284	0.120045
Putrescine	Gamma-L-glutamyl-L-alanine	0.226483	0.08 - 0.37	0.00172626	0.0062882	0.310722	0.11 - 0.49	0.00136818	0.00956432	0.189875	-0.05 - 0.41	0.0587255	0.133894
Putrescine	3-Methoxytyrosine	-0.133688	-0.29 - 0.03	0.950441	0.993126	-0.221743	-0.41 - -0.01	0.98187	0.993838	-0.0262621	-0.27 - 0.22	0.580047	0.715166
Putrescine	Homocitrulline	0.1315	-0.03 - 0.29	0.0535481	0.112088	0.210434	-0.00 - 0.41	0.0265288	0.084732	0.041246	-0.21 - 0.28	0.373947	0.526214
Putrescine	L-Methionine sulfoxide	0.0580399	-0.11 - 0.23	0.253494	0.379473	0.0730582	-0.15 - 0.29	0.260137	0.453557	-0.00991877	-0.28 - 0.26	0.527801	0.667407
Putrescine	L-Pipecolic acid	-0.0370136	-0.20 - 0.13	0.666158	0.809219	-0.0389919	-0.27 - 0.19	0.628859	0.806054	0.0281002	-0.23 - 0.28	0.416222	0.564167
Putrescine	L-4-hydroxy-L-proline	0.04369	-0.12 - 0.20	0.299408	0.434171	-0.0688528	-0.27 - 0.14	0.741781	0.874184	0.20101	-0.07 - 0.45	0.0730807	0.156511
Putrescine	SDMA	-0.0451906	-0.20 - 0.12	0.708462	0.845363	-0.04598	-0.25 - 0.16	0.66935	0.832196	-0.0344842	-0.30 - 0.23	0.598525	0.729453
Putrescine	L-Histidine	0.0521103	-0.11 - 0.21	0.264538	0.392831	0.0813348	-0.13 - 0.29	0.226366	0.410115	0.054716	-0.20 - 0.30	0.338139	0.487473
Gamma-Glutamylglutamine	N6-N6-N6-Trimethyl-L-lysine	0.0432369	-0.11 - 0.19	0.288891	0.42306	0.0253305	-0.18 - 0.22	0.403043	0.605791	0.0236525	-0.22 - 0.27	0.427042	0.574297
Gamma-Glutamylglutamine	L-Glutamic acid	-0.156103	-0.32 - 0.01	0.965861	0.997054	0.00283305	-0.22 - 0.22	0.490038	0.698304	-0.32588	-0.54 - -0.07	0.992836	0.993587
Gamma-Glutamylglutamine	Methionine sulfone	0.277938	0.13 - 0.42	0.000199661	0.00104189	0.109116	-0.10 - 0.31	0.149941	0.302742	0.572662	0.37 - 0.73	9.38643e-07	2.24366e-05
Gamma-Glutamylglutamine	L-Homoserine	-0.120744	-0.28 - 0.05	0.917268	0.972383	-0.231024	-0.43 - -0.01	0.978132	0.993838	0.0305731	-0.23 - 0.29	0.411707	0.55977
Gamma-Glutamylglutamine	Glutathione	0.0169154	-0.15 - 0.18	0.420942	0.569194	0.0797323	-0.15 - 0.30	0.245656	0.437575	-0.0783608	-0.33 - 0.18	0.720809	0.821722
Gamma-Glutamylglutamine	Gamma-aminobutyric acid	-0.128645	-0.29 - 0.04	0.936064	0.983863	-0.156578	-0.36 - 0.06	0.923591	0.993838	-0.231713	-0.48 - 0.05	0.94973	0.973335
Gamma-Glutamylglutamine	Gamma-L-glutamyl-L-alanine	0.276214	0.11 - 0.43	0.000767462	0.00324965	0.341558	0.12 - 0.53	0.00126349	0.00900236	0.142726	-0.14 - 0.40	0.159395	0.285294
Gamma-Glutamylglutamine	3-Methoxytyrosine	0.174411	0.01 - 0.33	0.0165971	0.0411318	0.132684	-0.08 - 0.33	0.111559	0.241007	0.242326	-0.01 - 0.47	0.0319884	0.0848888
Gamma-Glutamylglutamine	Homocitrulline	0.310246	0.16 - 0.45	3.46494e-05	0.000225548	0.2625	0.06 - 0.44	0.00555092	0.0277921	0.430985	0.20 - 0.61	0.000187089	0.00162088
Gamma-Glutamylglutamine	L-Methionine sulfoxide	-0.0885037	-0.25 - 0.08	0.848188	0.945124	-0.159061	-0.36 - 0.06	0.926968	0.993838	0.0115708	-0.26 - 0.28	0.467436	0.616317
Gamma-Glutamylglutamine	L-Pipecolic acid	-0.0393802	-0.19 - 0.12	0.688056	0.829024	-0.114522	-0.31 - 0.09	0.85914	0.967512	0.0321422	-0.22 - 0.28	0.401396	0.549786
Gamma-Glutamylglutamine	L-4-hydroxy-L-proline	0.0191192	-0.13 - 0.17	0.401739	0.550257	-0.0616984	-0.25 - 0.13	0.731094	0.87364	0.151254	-0.10 - 0.38	0.114505	0.22289
Gamma-Glutamylglutamine	SDMA	0.0399502	-0.12 - 0.20	0.314726	0.451961	-0.0159879	-0.22 - 0.19	0.559088	0.753244	0.0950983	-0.17 - 0.35	0.242398	0.383796
Gamma-Glutamylglutamine	L-Histidine	0.0712134	-0.10 - 0.24	0.210227	0.322522	0.0206785	-0.20 - 0.24	0.429376	0.63254	0.196989	-0.09 - 0.45	0.0879486	0.182549
N6-N6-N6-Trimethyl-L-lysine	L-Glutamic acid	-0.090649	-0.24 - 0.07	0.871304	0.957116	-0.0347377	-0.24 - 0.17	0.629407	0.806054	-0.139568	-0.38 - 0.12	0.857414	0.916408
N6-N6-N6-Trimethyl-L-lysine	Methionine sulfone	0.204999	0.04 - 0.36	0.00757978	0.021036	0.159192	-0.06 - 0.36	0.0740973	0.178267	0.237703	-0.04 - 0.48	0.0481008	0.113152
N6-N6-N6-Trimethyl-L-lysine	L-Homoserine	-0.00246086	-0.16 - 0.15	0.512162	0.663482	-0.146402	-0.33 - 0.05	0.92635	0.993838	0.204177	-0.06 - 0.44	0.0652823	0.144401
N6-N6-N6-Trimethyl-L-lysine	Glutathione	-0.072232	-0.22 - 0.08	0.822106	0.932895	-0.13609	-0.33 - 0.07	0.906312	0.983307	0.0289436	-0.21 - 0.27	0.409053	0.557184
N6-N6-N6-Trimethyl-L-lysine	Gamma-aminobutyric acid	-0.0655911	-0.23 - 0.10	0.781867	0.903569	-0.109042	-0.32 - 0.11	0.833422	0.951565	-0.0112449	-0.26 - 0.24	0.534446	0.673511
N6-N6-N6-Trimethyl-L-lysine	Gamma-L-glutamyl-L-alanine	0.102483	-0.05 - 0.25	0.0981193	0.179342	0.0688261	-0.14 - 0.27	0.257701	0.451489	0.123009	-0.13 - 0.36	0.165591	0.293212
N6-N6-N6-Trimethyl-L-lysine	3-Methoxytyrosine	0.110867	-0.06 - 0.27	0.0977662	0.179342	0.0678145	-0.15 - 0.28	0.274585	0.472932	0.14271	-0.12 - 0.39	0.144699	0.264094
N6-N6-N6-Trimethyl-L-lysine	Homocitrulline	0.185252	0.03 - 0.33	0.00913503	0.0248862	0.0886733	-0.11 - 0.28	0.188897	0.359827	0.493504	0.26 - 0.67	6.84852e-05	0.000724964
N6-N6-N6-Trimethyl-L-lysine	L-Methionine sulfoxide	-0.0149527	-0.18 - 0.15	0.571023	0.720832	-0.0053231	-0.21 - 0.20	0.519548	0.71984	-0.0647482	-0.32 - 0.20	0.683673	0.801585
N6-N6-N6-Trimethyl-L-lysine	L-Pipecolic acid	-0.0434924	-0.21 - 0.13	0.692453	0.832967	-0.0468638	-0.27 - 0.18	0.657769	0.822249	-0.0756068	-0.33 - 0.19	0.711485	0.814736
N6-N6-N6-Trimethyl-L-lysine	L-4-hydroxy-L-proline	-0.049572	-0.21 - 0.11	0.72595	0.857941	-0.145169	-0.35 - 0.07	0.90554	0.983307	0.0982019	-0.16 - 0.34	0.226269	0.366882
N6-N6-N6-Trimethyl-L-lysine	SDMA	0.13965	-0.03 - 0.30	0.0525673	0.110347	0.0497349	-0.17 - 0.26	0.327166	0.529323	0.164317	-0.11 - 0.42	0.123799	0.236431
N6-N6-N6-Trimethyl-L-lysine	L-Histidine	0.261183	0.10 - 0.41	0.000673548	0.00290174	0.224175	0.01 - 0.42	0.0197251	0.0684101	0.179648	-0.08 - 0.42	0.0898898	0.184906
L-Glutamic acid	Methionine sulfone	0.0563223	-0.10 - 0.21	0.244953	0.368727	0.0488173	-0.16 - 0.25	0.321967	0.523196	0.133284	-0.14 - 0.38	0.165797	0.293212
L-Glutamic acid	L-Homoserine	0.0197783	-0.15 - 0.19	0.408736	0.556752	-0.0908276	-0.31 - 0.14	0.783847	0.913256	0.175536	-0.09 - 0.42	0.0954809	0.192103
L-Glutamic acid	Glutathione	0.0356244	-0.13 - 0.20	0.337283	0.475146	0.113278	-0.11 - 0.32	0.155525	0.311471	-0.133118	-0.38 - 0.13	0.836418	0.904227
L-Glutamic acid	Gamma-aminobutyric acid	0.0738482	-0.10 - 0.25	0.206109	0.317519	-0.00999202	-0.24 - 0.22	0.533634	0.728219	0.117441	-0.16 - 0.38	0.202939	0.339454
L-Glutamic acid	Gamma-L-glutamyl-L-alanine	0.118186	-0.04 - 0.28	0.0773472	0.148482	0.188018	-0.03 - 0.39	0.0437304	0.124154	0.00348206	-0.25 - 0.26	0.489469	0.637428
L-Glutamic acid	3-Methoxytyrosine	-0.118625	-0.27 - 0.04	0.926799	0.978312	-0.140723	-0.34 - 0.07	0.901958	0.983307	-0.0267525	-0.27 - 0.22	0.582988	0.717598
L-Glutamic acid	Homocitrulline	0.0945323	-0.06 - 0.25	0.122247	0.21264	0.161118	-0.04 - 0.35	0.0595745	0.150751	0.0316364	-0.23 - 0.29	0.408407	0.557184
L-Glutamic acid	L-Methionine sulfoxide	0.0139427	-0.17 - 0.19	0.440098	0.589715	-0.0542354	-0.28 - 0.18	0.673242	0.835632	0.104288	-0.20 - 0.39	0.249952	0.391574
L-Glutamic acid	L-Pipecolic acid	-0.0106523	-0.18 - 0.16	0.549754	0.697547	0.0730122	-0.13 - 0.27	0.240355	0.431242	-0.0984951	-0.38 - 0.20	0.742867	0.836572
L-Glutamic acid	L-4-hydroxy-L-proline	-0.0211033	-0.18 - 0.14	0.602852	0.749519	-0.208923	-0.40 - -0.00	0.976822	0.993838	0.26816	0.01 - 0.49	0.0200257	0.0588851
L-Glutamic acid	SDMA	0.144835	-0.01 - 0.30	0.0371326	0.0818906	0.18032	-0.04 - 0.38	0.0515007	0.140302	0.185388	-0.07 - 0.42	0.0751662	0.160513
L-Glutamic acid	L-Histidine	-0.0299936	-0.19 - 0.14	0.637471	0.780771	0.0667815	-0.15 - 0.28	0.275771	0.472932	-0.08667	-0.34 - 0.17	0.741329	0.836572
Methionine sulfone	L-Homoserine	0.190906	0.04 - 0.34	0.00737077	0.0205329	0.00524825	-0.19 - 0.20	0.479212	0.68891	0.56131	0.35 - 0.72	2.25356e-06	4.52147e-05
Methionine sulfone	Glutathione	0.0923407	-0.06 - 0.24	0.123304	0.213978	0.172023	-0.04 - 0.37	0.0541914	0.143928	-0.0370557	-0.28 - 0.21	0.614378	0.743879
Methionine sulfone	Gamma-aminobutyric acid	-0.103328	-0.26 - 0.06	0.894261	0.968906	0.00961789	-0.20 - 0.21	0.463796	0.669928	-0.287792	-0.52 - -0.02	0.981002	0.991708
Methionine sulfone	Gamma-L-glutamyl-L-alanine	0.182757	0.02 - 0.33	0.0127982	0.0331589	0.154757	-0.05 - 0.35	0.0697104	0.17048	0.445374	0.20 - 0.64	0.000394718	0.0027082
Methionine sulfone	3-Methoxytyrosine	0.221429	0.05 - 0.38	0.00596743	0.0176395	0.184068	-0.04 - 0.39	0.0552358	0.145864	0.301666	0.02 - 0.54	0.0173882	0.0525904
Methionine sulfone	Homocitrulline	-0.0632994	-0.23 - 0.11	0.768836	0.892958	-0.102511	-0.31 - 0.12	0.821482	0.946685	0.225981	-0.05 - 0.47	0.0519143	0.120045
Methionine sulfone	L-Methionine sulfoxide	0.132674	-0.03 - 0.29	0.0542249	0.112725	0.0365459	-0.16 - 0.23	0.360776	0.570727	0.406174	0.15 - 0.61	0.00113407	0.00608873
Methionine sulfone	L-Pipecolic acid	-0.0902434	-0.25 - 0.07	0.859	0.948612	-0.0244782	-0.23 - 0.18	0.590035	0.774893	-0.145635	-0.40 - 0.13	0.852457	0.916408
Methionine sulfone	L-4-hydroxy-L-proline	0.163513	-0.00 - 0.32	0.0280085	0.0638593	0.22057	-0.00 - 0.42	0.0260844	0.0836869	0.207324	-0.07 - 0.45	0.068682	0.149686
Methionine sulfone	SDMA	0.193077	0.02 - 0.35	0.0138229	0.0354422	0.282937	0.06 - 0.48	0.00609367	0.0289752	0.116117	-0.18 - 0.39	0.220338	0.362018
Methionine sulfone	L-Histidine	0.431276	0.29 - 0.56	2.04588e-08	3.38786e-07	0.276325	0.07 - 0.46	0.00403587	0.0206247	0.861608	0.76 - 0.92	1.41671e-18	1.04978e-15
L-Homoserine	Glutathione	-0.00597114	-0.16 - 0.14	0.531028	0.679605	-0.126625	-0.31 - 0.07	0.896219	0.982393	0.177877	-0.07 - 0.41	0.0818125	0.170769
L-Homoserine	Gamma-aminobutyric acid	0.0294368	-0.13 - 0.19	0.36118	0.501188	-0.0723301	-0.28 - 0.15	0.741933	0.874184	0.154859	-0.09 - 0.38	0.108618	0.214629
L-Homoserine	Gamma-L-glutamyl-L-alanine	0.196248	0.03 - 0.35	0.00980452	0.026228	0.145772	-0.08 - 0.35	0.0980795	0.219568	0.330496	0.08 - 0.54	0.00565517	0.0216904
L-Homoserine	3-Methoxytyrosine	0.0495594	-0.11 - 0.20	0.267301	0.394562	-0.00452365	-0.20 - 0.20	0.51741	0.71984	0.312399	0.07 - 0.52	0.00704891	0.0256432
L-Homoserine	Homocitrulline	0.3249	0.18 - 0.46	1.75668e-05	0.000125636	0.279656	0.08 - 0.46	0.00298211	0.0164224	0.510385	0.29 - 0.68	1.53012e-05	0.000206149
L-Homoserine	L-Methionine sulfoxide	-0.08041	-0.25 - 0.09	0.819737	0.932895	-0.222479	-0.43 - 0.00	0.973625	0.993838	0.0535621	-0.21 - 0.31	0.348324	0.50021
L-Homoserine	L-Pipecolic acid	0.100697	-0.06 - 0.26	0.112069	0.197268	-0.00817014	-0.22 - 0.21	0.529496	0.725243	0.273196	0.02 - 0.49	0.0161488	0.0507044
L-Homoserine	L-4-hydroxy-L-proline	0.153617	-0.01 - 0.31	0.0318021	0.0716273	0.00156676	-0.21 - 0.21	0.494304	0.701685	0.393363	0.15 - 0.59	0.0010906	0.00598616
L-Homoserine	SDMA	0.238939	0.08 - 0.39	0.00201777	0.00708609	0.235297	0.01 - 0.44	0.0189157	0.0666173	0.257397	0.01 - 0.47	0.0194249	0.0575754
L-Homoserine	L-Histidine	0.100572	-0.07 - 0.27	0.125265	0.216367	0.052005	-0.17 - 0.27	0.325959	0.528524	0.147177	-0.13 - 0.41	0.15162	0.273738
Glutathione	Gamma-aminobutyric acid	0.0824903	-0.07 - 0.23	0.142904	0.237444	0.0552043	-0.14 - 0.25	0.291271	0.485015	0.0380157	-0.21 - 0.28	0.383229	0.535244
Glutathione	Gamma-L-glutamyl-L-alanine	0.0770759	-0.08 - 0.23	0.170932	0.270642	0.0789694	-0.13 - 0.29	0.235132	0.423925	0.0401236	-0.20 - 0.28	0.375289	0.526684
Glutathione	3-Methoxytyrosine	-0.0509571	-0.20 - 0.10	0.746944	0.877156	-0.0645586	-0.26 - 0.14	0.733859	0.874184	-0.0126817	-0.25 - 0.22	0.541522	0.680115
Glutathione	Homocitrulline	0.0481611	-0.10 - 0.20	0.266043	0.393488	0.0300853	-0.17 - 0.23	0.384507	0.592348	0.128704	-0.11 - 0.35	0.142603	0.262073
Glutathione	L-Methionine sulfoxide	-0.0777767	-0.22 - 0.07	0.849961	0.945678	-0.114638	-0.30 - 0.08	0.881972	0.979235	-0.0665362	-0.30 - 0.18	0.702011	0.80902
Glutathione	L-Pipecolic acid	-0.0907655	-0.23 - 0.05	0.895682	0.968906	-0.0973243	-0.27 - 0.09	0.8507	0.960927	-0.101894	-0.32 - 0.13	0.809955	0.882613
Glutathione	L-4-hydroxy-L-proline	-0.039789	-0.19 - 0.11	0.696052	0.835939	-0.0783585	-0.27 - 0.12	0.777209	0.908313	-0.00242368	-0.25 - 0.25	0.507448	0.651679
Glutathione	SDMA	0.115165	-0.03 - 0.26	0.06332	0.127848	0.106537	-0.09 - 0.30	0.148753	0.301463	0.0699244	-0.17 - 0.30	0.281384	0.427266
Glutathione	L-Histidine	-0.070454	-0.22 - 0.08	0.81991	0.932895	-0.0630352	-0.26 - 0.14	0.73216	0.87364	-0.0290222	-0.27 - 0.21	0.592148	0.72526
Gamma-aminobutyric acid	Gamma-L-glutamyl-L-alanine	0.0967335	-0.06 - 0.25	0.116552	0.203692	0.0595199	-0.15 - 0.26	0.286682	0.479529	0.143487	-0.12 - 0.38	0.138167	0.257271
Gamma-aminobutyric acid	3-Methoxytyrosine	-0.0470114	-0.20 - 0.11	0.7247	0.857832	0.0662866	-0.13 - 0.26	0.259219	0.453022	-0.222506	-0.45 - 0.03	0.960021	0.979856
Gamma-aminobutyric acid	Homocitrulline	0.0666645	-0.09 - 0.22	0.200575	0.310284	0.0937783	-0.10 - 0.28	0.175274	0.344504	-0.0328308	-0.29 - 0.22	0.597542	0.729453
Gamma-aminobutyric acid	L-Methionine sulfoxide	0.0466316	-0.12 - 0.21	0.291894	0.425774	-0.027168	-0.24 - 0.19	0.595026	0.774893	0.0897442	-0.18 - 0.34	0.254304	0.397551
Gamma-aminobutyric acid	L-Pipecolic acid	0.0333268	-0.12 - 0.18	0.335101	0.473873	0.0392007	-0.17 - 0.24	0.354449	0.563619	0.0073123	-0.23 - 0.24	0.475963	0.625334
Gamma-aminobutyric acid	L-4-hydroxy-L-proline	0.0557353	-0.10 - 0.21	0.24532	0.368727	0.0165722	-0.19 - 0.22	0.437153	0.640178	0.123093	-0.14 - 0.37	0.179556	0.310867
Gamma-aminobutyric acid	SDMA	0.128755	-0.03 - 0.28	0.0544722	0.112725	0.120686	-0.08 - 0.31	0.115425	0.24507	0.0987364	-0.17 - 0.35	0.233459	0.374151
Gamma-aminobutyric acid	L-Histidine	0.0477791	-0.11 - 0.21	0.279709	0.411239	-0.0642375	-0.27 - 0.15	0.72119	0.871527	0.189114	-0.06 - 0.41	0.06561	0.144455
Gamma-L-glutamyl-L-alanine	3-Methoxytyrosine	0.191114	0.03 - 0.34	0.0107188	0.0281653	0.180542	-0.03 - 0.38	0.0484759	0.13504	0.161754	-0.11 - 0.41	0.117921	0.22755
Gamma-L-glutamyl-L-alanine	Homocitrulline	0.347459	0.20 - 0.48	7.38248e-06	6.21639e-05	0.309782	0.10 - 0.49	0.00195087	0.0122933	0.431307	0.20 - 0.62	0.00020381	0.00169689
Gamma-L-glutamyl-L-alanine	L-Methionine sulfoxide	0.175971	0.01 - 0.34	0.0217581	0.0521771	0.141598	-0.08 - 0.35	0.108614	0.237413	0.197592	-0.08 - 0.45	0.0806864	0.169373
Gamma-L-glutamyl-L-alanine	L-Pipecolic acid	0.181375	0.02 - 0.33	0.0128521	0.0331826	0.187283	-0.02 - 0.38	0.0392182	0.113077	0.232355	-0.03 - 0.46	0.0386711	0.0958372
Gamma-L-glutamyl-L-alanine	L-4-hydroxy-L-proline	0.015745	-0.13 - 0.17	0.418934	0.567839	-0.0570528	-0.25 - 0.14	0.711394	0.866005	0.174276	-0.07 - 0.40	0.0786555	0.166051
Gamma-L-glutamyl-L-alanine	SDMA	0.167414	0.00 - 0.32	0.0231093	0.0543618	0.1696	-0.04 - 0.36	0.0560536	0.146769	0.170579	-0.11 - 0.42	0.114904	0.22289
Gamma-L-glutamyl-L-alanine	L-Histidine	0.126864	-0.05 - 0.30	0.0784477	0.150206	0.02483	-0.21 - 0.25	0.418158	0.620952	0.24873	-0.02 - 0.48	0.034076	0.0878596
3-Methoxytyrosine	Homocitrulline	0.0377987	-0.12 - 0.19	0.315903	0.452774	-0.0562765	-0.25 - 0.14	0.711737	0.866005	0.362808	0.12 - 0.57	0.00228007	0.0110011
3-Methoxytyrosine	L-Methionine sulfoxide	-0.00531602	-0.16 - 0.15	0.52614	0.67681	-0.041344	-0.24 - 0.16	0.654499	0.822006	0.084006	-0.18 - 0.33	0.264708	0.411213
3-Methoxytyrosine	L-Pipecolic acid	-0.0578234	-0.21 - 0.10	0.770268	0.893221	-0.0542936	-0.26 - 0.15	0.696511	0.854494	-0.00417151	-0.25 - 0.24	0.513137	0.656709
3-Methoxytyrosine	L-4-hydroxy-L-proline	0.116343	-0.04 - 0.27	0.0724402	0.141258	0.0944835	-0.11 - 0.30	0.187442	0.359827	0.203507	-0.04 - 0.42	0.0501293	0.116811
3-Methoxytyrosine	SDMA	0.132859	-0.04 - 0.29	0.0608236	0.12348	0.213147	-0.01 - 0.42	0.0306629	0.0954673	0.0388303	-0.24 - 0.31	0.393426	0.541875
3-Methoxytyrosine	L-Histidine	0.370639	0.22 - 0.50	2.19922e-06	2.14424e-05	0.273069	0.06 - 0.46	0.00602905	0.0289752	0.506393	0.29 - 0.67	1.47386e-05	0.000202246
Homocitrulline	L-Methionine sulfoxide	0.438077	0.29 - 0.57	4.11575e-08	6.09954e-07	0.440279	0.24 - 0.60	2.03939e-05	0.000359806	0.44586	0.20 - 0.64	0.00033295	0.00244273
Homocitrulline	L-Pipecolic acid	0.0875348	-0.08 - 0.25	0.147477	0.241771	0.144279	-0.07 - 0.35	0.0945566	0.213617	-0.0257972	-0.28 - 0.23	0.576777	0.715166
Homocitrulline	L-4-hydroxy-L-proline	0.00360396	-0.15 - 0.16	0.482154	0.638208	-0.0626843	-0.26 - 0.14	0.731904	0.87364	0.210323	-0.06 - 0.45	0.0656966	0.144455
Homocitrulline	SDMA	0.264963	0.11 - 0.41	0.000643337	0.00281204	0.269243	0.07 - 0.45	0.0045898	0.0232948	0.243289	-0.04 - 0.49	0.0440807	0.105708
Homocitrulline	L-Histidine	0.422382	0.28 - 0.55	2.05741e-08	3.38786e-07	0.322089	0.12 - 0.50	0.000865364	0.0069746	0.622136	0.43 - 0.76	2.82949e-08	1.16481e-06
L-Methionine sulfoxide	L-Pipecolic acid	0.113767	-0.05 - 0.28	0.0912681	0.171214	0.142962	-0.08 - 0.35	0.0992698	0.220898	0.0481162	-0.22 - 0.31	0.363921	0.514628
L-Methionine sulfoxide	L-4-hydroxy-L-proline	0.0780982	-0.08 - 0.23	0.164141	0.26441	-0.0801093	-0.27 - 0.12	0.786672	0.915108	0.303646	0.04 - 0.53	0.012131	0.0406744
L-Methionine sulfoxide	SDMA	0.121133	-0.04 - 0.28	0.0724215	0.141258	0.0932008	-0.11 - 0.29	0.185204	0.357386	0.152886	-0.13 - 0.41	0.144031	0.263524
L-Methionine sulfoxide	L-Histidine	0.18734	0.02 - 0.35	0.0145447	0.0367838	0.160629	-0.06 - 0.37	0.0769281	0.184478	0.241922	-0.02 - 0.48	0.0366522	0.0926333
L-Pipecolic acid	L-4-hydroxy-L-proline	0.122324	-0.04 - 0.28	0.0667804	0.133741	0.200083	-0.01 - 0.40	0.0324421	0.0989283	-0.00578025	-0.25 - 0.24	0.51826	0.659979
L-Pipecolic acid	SDMA	0.113857	-0.04 - 0.26	0.0718675	0.140883	0.141994	-0.06 - 0.33	0.0810643	0.190694	0.0464197	-0.20 - 0.28	0.355253	0.507581
L-Pipecolic acid	L-Histidine	0.109368	-0.05 - 0.27	0.093582	0.174667	0.121418	-0.09 - 0.33	0.133434	0.274652	0.14721	-0.11 - 0.38	0.12923	0.245234
L-4-hydroxy-L-proline	SDMA	0.137535	-0.03 - 0.30	0.0523836	0.110273	0.0631293	-0.15 - 0.28	0.28609	0.479529	0.233314	-0.04 - 0.47	0.0470094	0.111291
L-4-hydroxy-L-proline	L-Histidine	0.0998306	-0.06 - 0.25	0.105576	0.188965	-0.0242955	-0.22 - 0.18	0.593163	0.774893	0.407745	0.17 - 0.60	0.000579132	0.00360619
SDMA	L-Histidine	0.225832	0.06 - 0.38	0.00315144	0.0104718	0.203003	-0.01 - 0.40	0.029255	0.0922467	0.349134	0.09 - 0.56	0.00415398	0.0169127

## Sheet: Table S4
Table S4. Correlations between single-metabolite levels in plasma and CSF in participants with migraine
R2 = coefficient of determination; 95% c.i. = 95% confidence interval of R2; FDR = false discovery rate.
	Migraine (all)				Migraine without aura				Migraine with aura
	R2	R2 CI	p	FDR	R2	R2 CI	p	FDR	R2	R2 CI	p	FDR
S-Methylcysteine	0.702173	0.62 - 0.77	3.49714e-53	1.36389e-51	0.711675	0.60 - 0.80	1.13792e-27	4.4379e-26	0.742109	0.64 - 0.82	2.66305e-30	1.03859e-28
Methionine sulfone	0.634415	0.55 - 0.71	1.75924e-44	3.43052e-43	0.631809	0.50 - 0.74	1.50785e-22	2.9403e-21	0.624116	0.49 - 0.73	2.49622e-22	3.24508e-21
L-Alpha-aminobutyric acid	0.586322	0.49 - 0.67	3.12847e-39	4.06701e-38	0.536847	0.39 - 0.66	9.90319e-18	9.65561e-17	0.633411	0.50 - 0.74	7.35886e-23	1.43498e-21
Homocitrulline	0.574367	0.48 - 0.66	5.08258e-38	4.95551e-37	0.610803	0.47 - 0.72	2.19819e-21	2.85764e-20	0.512328	0.36 - 0.64	8.37133e-17	8.16204e-16
L-Threonine	0.436162	0.33 - 0.54	4.69161e-26	3.65946e-25	0.467243	0.31 - 0.61	8.778e-15	6.84684e-14	0.386075	0.23 - 0.53	6.77596e-12	4.40437e-11
L-4-hydroxy-L-proline	0.387175	0.28 - 0.49	1.67614e-22	1.08949e-21	0.399935	0.24 - 0.55	2.85623e-12	1.85655e-11	0.412588	0.26 - 0.56	7.71522e-13	6.01787e-12
3-Methoxytyrosine	0.305063	0.20 - 0.41	3.97183e-17	2.21288e-16	0.298279	0.15 - 0.45	6.00309e-09	2.92651e-08	0.35674	0.20 - 0.51	6.76736e-11	3.77039e-10
L-Arginine	0.286546	0.18 - 0.40	5.31635e-16	2.59172e-15	0.315971	0.17 - 0.47	1.71512e-09	9.55567e-09	0.206961	0.08 - 0.36	2.23783e-06	7.27296e-06
Citrulline	0.266075	0.16 - 0.37	8.69049e-15	3.76588e-14	0.292711	0.15 - 0.45	8.85062e-09	3.70813e-08	0.228078	0.09 - 0.38	5.77992e-07	2.25417e-06
L-Pipecolic acid	0.261754	0.16 - 0.37	1.55254e-14	6.05491e-14	0.267926	0.12 - 0.42	4.81877e-08	1.5661e-07	0.317012	0.17 - 0.47	1.30901e-09	6.3814e-09
L-Alanine	0.242243	0.14 - 0.35	2.05005e-13	7.26835e-13	0.291679	0.14 - 0.45	9.50803e-09	3.70813e-08	0.1909	0.07 - 0.34	6.14003e-06	1.84201e-05
L-Tyrosine	0.240531	0.14 - 0.35	2.56328e-13	8.33067e-13	0.231934	0.10 - 0.39	5.15832e-07	1.5475e-06	0.25701	0.12 - 0.41	8.57551e-08	3.71605e-07
L-Lysine	0.199191	0.11 - 0.31	4.92444e-11	1.47733e-10	0.283352	0.14 - 0.44	1.68895e-08	5.98809e-08	0.125405	0.03 - 0.27	0.000323119	0.000572802
L-Proline	0.184902	0.09 - 0.29	2.8618e-10	7.97217e-10	0.146723	0.04 - 0.29	9.90729e-05	0.000227285	0.223368	0.09 - 0.38	7.83885e-07	2.77923e-06
L-Asparagine	0.166677	0.08 - 0.27	2.59621e-09	6.75015e-09	0.205822	0.08 - 0.36	2.71192e-06	7.05099e-06	0.138169	0.03 - 0.28	0.00015176	0.000295933
Ornithine	0.156846	0.07 - 0.26	8.3836e-09	2.0435e-08	0.212859	0.08 - 0.37	1.74197e-06	4.85264e-06	0.105749	0.02 - 0.24	0.00102252	0.0016616
N6-N6-N6-Trimethyl-L-lysine	0.150741	0.07 - 0.25	1.72593e-08	3.95948e-08	0.13101	0.03 - 0.28	0.000250094	0.000513352	0.184614	0.06 - 0.34	9.07413e-06	2.52779e-05
Glycine	0.148919	0.07 - 0.25	2.13911e-08	4.63474e-08	0.167172	0.05 - 0.32	2.91676e-05	7.1096e-05	0.129965	0.03 - 0.27	0.000246858	0.000458451
L-Glutamine	0.145389	0.06 - 0.25	3.2391e-08	6.64867e-08	0.119886	0.02 - 0.26	0.000478766	0.000933593	0.159936	0.05 - 0.31	4.11134e-05	8.90791e-05
L-Valine	0.134349	0.06 - 0.23	1.17479e-07	2.29085e-07	0.137316	0.03 - 0.28	0.00017269	0.000374161	0.143749	0.04 - 0.29	0.000108818	0.000223363
L-Serine	0.121913	0.05 - 0.22	4.93851e-07	9.17152e-07	0.0789887	0.01 - 0.21	0.00505847	0.0075877	0.162828	0.05 - 0.31	3.45027e-05	8.41004e-05
L-2-aminoadipic acid	0.115614	0.04 - 0.21	1.01612e-06	1.8013e-06	0.0895434	0.01 - 0.22	0.00276067	0.0044861	0.164097	0.05 - 0.31	3.19447e-05	8.30563e-05
L-Histidine	0.0797309	0.02 - 0.17	5.81739e-05	9.86427e-05	0.105614	0.02 - 0.24	0.0010947	0.00203301	0.0646867	0.00 - 0.19	0.0110729	0.0154229
Gamma-L-glutamyl-L-alanine	0.0760781	0.02 - 0.16	8.74195e-05	0.000142057	0.0932544	0.01 - 0.23	0.00223066	0.00378242	0.0437155	0.00 - 0.15	0.0378071	0.0475638
L-Isoleucine	0.069469	0.02 - 0.15	0.000182398	0.000269842	0.104759	0.02 - 0.24	0.00115006	0.00203874	0.0469257	0.00 - 0.16	0.0312682	0.0406487
Ethanolamine	0.0694626	0.02 - 0.15	0.000182528	0.000269842	0.0134771	0.00 - 0.10	0.254975	0.310751	0.161095	0.05 - 0.31	3.83264e-05	8.79253e-05
L-Methionine	0.0692539	0.02 - 0.15	0.000186814	0.000269842	0.0432408	0.00 - 0.15	0.039913	0.0536761	0.0887378	0.01 - 0.22	0.00274794	0.0041219
L-Leucine	0.0639211	0.01 - 0.14	0.000337837	0.000470559	0.0619521	0.00 - 0.18	0.013458	0.0194393	0.0832797	0.01 - 0.21	0.00377005	0.00544562
Putrescine	0.0602441	0.01 - 0.14	0.000508158	0.000683385	0.0835105	0.01 - 0.21	0.00390284	0.00608844	0.0350234	0.00 - 0.14	0.0636179	0.0729735
L-Homoserine	0.0441619	0.01 - 0.12	0.0030371	0.00394823	0.0110733	0.00 - 0.09	0.302437	0.337002	0.100339	0.02 - 0.24	0.00140119	0.00218585
L-Methionine sulfoxide	0.0383156	0.00 - 0.11	0.00584005	0.00734717	0.0402364	0.00 - 0.15	0.0476541	0.0619503	0.0374705	0.00 - 0.14	0.0548877	0.0648672
Gamma-Glutamylglutamine	0.0275264	0.00 - 0.09	0.0198051	0.0241374	0.0176633	0.00 - 0.11	0.192032	0.241589	0.0539371	0.00 - 0.17	0.0207133	0.0278558
SDMA	0.0249478	0.00 - 0.09	0.0266408	0.0314846	0.054535	0.00 - 0.17	0.0206548	0.0287691	0.00939365	0.00 - 0.09	0.339906	0.378752
L-Phenylalanine	0.0181255	0.00 - 0.07	0.0592672	0.067983	0.00226106	0.00 - 0.06	0.641967	0.695464	0.107242	0.02 - 0.25	0.000937254	0.00158926
Glutathione	0.00196274	0.00 - 0.03	0.536466	0.597776	0.00105831	0.00 - 0.05	0.750485	0.766807	0.00860396	0.00 - 0.08	0.36115	0.391246
L-Tryptophan	0.00179375	0.00 - 0.03	0.554567	0.600781	0.000920443	0.00 - 0.05	0.766807	0.766807	0.00690943	0.00 - 0.08	0.413371	0.435715
L-Glutamic acid	0.00149626	0.00 - 0.03	0.589426	0.621287	0.00180075	0.00 - 0.06	0.678227	0.714888	0.00262524	0.00 - 0.06	0.614501	0.630672
Taurine	0.00064558	0.00 - 0.03	0.723032	0.742059	0.0115541	0.00 - 0.09	0.292112	0.335069	0.0384927	0.00 - 0.15	0.0516199	0.0629118
Gamma-aminobutyric acid	3.39737e-05	0.00 - 0.02	0.935212	0.935212	0.0122063	0.00 - 0.09	0.278806	0.329498	0.00131993	0.00 - 0.06	0.721081	0.721081

## Sheet: Table S5
Table S5. Correlations between amine metabolite ratios in participants with migraine
R2 = coefficient of determination; 95% c.i. = 95% confidence interval of R2; FDR = false discovery rate.
		Migraine (all)				Migraine without aura				Migraine with aura
		R2	R2 CI	p	FDR	R2	R2 CI	p	FDR	R2	R2 CI	p	FDR
L-Leucine	L-Valine	0.188834	0.10 - 0.29	1.76824e-10	3.28387e-10	0.2779	0.13 - 0.43	2.45222e-08	5.80542e-08	0.108459	0.02 - 0.25	0.000872966	0.00124159
L-Leucine	L-Tryptophan	0.105212	0.04 - 0.20	3.31882e-06	4.62264e-06	0.07681	0.01 - 0.21	0.00573177	0.00755738	0.14933	0.04 - 0.30	7.79124e-05	0.000126055
L-Leucine	L-Asparagine	0.373412	0.26 - 0.48	1.4872e-21	5.42864e-21	0.503455	0.35 - 0.64	2.88707e-16	1.64563e-15	0.282022	0.14 - 0.44	1.56008e-08	4.00006e-08
L-Leucine	L-Isoleucine	0.383292	0.27 - 0.49	3.11819e-22	1.18491e-21	0.502293	0.35 - 0.63	3.23325e-16	1.80138e-15	0.277164	0.13 - 0.43	2.18125e-08	5.49764e-08
L-Leucine	L-Phenylalanine	0.207007	0.11 - 0.31	1.85812e-11	3.63289e-11	0.260852	0.12 - 0.42	7.74112e-08	1.74352e-07	0.175481	0.06 - 0.33	1.59373e-05	2.85945e-05
L-Leucine	L-Threonine	0.514275	0.41 - 0.61	2.09769e-32	1.4527e-31	0.63973	0.51 - 0.74	5.27704e-23	6.10983e-22	0.418024	0.26 - 0.56	4.88459e-13	2.22054e-12
L-Leucine	L-Methionine	0.438335	0.33 - 0.54	3.2118e-26	1.5256e-25	0.504747	0.35 - 0.64	2.54435e-16	1.46152e-15	0.414326	0.26 - 0.56	6.66942e-13	2.97713e-12
L-Leucine	L-Glutamine	0.177415	0.09 - 0.28	7.1174e-10	1.26475e-09	0.179664	0.06 - 0.33	1.36683e-05	2.34449e-05	0.184336	0.06 - 0.34	9.23158e-06	1.68074e-05
L-Leucine	Ethanolamine	0.116211	0.04 - 0.21	9.49174e-07	1.37909e-06	0.0792835	0.01 - 0.21	0.00497366	0.00659299	0.154767	0.04 - 0.30	5.61808e-05	9.27171e-05
L-Leucine	L-Tyrosine	0.386153	0.28 - 0.49	1.97441e-22	7.61998e-22	0.403734	0.25 - 0.55	2.0962e-12	7.84485e-12	0.361094	0.21 - 0.51	4.84035e-11	1.76685e-10
L-Leucine	L-Alpha-aminobutyric acid	0.689101	0.61 - 0.76	2.32615e-51	7.07389e-50	0.641132	0.51 - 0.74	4.37168e-23	5.14192e-22	0.741169	0.64 - 0.82	3.17898e-30	2.35562e-28
L-Leucine	L-Alanine	0.376223	0.27 - 0.48	9.55919e-22	3.54168e-21	0.507803	0.36 - 0.64	1.88495e-16	1.1174e-15	0.304468	0.16 - 0.46	3.22505e-09	9.1914e-09
L-Leucine	L-Serine	0.219012	0.12 - 0.33	4.0874e-12	8.12001e-12	0.20755	0.08 - 0.36	2.43343e-06	4.56392e-06	0.218846	0.09 - 0.37	1.04866e-06	2.11157e-06
L-Leucine	L-Lysine	0.29491	0.19 - 0.40	1.66063e-16	4.47464e-16	0.324969	0.17 - 0.48	8.96454e-10	2.50669e-09	0.229876	0.10 - 0.38	5.14337e-07	1.06459e-06
L-Leucine	Glycine	0.260209	0.16 - 0.37	1.90876e-14	4.39252e-14	0.354512	0.20 - 0.51	1.00403e-10	3.16591e-10	0.190212	0.07 - 0.34	6.40903e-06	1.19025e-05
L-Leucine	Taurine	0.0277583	0.00 - 0.09	0.019286	0.0217518	0.0355645	0.00 - 0.14	0.0629319	0.0742556	0.0179044	0.00 - 0.11	0.186701	0.2005
L-Leucine	L-Arginine	0.287963	0.18 - 0.40	4.36936e-16	1.14003e-15	0.312224	0.16 - 0.47	2.24191e-09	6.08518e-09	0.249094	0.11 - 0.40	1.45477e-07	3.3067e-07
L-Leucine	S-Methylcysteine	0.696912	0.62 - 0.76	1.93519e-52	6.51808e-51	0.719973	0.61 - 0.80	2.78531e-28	7.64413e-27	0.708306	0.59 - 0.80	1.07025e-27	3.44807e-26
L-Leucine	L-Proline	0.155922	0.07 - 0.26	9.35435e-09	1.54723e-08	0.123741	0.03 - 0.27	0.000382485	0.000560122	0.187835	0.07 - 0.34	7.43076e-06	1.3697e-05
L-Leucine	L-2-aminoadipic acid	0.0430074	0.00 - 0.11	0.00345474	0.00405699	0.040961	0.00 - 0.15	0.045655	0.0548304	0.0633848	0.00 - 0.19	0.0119427	0.0148732
L-Leucine	Citrulline	0.354613	0.25 - 0.46	2.72309e-20	9.21373e-20	0.406752	0.25 - 0.55	1.63717e-12	6.22124e-12	0.344995	0.19 - 0.50	1.65359e-10	5.6991e-10
L-Leucine	Ornithine	0.169942	0.08 - 0.27	1.75435e-09	3.0805e-09	0.231787	0.10 - 0.39	5.20721e-07	1.05425e-06	0.132311	0.03 - 0.28	0.000214855	0.000329622
L-Leucine	Putrescine	0.11775	0.05 - 0.21	7.95974e-07	1.16795e-06	0.198673	0.07 - 0.35	4.23766e-06	7.69633e-06	0.0565956	0.00 - 0.18	0.0177331	0.0215311
L-Leucine	Gamma-Glutamylglutamine	0.0734226	0.02 - 0.16	0.000117499	0.000149342	0.076194	0.01 - 0.20	0.00593792	0.00780141	0.0825829	0.01 - 0.21	0.00392531	0.00520331
L-Leucine	N6-N6-N6-Trimethyl-L-lysine	0.0618118	0.01 - 0.14	0.00042699	0.000528213	0.0350886	0.00 - 0.14	0.064753	0.0762829	0.0981837	0.01 - 0.23	0.00158825	0.00218347
L-Leucine	L-Glutamic acid	0.00141011	0.00 - 0.03	0.600355	0.610237	0.0120904	0.00 - 0.09	0.281116	0.305435	0.00470853	0.00 - 0.07	0.499756	0.511491
L-Leucine	Methionine sulfone	0.61835	0.53 - 0.70	1.17982e-42	1.50732e-41	0.674081	0.55 - 0.77	4.19256e-25	6.34017e-24	0.545052	0.40 - 0.67	2.79744e-18	2.52793e-17
L-Leucine	L-Homoserine	0.119866	0.05 - 0.22	6.24652e-07	9.20213e-07	0.158543	0.05 - 0.31	4.89912e-05	7.84071e-05	0.104376	0.02 - 0.24	0.0011077	0.00155162
L-Leucine	Glutathione	0.00421953	0.00 - 0.04	0.364468	0.377194	0.0113538	0.00 - 0.09	0.296357	0.320118	0.00308764	0.00 - 0.06	0.584873	0.595317
L-Leucine	Gamma-aminobutyric acid	0.0119016	0.00 - 0.06	0.127002	0.136192	0.00107007	0.00 - 0.05	0.749149	0.76148	0.0289672	0.00 - 0.13	0.0921337	0.103441
L-Leucine	Gamma-L-glutamyl-L-alanine	0.0594156	0.01 - 0.14	0.000557114	0.000684613	0.133582	0.03 - 0.28	0.000215078	0.000321966	0.0274483	0.00 - 0.13	0.101242	0.113324
L-Leucine	3-Methoxytyrosine	0.276455	0.17 - 0.39	2.12749e-15	5.20287e-15	0.347042	0.19 - 0.50	1.76196e-10	5.41748e-10	0.232019	0.10 - 0.39	4.47376e-07	9.3382e-07
L-Leucine	Homocitrulline	0.591148	0.50 - 0.67	9.92382e-40	9.88226e-39	0.724202	0.61 - 0.81	1.3379e-28	3.81301e-27	0.458745	0.30 - 0.60	1.38548e-14	7.60476e-14
L-Leucine	L-Methionine sulfoxide	0.103282	0.04 - 0.20	4.12971e-06	5.71984e-06	0.141694	0.04 - 0.29	0.000133405	0.000204665	0.0683521	0.00 - 0.19	0.00895124	0.0113189
L-Leucine	L-Pipecolic acid	0.302827	0.20 - 0.41	5.45158e-17	1.51297e-16	0.309109	0.16 - 0.46	2.79817e-09	7.4317e-09	0.301352	0.15 - 0.46	4.02506e-09	1.13406e-08
L-Leucine	L-4-hydroxy-L-proline	0.452021	0.34 - 0.55	2.85518e-27	1.40112e-26	0.420805	0.26 - 0.57	5.09703e-13	2.07522e-12	0.467237	0.31 - 0.60	6.37825e-15	3.72149e-14
L-Leucine	SDMA	0.104916	0.04 - 0.20	3.43207e-06	4.77142e-06	0.159816	0.05 - 0.31	4.53956e-05	7.29678e-05	0.0637489	0.00 - 0.19	0.0116928	0.0145864
L-Leucine	L-Histidine	0.270802	0.17 - 0.38	4.58915e-15	1.08992e-14	0.375193	0.22 - 0.53	2.04759e-11	6.80389e-11	0.155776	0.04 - 0.30	5.28644e-05	8.76343e-05
L-Valine	L-Tryptophan	0.184672	0.09 - 0.29	2.94327e-10	5.38509e-10	0.153918	0.04 - 0.30	6.4589e-05	0.000101185	0.244004	0.11 - 0.40	2.03827e-07	4.48177e-07
L-Valine	L-Asparagine	0.432992	0.32 - 0.53	8.13267e-26	3.75865e-25	0.605781	0.47 - 0.72	4.08405e-21	3.73615e-20	0.342849	0.19 - 0.49	1.94356e-10	6.57616e-10
L-Valine	L-Isoleucine	0.255398	0.15 - 0.36	3.62358e-14	8.16131e-14	0.29742	0.15 - 0.45	6.37493e-09	1.62586e-08	0.191494	0.07 - 0.34	5.91685e-06	1.10438e-05
L-Valine	L-Phenylalanine	0.278584	0.17 - 0.39	1.59021e-15	3.95417e-15	0.299436	0.15 - 0.45	5.53581e-09	1.42432e-08	0.257556	0.12 - 0.41	8.26699e-08	1.92367e-07
L-Valine	L-Threonine	0.516812	0.41 - 0.61	1.25603e-32	8.86401e-32	0.677666	0.56 - 0.77	2.45915e-25	3.79631e-24	0.429444	0.27 - 0.57	1.84417e-13	8.70403e-13
L-Valine	L-Methionine	0.474411	0.37 - 0.57	4.77382e-29	2.58205e-28	0.578236	0.44 - 0.70	1.06852e-19	8.1626e-19	0.426038	0.27 - 0.57	2.47059e-13	1.13709e-12
L-Valine	L-Glutamine	0.223518	0.13 - 0.33	2.30227e-12	4.62326e-12	0.247219	0.11 - 0.40	1.90822e-07	4.1466e-07	0.235652	0.10 - 0.39	3.52914e-07	7.51463e-07
L-Valine	Ethanolamine	0.184763	0.09 - 0.29	2.91054e-10	5.33839e-10	0.109699	0.02 - 0.25	0.000864486	0.00124385	0.288844	0.14 - 0.44	9.70949e-09	2.58803e-08
L-Valine	L-Tyrosine	0.517662	0.41 - 0.61	1.05695e-32	7.53078e-32	0.490095	0.34 - 0.62	1.04595e-15	5.57588e-15	0.549917	0.40 - 0.67	1.65366e-18	1.5317e-17
L-Valine	L-Alpha-aminobutyric acid	0.683742	0.60 - 0.75	1.23591e-50	3.0527e-49	0.62401	0.49 - 0.73	4.14872e-22	4.21124e-21	0.730093	0.62 - 0.81	2.44374e-29	1.13176e-27
L-Valine	L-Alanine	0.414441	0.31 - 0.52	1.91753e-24	8.02763e-24	0.471764	0.32 - 0.61	5.80417e-15	3.00761e-14	0.400764	0.25 - 0.55	2.05666e-12	8.46659e-12
L-Valine	L-Serine	0.245613	0.15 - 0.35	1.31868e-13	2.84053e-13	0.298384	0.15 - 0.45	5.95921e-09	1.52795e-08	0.232058	0.10 - 0.39	4.46259e-07	9.3382e-07
L-Valine	L-Lysine	0.323422	0.22 - 0.43	2.83785e-18	8.54815e-18	0.308531	0.16 - 0.46	2.91539e-09	7.68791e-09	0.319603	0.17 - 0.47	1.0845e-09	3.32071e-09
L-Valine	Glycine	0.297235	0.19 - 0.41	1.19884e-16	3.27802e-16	0.400075	0.24 - 0.55	2.82395e-12	1.04107e-11	0.212727	0.08 - 0.37	1.55112e-06	3.06502e-06
L-Valine	Taurine	0.0684723	0.02 - 0.15	0.000203769	0.000257227	0.0322747	0.00 - 0.14	0.076715	0.0896622	0.0786078	0.01 - 0.21	0.00494131	0.00644632
L-Valine	L-Arginine	0.312506	0.21 - 0.42	1.37379e-17	3.97648e-17	0.334242	0.18 - 0.49	4.55417e-10	1.33385e-09	0.274537	0.13 - 0.43	2.61251e-08	6.4962e-08
L-Valine	S-Methylcysteine	0.698502	0.62 - 0.76	1.15781e-52	4.28968e-51	0.756141	0.66 - 0.83	3.5615e-31	2.72608e-29	0.649936	0.52 - 0.75	7.75884e-24	1.64266e-22
L-Valine	L-Proline	0.227152	0.13 - 0.33	1.44603e-12	2.93564e-12	0.236378	0.10 - 0.39	3.87006e-07	8.1009e-07	0.226619	0.09 - 0.38	6.35302e-07	1.30766e-06
L-Valine	L-2-aminoadipic acid	0.0496155	0.01 - 0.12	0.0016546	0.00198391	0.0627235	0.00 - 0.19	0.0128732	0.0163901	0.0565756	0.00 - 0.18	0.0177537	0.0215311
L-Valine	Citrulline	0.365627	0.26 - 0.47	5.00835e-21	1.76723e-20	0.41796	0.26 - 0.56	6.4696e-13	2.57741e-12	0.368804	0.21 - 0.52	2.65941e-11	9.92073e-11
L-Valine	Ornithine	0.16851	0.08 - 0.27	2.08366e-09	3.63292e-09	0.209714	0.08 - 0.36	2.12392e-06	4.01487e-06	0.133241	0.03 - 0.28	0.00020334	0.000313254
L-Valine	Putrescine	0.140103	0.06 - 0.24	6.01276e-08	9.49991e-08	0.234277	0.10 - 0.39	4.43391e-07	9.12647e-07	0.0726604	0.01 - 0.20	0.00697323	0.00898637
L-Valine	Gamma-Glutamylglutamine	0.0986821	0.03 - 0.19	6.94428e-06	9.47644e-06	0.0998361	0.01 - 0.24	0.00152751	0.00216421	0.120316	0.02 - 0.26	0.000435951	0.000640951
L-Valine	N6-N6-N6-Trimethyl-L-lysine	0.0918316	0.03 - 0.18	1.5014e-05	2.00458e-05	0.0294611	0.00 - 0.13	0.0910401	0.105572	0.161106	0.05 - 0.31	3.83013e-05	6.46497e-05
L-Valine	L-Glutamic acid	0.0271688	0.00 - 0.09	0.0206335	0.0231308	0.0378984	0.00 - 0.15	0.0547468	0.0651162	0.0112644	0.00 - 0.09	0.295762	0.310425
L-Valine	Methionine sulfone	0.62803	0.54 - 0.70	9.56235e-44	1.38935e-42	0.684287	0.56 - 0.78	9.03811e-26	1.48828e-24	0.58448	0.44 - 0.70	3.33205e-20	3.79853e-19
L-Valine	L-Homoserine	0.144779	0.06 - 0.24	3.47936e-08	5.61701e-08	0.149957	0.04 - 0.30	8.17634e-05	0.000127283	0.157058	0.05 - 0.31	4.89305e-05	8.12948e-05
L-Valine	Glutathione	0.00793859	0.00 - 0.05	0.213102	0.223667	0.00776053	0.00 - 0.08	0.388372	0.414077	0.0143731	0.00 - 0.10	0.237211	0.251824
L-Valine	Gamma-aminobutyric acid	0.0128115	0.00 - 0.06	0.113274	0.121823	2.94999e-05	0.00 - 0.04	0.957669	0.961562	0.0340464	0.00 - 0.14	0.0674996	0.077546
L-Valine	Gamma-L-glutamyl-L-alanine	0.10545	0.04 - 0.20	3.23037e-06	4.50792e-06	0.175473	0.06 - 0.33	1.76434e-05	2.95786e-05	0.0740697	0.01 - 0.20	0.00642657	0.00829632
L-Valine	3-Methoxytyrosine	0.34567	0.24 - 0.45	1.05478e-19	3.47373e-19	0.435948	0.28 - 0.58	1.40518e-13	6.08912e-13	0.283273	0.14 - 0.44	1.43059e-08	3.69361e-08
L-Valine	Homocitrulline	0.591447	0.50 - 0.67	9.23936e-40	9.37858e-39	0.754788	0.65 - 0.83	4.64916e-31	2.87085e-29	0.471227	0.32 - 0.61	4.41164e-15	2.6792e-14
L-Valine	L-Methionine sulfoxide	0.120277	0.05 - 0.22	5.95893e-07	8.81351e-07	0.135902	0.03 - 0.28	0.000187666	0.000283798	0.125757	0.03 - 0.27	0.000316483	0.000471859
L-Valine	L-Pipecolic acid	0.287607	0.18 - 0.40	4.59019e-16	1.18928e-15	0.356031	0.20 - 0.51	8.94894e-11	2.84599e-10	0.248918	0.11 - 0.40	1.47191e-07	3.32526e-07
L-Valine	L-4-hydroxy-L-proline	0.494036	0.39 - 0.59	1.14525e-30	7.07191e-30	0.442273	0.29 - 0.58	8.12143e-14	3.6695e-13	0.543019	0.40 - 0.67	3.47919e-18	3.06914e-17
L-Valine	SDMA	0.164778	0.08 - 0.27	3.25897e-09	5.53876e-09	0.251353	0.11 - 0.41	1.4538e-07	3.19664e-07	0.125782	0.03 - 0.27	0.000316018	0.000471859
L-Valine	L-Histidine	0.364449	0.26 - 0.47	6.01061e-21	2.10088e-20	0.469848	0.32 - 0.61	6.91885e-15	3.53577e-14	0.27839	0.13 - 0.43	2.00473e-08	5.08736e-08
L-Tryptophan	L-Asparagine	0.230217	0.13 - 0.34	9.75237e-13	1.99627e-12	0.172899	0.05 - 0.32	2.06286e-05	3.42731e-05	0.298436	0.15 - 0.45	4.94887e-09	1.37345e-08
L-Tryptophan	L-Isoleucine	0.0904612	0.03 - 0.18	1.75113e-05	2.3296e-05	0.0887382	0.01 - 0.22	0.0028913	0.00392391	0.104754	0.02 - 0.24	0.00108356	0.00152356
L-Tryptophan	L-Phenylalanine	0.273415	0.17 - 0.38	3.21885e-15	7.74404e-15	0.255997	0.11 - 0.41	1.06923e-07	2.37928e-07	0.277393	0.13 - 0.43	2.14713e-08	5.43012e-08
L-Tryptophan	L-Threonine	0.406924	0.30 - 0.51	6.71034e-24	2.76242e-23	0.370657	0.22 - 0.52	2.91432e-11	9.51325e-11	0.42811	0.27 - 0.57	2.06849e-13	9.70095e-13
L-Tryptophan	L-Methionine	0.233868	0.14 - 0.34	6.08913e-13	1.25684e-12	0.200305	0.07 - 0.35	3.8282e-06	6.98694e-06	0.258139	0.12 - 0.41	7.94918e-08	1.85815e-07
L-Tryptophan	L-Glutamine	0.108106	0.04 - 0.20	2.38981e-06	3.36024e-06	0.0727889	0.01 - 0.20	0.00721901	0.00938471	0.169891	0.05 - 0.32	2.24442e-05	3.92244e-05
L-Tryptophan	Ethanolamine	0.0963728	0.03 - 0.19	9.00908e-06	1.22043e-05	0.0480603	0.00 - 0.16	0.0300946	0.0370434	0.1389	0.03 - 0.28	0.000145302	0.00022763
L-Tryptophan	L-Tyrosine	0.611901	0.52 - 0.69	6.07511e-42	7.37977e-41	0.539857	0.39 - 0.67	7.22229e-18	4.90983e-17	0.643284	0.51 - 0.75	1.94308e-23	3.89141e-22
L-Tryptophan	L-Alpha-aminobutyric acid	0.4811	0.38 - 0.58	1.36016e-29	7.69374e-29	0.332486	0.18 - 0.49	5.18074e-10	1.50546e-09	0.606643	0.47 - 0.72	2.29271e-21	3.26711e-20
L-Tryptophan	L-Alanine	0.243402	0.14 - 0.35	1.76183e-13	3.77316e-13	0.226572	0.09 - 0.38	7.28123e-07	1.45037e-06	0.310263	0.16 - 0.46	2.13035e-09	6.26423e-09
L-Tryptophan	L-Serine	0.0968043	0.03 - 0.19	8.58155e-06	1.16629e-05	0.0385898	0.00 - 0.15	0.0525418	0.062594	0.154115	0.04 - 0.30	5.84326e-05	9.62191e-05
L-Tryptophan	L-Lysine	0.168166	0.08 - 0.27	2.17165e-09	3.77744e-09	0.157645	0.05 - 0.31	5.16977e-05	8.25603e-05	0.1844	0.06 - 0.34	9.195e-06	1.6782e-05
L-Tryptophan	Glycine	0.235058	0.14 - 0.34	5.21993e-13	1.08044e-12	0.244997	0.11 - 0.40	2.2074e-07	4.7827e-07	0.203893	0.08 - 0.36	2.71729e-06	5.27097e-06
L-Tryptophan	Taurine	0.00609995	0.00 - 0.05	0.275314	0.286527	0.00193335	0.00 - 0.06	0.667266	0.682934	0.0343924	0.00 - 0.14	0.066097	0.0761708
L-Tryptophan	L-Arginine	0.285771	0.18 - 0.39	5.91753e-16	1.52253e-15	0.233465	0.10 - 0.39	4.67274e-07	9.53856e-07	0.276125	0.13 - 0.43	2.34273e-08	5.86475e-08
L-Tryptophan	S-Methylcysteine	0.606789	0.51 - 0.69	2.18509e-41	2.57008e-40	0.57141	0.43 - 0.69	2.3225e-19	1.70393e-18	0.656409	0.53 - 0.76	3.12338e-24	7.23257e-23
L-Tryptophan	L-Proline	0.156038	0.07 - 0.26	9.22625e-09	1.52945e-08	0.0934641	0.01 - 0.23	0.00220393	0.00304597	0.241618	0.10 - 0.40	2.38566e-07	5.19935e-07
L-Tryptophan	L-2-aminoadipic acid	0.0837326	0.02 - 0.17	3.72065e-05	4.87965e-05	0.0709626	0.00 - 0.20	0.00801677	0.0103672	0.100049	0.02 - 0.24	0.00142502	0.00196637
L-Tryptophan	Citrulline	0.271437	0.17 - 0.38	4.21076e-15	1.00327e-14	0.312138	0.16 - 0.47	2.25579e-09	6.10051e-09	0.271891	0.13 - 0.43	3.13112e-08	7.75974e-08
L-Tryptophan	Ornithine	0.177716	0.09 - 0.28	6.86223e-10	1.22234e-09	0.195305	0.07 - 0.35	5.22335e-06	9.41729e-06	0.160972	0.05 - 0.31	3.86133e-05	6.50284e-05
L-Tryptophan	Putrescine	0.07459	0.02 - 0.16	0.000103179	0.000132505	0.0892581	0.01 - 0.22	0.00280627	0.00382251	0.0509813	0.00 - 0.17	0.02463	0.0294369
L-Tryptophan	Gamma-Glutamylglutamine	0.00964515	0.00 - 0.06	0.169756	0.179956	0.0159629	0.00 - 0.10	0.215096	0.237535	0.104891	0.02 - 0.24	0.00107493	0.0015143
L-Tryptophan	N6-N6-N6-Trimethyl-L-lysine	0.130851	0.05 - 0.23	1.76232e-07	2.68699e-07	0.0982868	0.01 - 0.23	0.00167004	0.00235714	0.167809	0.05 - 0.32	2.54841e-05	4.39157e-05
L-Tryptophan	L-Glutamic acid	0.0150748	0.00 - 0.07	0.0856445	0.0930536	0.00468003	0.00 - 0.07	0.503287	0.52749	0.0266679	0.00 - 0.12	0.106296	0.118444
L-Tryptophan	Methionine sulfone	0.647314	0.56 - 0.72	5.2482e-46	8.85115e-45	0.656943	0.53 - 0.76	4.96816e-24	6.69346e-23	0.630366	0.50 - 0.74	1.10163e-22	1.94359e-21
L-Tryptophan	L-Homoserine	0.0436622	0.00 - 0.12	0.00321124	0.00378303	0.00377506	0.00 - 0.07	0.547837	0.568554	0.109358	0.02 - 0.25	0.000828358	0.00118726
L-Tryptophan	Glutathione	2.69569e-06	0.00 - 0.02	0.981732	0.981732	0.0163785	0.00 - 0.10	0.209175	0.231341	0.0341774	0.00 - 0.14	0.066965	0.0770514
L-Tryptophan	Gamma-aminobutyric acid	0.00340293	0.00 - 0.04	0.415503	0.428813	0.00861659	0.00 - 0.08	0.363297	0.389585	0.0258695	0.00 - 0.12	0.111748	0.124146
L-Tryptophan	Gamma-L-glutamyl-L-alanine	0.0606059	0.01 - 0.14	0.000488157	0.000600871	0.0274454	0.00 - 0.13	0.103046	0.1182	0.131027	0.03 - 0.28	0.000231822	0.000354186
L-Tryptophan	3-Methoxytyrosine	0.322038	0.21 - 0.43	3.47086e-18	1.03706e-17	0.345007	0.19 - 0.50	2.05151e-10	6.25584e-10	0.297542	0.15 - 0.45	5.27165e-09	1.45757e-08
L-Tryptophan	Homocitrulline	0.576355	0.48 - 0.66	3.21418e-38	2.97714e-37	0.665279	0.54 - 0.76	1.51624e-24	2.16064e-23	0.498082	0.35 - 0.63	3.42891e-16	2.33103e-15
L-Tryptophan	L-Methionine sulfoxide	0.0622765	0.01 - 0.14	0.000405519	0.000502491	0.048404	0.00 - 0.16	0.029497	0.0364289	0.0558664	0.00 - 0.17	0.0185043	0.0223462
L-Tryptophan	L-Pipecolic acid	0.201761	0.11 - 0.31	3.57731e-11	6.9031e-11	0.188884	0.07 - 0.34	7.76649e-06	1.36374e-05	0.213429	0.08 - 0.37	1.48318e-06	2.94647e-06
L-Tryptophan	L-4-hydroxy-L-proline	0.385706	0.28 - 0.49	2.12072e-22	8.14223e-22	0.283601	0.14 - 0.44	1.66038e-08	4.02072e-08	0.51613	0.37 - 0.65	5.7067e-17	4.40486e-16
L-Tryptophan	SDMA	0.0548101	0.01 - 0.13	0.000928983	0.00112664	0.0500422	0.00 - 0.17	0.0268111	0.033334	0.0655802	0.00 - 0.19	0.0105131	0.0132037
L-Tryptophan	L-Histidine	0.189749	0.10 - 0.30	1.5802e-10	2.95689e-10	0.224854	0.09 - 0.38	8.12794e-07	1.61038e-06	0.155032	0.04 - 0.30	5.52932e-05	9.1456e-05
L-Asparagine	L-Isoleucine	0.296208	0.19 - 0.40	1.38458e-16	3.74444e-16	0.452957	0.30 - 0.59	3.17305e-14	1.48812e-13	0.185989	0.06 - 0.34	8.33283e-06	1.52837e-05
L-Asparagine	L-Phenylalanine	0.31671	0.21 - 0.43	7.50589e-18	2.19837e-17	0.256696	0.12 - 0.41	1.02079e-07	2.27833e-07	0.337683	0.19 - 0.49	2.86197e-10	9.42543e-10
L-Asparagine	L-Threonine	0.591115	0.50 - 0.67	1.00023e-39	9.88226e-39	0.508307	0.36 - 0.64	1.79371e-16	1.08946e-15	0.680669	0.56 - 0.77	8.80297e-26	2.35586e-24
L-Asparagine	L-Methionine	0.429959	0.32 - 0.53	1.37287e-25	6.16542e-25	0.379809	0.22 - 0.53	1.4261e-11	4.84742e-11	0.486968	0.33 - 0.62	1.00273e-15	6.49012e-15
L-Asparagine	L-Glutamine	0.325606	0.22 - 0.43	2.06371e-18	6.29306e-18	0.295308	0.15 - 0.45	7.38748e-09	1.8683e-08	0.347127	0.19 - 0.50	1.4076e-10	4.87396e-10
L-Asparagine	Ethanolamine	0.188861	0.10 - 0.29	1.76228e-10	3.28103e-10	0.167667	0.05 - 0.32	2.83105e-05	4.65147e-05	0.221739	0.09 - 0.38	8.70649e-07	1.77239e-06
L-Asparagine	L-Tyrosine	0.483672	0.38 - 0.58	8.35635e-30	4.80004e-29	0.530887	0.38 - 0.66	1.83925e-17	1.20609e-16	0.459561	0.31 - 0.60	1.28664e-14	7.26917e-14
L-Asparagine	L-Alpha-aminobutyric acid	0.684307	0.60 - 0.75	1.03782e-50	2.6518e-49	0.628869	0.50 - 0.74	2.21379e-22	2.44838e-21	0.727383	0.62 - 0.81	3.9742e-29	1.73228e-27
L-Asparagine	L-Alanine	0.514055	0.41 - 0.61	2.19325e-32	1.50482e-31	0.613364	0.48 - 0.72	1.59807e-21	1.48021e-20	0.426403	0.27 - 0.57	2.39461e-13	1.109e-12
L-Asparagine	L-Serine	0.229154	0.13 - 0.34	1.11818e-12	2.27629e-12	0.207404	0.08 - 0.36	2.45575e-06	4.58365e-06	0.25753	0.12 - 0.41	8.28138e-08	1.92367e-07
L-Asparagine	L-Lysine	0.454141	0.35 - 0.55	1.95219e-27	9.64381e-27	0.615122	0.48 - 0.72	1.28218e-21	1.20265e-20	0.326988	0.18 - 0.48	6.31921e-10	2.03589e-09
L-Asparagine	Glycine	0.248023	0.15 - 0.36	9.60708e-14	2.09995e-13	0.301302	0.15 - 0.46	4.8565e-09	1.25389e-08	0.197729	0.07 - 0.35	4.00573e-06	7.66988e-06
L-Asparagine	Taurine	0.0422169	0.00 - 0.11	0.00377364	0.00441749	0.0251299	0.00 - 0.12	0.118985	0.134813	0.0494803	0.00 - 0.16	0.0269003	0.0320984
L-Asparagine	L-Arginine	0.34245	0.23 - 0.45	1.71001e-19	5.58201e-19	0.400776	0.24 - 0.55	2.66742e-12	9.88281e-12	0.265204	0.12 - 0.42	4.93531e-08	1.18736e-07
L-Asparagine	S-Methylcysteine	0.715511	0.64 - 0.78	3.977e-55	1.96464e-53	0.732919	0.63 - 0.81	2.84718e-29	9.58981e-28	0.73987	0.64 - 0.82	4.05605e-30	2.7323e-28
L-Asparagine	L-Proline	0.263398	0.16 - 0.37	1.24537e-14	2.91111e-14	0.218997	0.09 - 0.37	1.18084e-06	2.30872e-06	0.320476	0.17 - 0.47	1.01766e-09	3.14202e-09
L-Asparagine	L-2-aminoadipic acid	0.197887	0.11 - 0.30	5.78873e-11	1.10839e-10	0.218608	0.09 - 0.37	1.21035e-06	2.35399e-06	0.171897	0.05 - 0.32	1.98525e-05	3.50255e-05
L-Asparagine	Citrulline	0.356204	0.25 - 0.46	2.13596e-20	7.29378e-20	0.406866	0.25 - 0.55	1.62198e-12	6.19531e-12	0.324591	0.17 - 0.48	7.53459e-10	2.40652e-09
L-Asparagine	Ornithine	0.249881	0.15 - 0.36	7.52181e-14	1.65883e-13	0.389558	0.23 - 0.54	6.58622e-12	2.33511e-11	0.153334	0.04 - 0.30	6.12486e-05	0.00010041
L-Asparagine	Putrescine	0.0967918	0.03 - 0.19	8.5937e-06	1.16629e-05	0.125907	0.03 - 0.27	0.000337078	0.000496571	0.0842938	0.01 - 0.22	0.00355499	0.00472935
L-Asparagine	Gamma-Glutamylglutamine	0.115394	0.04 - 0.21	1.04205e-06	1.50813e-06	0.0809262	0.01 - 0.21	0.00452646	0.00601094	0.18164	0.06 - 0.33	1.09069e-05	1.98088e-05
L-Asparagine	N6-N6-N6-Trimethyl-L-lysine	0.162436	0.08 - 0.26	4.3108e-09	7.30961e-09	0.133492	0.03 - 0.28	0.000216212	0.00032301	0.169241	0.05 - 0.32	2.3352e-05	4.05241e-05
L-Asparagine	L-Glutamic acid	0.0446302	0.01 - 0.12	0.00288253	0.0034012	0.0596653	0.00 - 0.18	0.0153544	0.0194489	0.0249488	0.00 - 0.12	0.118415	0.130768
L-Asparagine	Methionine sulfone	0.684778	0.60 - 0.75	8.96801e-51	2.37332e-49	0.693537	0.58 - 0.78	2.15453e-26	3.80121e-25	0.680365	0.56 - 0.77	9.21997e-26	2.35586e-24
L-Asparagine	L-Homoserine	0.179803	0.09 - 0.28	5.32653e-10	9.53371e-10	0.122458	0.03 - 0.27	0.000412186	0.000600059	0.233535	0.10 - 0.39	4.05276e-07	8.53153e-07
L-Asparagine	Glutathione	0.0176268	0.00 - 0.07	0.0629079	0.0687533	0.0128812	0.00 - 0.09	0.265823	0.289669	0.0240437	0.00 - 0.12	0.125394	0.137859
L-Asparagine	Gamma-aminobutyric acid	0.0105907	0.00 - 0.06	0.150135	0.160534	1.56133e-05	0.00 - 0.04	0.969197	0.97182	0.0294611	0.00 - 0.13	0.0893641	0.100484
L-Asparagine	Gamma-L-glutamyl-L-alanine	0.156663	0.07 - 0.26	8.5673e-09	1.4266e-08	0.193644	0.07 - 0.35	5.78911e-06	1.02625e-05	0.100444	0.02 - 0.24	0.00139264	0.00192887
L-Asparagine	3-Methoxytyrosine	0.386994	0.28 - 0.49	1.7254e-22	6.72907e-22	0.424901	0.27 - 0.57	3.60892e-13	1.50237e-12	0.377287	0.22 - 0.53	1.36489e-11	5.21331e-11
L-Asparagine	Homocitrulline	0.626474	0.54 - 0.70	1.43859e-43	2.01132e-42	0.700411	0.58 - 0.79	7.2171e-27	1.44537e-25	0.525492	0.38 - 0.65	2.19316e-17	1.78586e-16
L-Asparagine	L-Methionine sulfoxide	0.157446	0.07 - 0.26	7.80676e-09	1.30289e-08	0.153758	0.04 - 0.30	6.52073e-05	0.000101938	0.118373	0.02 - 0.26	0.000488659	0.000714193
L-Asparagine	L-Pipecolic acid	0.278756	0.17 - 0.39	1.55319e-15	3.87513e-15	0.283087	0.14 - 0.44	1.71995e-08	4.13794e-08	0.310496	0.16 - 0.46	2.09506e-09	6.18501e-09
L-Asparagine	L-4-hydroxy-L-proline	0.417465	0.31 - 0.52	1.15333e-24	4.88354e-24	0.35868	0.20 - 0.51	7.31659e-11	2.33689e-10	0.492064	0.34 - 0.63	6.14812e-16	4.06764e-15
L-Asparagine	SDMA	0.182977	0.09 - 0.29	3.61949e-10	6.57364e-10	0.20715	0.08 - 0.36	2.4952e-06	4.63277e-06	0.133991	0.03 - 0.28	0.000194491	0.000300873
L-Asparagine	L-Histidine	0.371122	0.26 - 0.48	2.12896e-21	7.69541e-21	0.306113	0.16 - 0.46	3.45982e-09	9.0272e-09	0.443063	0.29 - 0.58	5.62915e-14	2.79946e-13
L-Isoleucine	L-Phenylalanine	0.217377	0.12 - 0.32	5.02929e-12	9.96444e-12	0.280737	0.14 - 0.44	2.02032e-08	4.84485e-08	0.16162	0.05 - 0.31	3.71257e-05	6.28085e-05
L-Isoleucine	L-Threonine	0.378456	0.27 - 0.48	6.71875e-22	2.50181e-21	0.464164	0.31 - 0.60	1.16116e-14	5.73611e-14	0.34288	0.19 - 0.49	1.93903e-10	6.57616e-10
L-Isoleucine	L-Methionine	0.356584	0.25 - 0.46	2.01521e-20	6.91328e-20	0.462242	0.31 - 0.60	1.38168e-14	6.78032e-14	0.270539	0.13 - 0.43	3.43396e-08	8.48187e-08
L-Isoleucine	L-Glutamine	0.139489	0.06 - 0.24	6.45923e-08	1.01836e-07	0.167292	0.05 - 0.32	2.89583e-05	4.72645e-05	0.139976	0.04 - 0.29	0.000136284	0.000214864
L-Isoleucine	Ethanolamine	0.144532	0.06 - 0.24	3.58162e-08	5.73214e-08	0.133679	0.03 - 0.28	0.000213853	0.000320779	0.169266	0.05 - 0.32	2.33168e-05	4.05241e-05
L-Isoleucine	L-Tyrosine	0.386762	0.28 - 0.49	1.79083e-22	6.94768e-22	0.378175	0.22 - 0.53	1.62136e-11	5.46105e-11	0.413346	0.26 - 0.56	7.24089e-13	3.21287e-12
L-Isoleucine	L-Alpha-aminobutyric acid	0.626215	0.54 - 0.70	1.53918e-43	2.11209e-42	0.568942	0.42 - 0.69	3.06592e-19	2.2273e-18	0.653887	0.53 - 0.75	4.46142e-24	9.72326e-23
L-Isoleucine	L-Alanine	0.241529	0.14 - 0.35	2.25033e-13	4.75069e-13	0.308479	0.16 - 0.46	2.9261e-09	7.6888e-09	0.238357	0.10 - 0.39	2.95611e-07	6.36767e-07
L-Isoleucine	L-Serine	0.178171	0.09 - 0.28	6.4936e-10	1.15946e-09	0.193492	0.07 - 0.35	5.8439e-06	1.03349e-05	0.191013	0.07 - 0.34	6.09698e-06	1.13514e-05
L-Isoleucine	L-Lysine	0.327934	0.22 - 0.44	1.4679e-18	4.57024e-18	0.386659	0.23 - 0.54	8.29741e-12	2.91392e-11	0.262407	0.12 - 0.42	5.96313e-08	1.41253e-07
L-Isoleucine	Glycine	0.237068	0.14 - 0.35	4.0224e-13	8.37246e-13	0.338844	0.19 - 0.49	3.24349e-10	9.73047e-10	0.17355	0.06 - 0.32	1.79419e-05	3.19589e-05
L-Isoleucine	Taurine	0.0540475	0.01 - 0.13	0.00101109	0.00122221	0.0711903	0.00 - 0.20	0.00791267	0.0102505	0.0217043	0.00 - 0.11	0.145617	0.15868
L-Isoleucine	L-Arginine	0.23743	0.14 - 0.35	3.83778e-13	8.01069e-13	0.278381	0.13 - 0.43	2.37308e-08	5.63606e-08	0.167514	0.05 - 0.32	2.5946e-05	4.46079e-05
L-Isoleucine	S-Methylcysteine	0.624785	0.53 - 0.70	2.23638e-43	3.01301e-42	0.680415	0.56 - 0.77	1.62694e-25	2.62078e-24	0.586363	0.45 - 0.70	2.66908e-20	3.2349e-19
L-Isoleucine	L-Proline	0.110841	0.04 - 0.20	1.75113e-06	2.4858e-06	0.0933152	0.01 - 0.23	0.00222287	0.00306162	0.122351	0.03 - 0.26	0.000386787	0.000569799
L-Isoleucine	L-2-aminoadipic acid	0.0419877	0.00 - 0.11	0.0038715	0.00451776	0.0594007	0.00 - 0.18	0.0155906	0.0197143	0.0578365	0.00 - 0.18	0.0164947	0.0201361
L-Isoleucine	Citrulline	0.282082	0.18 - 0.39	9.84112e-16	2.50593e-15	0.347469	0.19 - 0.50	1.70651e-10	5.26884e-10	0.266374	0.12 - 0.42	4.55902e-08	1.104e-07
L-Isoleucine	Ornithine	0.14464	0.06 - 0.24	3.53623e-08	5.68405e-08	0.207363	0.08 - 0.36	2.46217e-06	4.58409e-06	0.108876	0.02 - 0.25	0.000852009	0.00121645
L-Isoleucine	Putrescine	0.122622	0.05 - 0.22	4.55235e-07	6.78731e-07	0.228689	0.09 - 0.38	6.35656e-07	1.27648e-06	0.0468445	0.00 - 0.16	0.0314184	0.0371308
L-Isoleucine	Gamma-Glutamylglutamine	0.0617651	0.01 - 0.14	0.00042921	0.000530074	0.0589446	0.00 - 0.18	0.0160064	0.0202018	0.0949005	0.01 - 0.23	0.00192198	0.00261439
L-Isoleucine	N6-N6-N6-Trimethyl-L-lysine	0.0491553	0.01 - 0.12	0.00174149	0.00208473	0.0269741	0.00 - 0.13	0.106093	0.12132	0.0875371	0.01 - 0.22	0.00294598	0.00394038
L-Isoleucine	L-Glutamic acid	0.00495939	0.00 - 0.04	0.325428	0.337262	0.0158257	0.00 - 0.10	0.217094	0.239385	0.000431693	0.00 - 0.05	0.838254	0.842804
L-Isoleucine	Methionine sulfone	0.563357	0.46 - 0.65	6.18859e-37	5.395e-36	0.654682	0.53 - 0.76	6.82126e-24	8.56704e-23	0.499859	0.35 - 0.63	2.88211e-16	1.97744e-15
L-Isoleucine	L-Homoserine	0.0798867	0.02 - 0.17	5.71715e-05	7.4323e-05	0.136327	0.03 - 0.28	0.000183034	0.000277927	0.0614075	0.00 - 0.18	0.0133977	0.016566
L-Isoleucine	Glutathione	0.00798791	0.00 - 0.05	0.211681	0.22249	0.0156281	0.00 - 0.10	0.22001	0.242218	0.00877163	0.00 - 0.08	0.356493	0.371013
L-Isoleucine	Gamma-aminobutyric acid	0.0142928	0.00 - 0.07	0.094263	0.102268	0.00368959	0.00 - 0.07	0.552413	0.5725	0.0161714	0.00 - 0.10	0.209725	0.224575
L-Isoleucine	Gamma-L-glutamyl-L-alanine	0.0273919	0.00 - 0.09	0.0201124	0.0225807	0.0507587	0.00 - 0.17	0.0257163	0.0321888	0.0297758	0.00 - 0.13	0.0876461	0.0987017
L-Isoleucine	3-Methoxytyrosine	0.185714	0.10 - 0.29	2.59124e-10	4.77639e-10	0.254061	0.11 - 0.41	1.21558e-07	2.69685e-07	0.16269	0.05 - 0.31	3.4793e-05	5.89969e-05
L-Isoleucine	Homocitrulline	0.549052	0.45 - 0.64	1.45247e-35	1.22305e-34	0.719493	0.61 - 0.80	3.02522e-28	7.90121e-27	0.387406	0.23 - 0.54	6.08899e-12	2.42811e-11
L-Isoleucine	L-Methionine sulfoxide	0.0425423	0.00 - 0.11	0.0036389	0.0042665	0.0650607	0.00 - 0.19	0.0112531	0.0143767	0.0317446	0.00 - 0.13	0.0776642	0.0885372
L-Isoleucine	L-Pipecolic acid	0.287367	0.18 - 0.40	4.74541e-16	1.22521e-15	0.326811	0.17 - 0.48	7.84149e-10	2.21776e-09	0.269982	0.13 - 0.43	3.56699e-08	8.75213e-08
L-Isoleucine	L-4-hydroxy-L-proline	0.456821	0.35 - 0.56	1.20471e-27	6.07274e-27	0.441811	0.29 - 0.58	8.45549e-14	3.79728e-13	0.445094	0.29 - 0.59	4.70464e-14	2.38776e-13
L-Isoleucine	SDMA	0.0929828	0.03 - 0.18	1.31926e-05	1.76776e-05	0.155272	0.04 - 0.30	5.95743e-05	9.47307e-05	0.0558553	0.00 - 0.17	0.0185163	0.0223462
L-Isoleucine	L-Histidine	0.241653	0.14 - 0.35	2.21423e-13	4.68785e-13	0.337346	0.18 - 0.49	3.6232e-10	1.08258e-09	0.146533	0.04 - 0.29	9.21285e-05	0.000148085
L-Phenylalanine	L-Threonine	0.486498	0.38 - 0.58	4.87924e-30	2.89241e-29	0.433203	0.28 - 0.58	1.77927e-13	7.66536e-13	0.569383	0.43 - 0.69	1.90508e-19	1.98826e-18
L-Phenylalanine	L-Methionine	0.373558	0.26 - 0.48	1.45367e-21	5.33252e-21	0.274075	0.13 - 0.43	3.18048e-08	7.41111e-08	0.476511	0.32 - 0.61	2.69598e-15	1.69298e-14
L-Phenylalanine	L-Glutamine	0.13121	0.05 - 0.23	1.69056e-07	2.58823e-07	0.076256	0.01 - 0.20	0.00591686	0.00778756	0.163752	0.05 - 0.31	3.26203e-05	5.56951e-05
L-Phenylalanine	Ethanolamine	0.0992038	0.03 - 0.19	6.5473e-06	8.9512e-06	0.0376689	0.00 - 0.14	0.0554999	0.0658007	0.163231	0.05 - 0.31	3.36683e-05	5.73522e-05
L-Phenylalanine	L-Tyrosine	0.540908	0.44 - 0.63	8.37957e-35	6.7492e-34	0.588531	0.45 - 0.70	3.23554e-20	2.63466e-19	0.477804	0.32 - 0.61	2.38818e-15	1.51251e-14
L-Phenylalanine	L-Alpha-aminobutyric acid	0.560318	0.46 - 0.65	1.22038e-36	1.05152e-35	0.450654	0.30 - 0.59	3.89129e-14	1.81349e-13	0.641532	0.51 - 0.74	2.46753e-23	4.81167e-22
L-Phenylalanine	L-Alanine	0.328945	0.22 - 0.44	1.26568e-18	3.97401e-18	0.360184	0.21 - 0.51	6.52365e-11	2.09265e-10	0.285334	0.14 - 0.44	1.23984e-08	3.23494e-08
L-Phenylalanine	L-Serine	0.0822612	0.02 - 0.17	4.38566e-05	5.73152e-05	0.0523096	0.00 - 0.17	0.0235	0.0295144	0.103144	0.02 - 0.24	0.0011901	0.00165453
L-Phenylalanine	L-Lysine	0.172614	0.09 - 0.28	1.27168e-09	2.24361e-09	0.213833	0.08 - 0.37	1.63803e-06	3.14451e-06	0.126638	0.03 - 0.27	0.000300467	0.000451614
L-Phenylalanine	Glycine	0.165583	0.08 - 0.27	2.95943e-09	5.05285e-09	0.202823	0.07 - 0.36	3.27163e-06	6.00069e-06	0.109219	0.02 - 0.25	0.000835077	0.00119458
L-Phenylalanine	Taurine	0.00333022	0.00 - 0.04	0.420538	0.433406	0.00402851	0.00 - 0.07	0.534671	0.555668	0.018279	0.00 - 0.11	0.182115	0.19643
L-Phenylalanine	L-Arginine	0.292046	0.19 - 0.40	2.47699e-16	6.55517e-16	0.232001	0.10 - 0.39	5.13594e-07	1.04553e-06	0.298676	0.15 - 0.45	4.86558e-09	1.35541e-08
L-Phenylalanine	S-Methylcysteine	0.682383	0.60 - 0.75	1.87885e-50	4.49106e-49	0.61974	0.48 - 0.73	7.15764e-22	7.16732e-21	0.704162	0.59 - 0.79	2.12754e-27	6.56877e-26
L-Phenylalanine	L-Proline	0.140553	0.06 - 0.24	5.7046e-08	9.05162e-08	0.0738163	0.01 - 0.20	0.00680574	0.00887861	0.184478	0.06 - 0.34	9.15124e-06	1.67434e-05
L-Phenylalanine	L-2-aminoadipic acid	0.11667	0.04 - 0.21	9.00659e-07	1.31376e-06	0.0927008	0.01 - 0.23	0.00230277	0.00315407	0.143496	0.04 - 0.29	0.000110475	0.000176427
L-Phenylalanine	Citrulline	0.371288	0.26 - 0.48	2.07451e-21	7.53535e-21	0.393644	0.24 - 0.54	4.7476e-12	1.73299e-11	0.359451	0.21 - 0.51	5.4941e-11	1.98592e-10
L-Phenylalanine	Ornithine	0.126345	0.05 - 0.22	2.96572e-07	4.4576e-07	0.167368	0.05 - 0.32	2.88245e-05	4.71501e-05	0.080364	0.01 - 0.21	0.00446351	0.00585392
L-Phenylalanine	Putrescine	0.0793628	0.02 - 0.17	6.06134e-05	7.8527e-05	0.167043	0.05 - 0.32	2.93958e-05	4.78731e-05	0.0393335	0.00 - 0.15	0.0490843	0.0571878
L-Phenylalanine	Gamma-Glutamylglutamine	0.0104467	0.00 - 0.06	0.152949	0.162838	0.0011106	0.00 - 0.05	0.744602	0.757898	0.0488131	0.00 - 0.16	0.027977	0.0332227
L-Phenylalanine	N6-N6-N6-Trimethyl-L-lysine	0.165038	0.08 - 0.27	3.15903e-09	5.38124e-09	0.0934367	0.01 - 0.23	0.00220741	0.00304597	0.213604	0.08 - 0.37	1.46668e-06	2.92154e-06
L-Phenylalanine	L-Glutamic acid	0.00215182	0.00 - 0.03	0.517446	0.528137	0.00463731	0.00 - 0.07	0.505246	0.528795	0.000805333	0.00 - 0.05	0.780374	0.785676
L-Phenylalanine	Methionine sulfone	0.659383	0.57 - 0.73	1.74421e-47	3.23114e-46	0.709404	0.60 - 0.80	1.66077e-27	3.6195e-26	0.612782	0.48 - 0.72	1.06389e-21	1.54577e-20
L-Phenylalanine	L-Homoserine	0.0290344	0.00 - 0.09	0.0166693	0.0188868	0.00770365	0.00 - 0.08	0.390123	0.415346	0.064453	0.00 - 0.19	0.0112242	0.0140492
L-Phenylalanine	Glutathione	7.72515e-05	0.00 - 0.02	0.902439	0.907337	0.00516287	0.00 - 0.07	0.481998	0.506611	0.00561651	0.00 - 0.07	0.460974	0.474419
L-Phenylalanine	Gamma-aminobutyric acid	0.00052331	0.00 - 0.03	0.749667	0.755787	0.020669	0.00 - 0.11	0.157859	0.176964	0.0257575	0.00 - 0.12	0.112537	0.124835
L-Phenylalanine	Gamma-L-glutamyl-L-alanine	0.0542168	0.01 - 0.13	0.000992253	0.0012014	0.0438938	0.00 - 0.16	0.0384097	0.0464301	0.0418636	0.00 - 0.15	0.0422049	0.0492501
L-Phenylalanine	3-Methoxytyrosine	0.292313	0.19 - 0.40	2.3867e-16	6.33888e-16	0.328893	0.18 - 0.48	6.73807e-10	1.92035e-09	0.284865	0.14 - 0.44	1.28096e-08	3.33051e-08
L-Phenylalanine	Homocitrulline	0.644945	0.56 - 0.72	1.00984e-45	1.66286e-44	0.714381	0.60 - 0.80	7.22316e-28	1.72657e-26	0.572757	0.43 - 0.69	1.29704e-19	1.4134e-18
L-Phenylalanine	L-Methionine sulfoxide	0.0235257	0.00 - 0.08	0.0314091	0.0348415	0.0196888	0.00 - 0.11	0.168181	0.187402	0.0250076	0.00 - 0.12	0.117977	0.130479
L-Phenylalanine	L-Pipecolic acid	0.204242	0.11 - 0.31	2.62568e-11	5.07996e-11	0.173901	0.06 - 0.33	1.94121e-05	3.23973e-05	0.240065	0.10 - 0.40	2.64232e-07	5.71787e-07
L-Phenylalanine	L-4-hydroxy-L-proline	0.462068	0.36 - 0.56	4.64979e-28	2.40944e-27	0.393326	0.24 - 0.54	4.87057e-12	1.76916e-11	0.543378	0.40 - 0.67	3.3481e-18	2.98908e-17
L-Phenylalanine	SDMA	0.0893475	0.03 - 0.18	1.98415e-05	2.63487e-05	0.143482	0.04 - 0.29	0.000120026	0.000185741	0.0359848	0.00 - 0.14	0.0600263	0.0692827
L-Phenylalanine	L-Histidine	0.31411	0.21 - 0.42	1.09135e-17	3.18381e-17	0.269906	0.13 - 0.43	4.21683e-08	9.76459e-08	0.342517	0.19 - 0.49	1.99263e-10	6.71154e-10
L-Threonine	L-Methionine	0.442066	0.33 - 0.54	1.66993e-26	7.98334e-26	0.412678	0.26 - 0.56	1.00421e-12	3.93716e-12	0.47502	0.32 - 0.61	3.09942e-15	1.91389e-14
L-Threonine	L-Glutamine	0.464824	0.36 - 0.56	2.8098e-28	1.47664e-27	0.41108	0.25 - 0.56	1.14621e-12	4.43234e-12	0.51711	0.37 - 0.65	5.16748e-17	4.03063e-16
L-Threonine	Ethanolamine	0.385104	0.28 - 0.49	2.33515e-22	8.91929e-22	0.297397	0.15 - 0.45	6.38494e-09	1.62586e-08	0.470818	0.32 - 0.61	4.58214e-15	2.7382e-14
L-Threonine	L-Tyrosine	0.595408	0.50 - 0.68	3.56145e-40	3.77005e-39	0.576256	0.43 - 0.69	1.3401e-19	1.01328e-18	0.603754	0.47 - 0.72	3.27689e-21	4.41486e-20
L-Threonine	L-Alpha-aminobutyric acid	0.797619	0.74 - 0.84	1.4334e-69	5.31076e-67	0.838836	0.77 - 0.89	7.86722e-40	5.82961e-37	0.773961	0.68 - 0.84	4.36212e-33	6.46466e-31
L-Threonine	L-Alanine	0.592246	0.50 - 0.67	7.6283e-40	7.85079e-39	0.661514	0.54 - 0.76	2.60076e-24	3.56883e-23	0.509806	0.36 - 0.64	1.07762e-16	7.67803e-16
L-Threonine	L-Serine	0.370226	0.26 - 0.48	2.44871e-21	8.80823e-21	0.401631	0.25 - 0.55	2.48837e-12	9.26574e-12	0.32218	0.17 - 0.48	8.98767e-10	2.81007e-09
L-Threonine	L-Lysine	0.475733	0.37 - 0.57	3.72957e-29	2.03207e-28	0.579898	0.44 - 0.70	8.82777e-20	6.90747e-19	0.34938	0.20 - 0.50	1.18674e-10	4.12851e-10
L-Threonine	Glycine	0.368047	0.26 - 0.47	3.43956e-21	1.22534e-20	0.387387	0.23 - 0.54	7.83063e-12	2.76309e-11	0.317314	0.17 - 0.47	1.28068e-09	3.85764e-09
L-Threonine	Taurine	0.13684	0.06 - 0.24	8.7949e-08	1.36625e-07	0.0958874	0.01 - 0.23	0.00191729	0.00268565	0.21947	0.09 - 0.37	1.00747e-06	2.03971e-06
L-Threonine	L-Arginine	0.379657	0.27 - 0.49	5.55609e-22	2.08988e-21	0.336562	0.18 - 0.49	3.83894e-10	1.12883e-09	0.412048	0.26 - 0.56	8.07239e-13	3.51861e-12
L-Threonine	S-Methylcysteine	0.765	0.70 - 0.82	3.112e-63	4.61198e-61	0.760072	0.66 - 0.83	1.62847e-31	1.50837e-29	0.779219	0.69 - 0.85	1.38852e-33	2.57224e-31
L-Threonine	L-Proline	0.348351	0.24 - 0.46	7.04191e-20	2.35047e-19	0.322344	0.17 - 0.48	1.08416e-09	3.00884e-09	0.383779	0.23 - 0.53	8.1441e-12	3.193e-11
L-Threonine	L-2-aminoadipic acid	0.282245	0.18 - 0.39	9.62284e-16	2.4588e-15	0.370111	0.21 - 0.52	3.04035e-11	9.88115e-11	0.189498	0.07 - 0.34	6.70037e-06	1.24124e-05
L-Threonine	Citrulline	0.432862	0.32 - 0.53	8.3178e-26	3.80462e-25	0.446454	0.29 - 0.59	5.63409e-14	2.57707e-13	0.45949	0.31 - 0.60	1.29491e-14	7.26917e-14
L-Threonine	Ornithine	0.257829	0.16 - 0.37	2.62258e-14	5.96113e-14	0.310971	0.16 - 0.47	2.45126e-09	6.5811e-09	0.199751	0.07 - 0.35	3.52786e-06	6.7724e-06
L-Threonine	Putrescine	0.182181	0.09 - 0.29	3.98861e-10	7.20868e-10	0.236334	0.10 - 0.39	3.88114e-07	8.10119e-07	0.123484	0.03 - 0.27	0.000361832	0.000536234
L-Threonine	Gamma-Glutamylglutamine	0.318499	0.21 - 0.43	5.79734e-18	1.70469e-17	0.314492	0.16 - 0.47	1.90667e-09	5.19428e-09	0.316059	0.17 - 0.47	1.40252e-09	4.20756e-09
L-Threonine	N6-N6-N6-Trimethyl-L-lysine	0.196526	0.10 - 0.30	6.85197e-11	1.30522e-10	0.167461	0.05 - 0.32	2.86643e-05	4.69917e-05	0.244131	0.11 - 0.40	2.02124e-07	4.45755e-07
L-Threonine	L-Glutamic acid	0.12207	0.05 - 0.22	4.85007e-07	7.2022e-07	0.123551	0.03 - 0.27	0.000386751	0.000565251	0.130278	0.03 - 0.27	0.000242327	0.00036796
L-Threonine	Methionine sulfone	0.734215	0.66 - 0.79	5.18091e-58	4.26562e-56	0.761678	0.66 - 0.83	1.1785e-31	1.24753e-29	0.717738	0.61 - 0.80	2.15964e-28	7.85046e-27
L-Threonine	L-Homoserine	0.325865	0.22 - 0.43	1.98719e-18	6.08476e-18	0.309149	0.16 - 0.46	2.79029e-09	7.4317e-09	0.324059	0.17 - 0.48	7.83413e-10	2.49146e-09
L-Threonine	Glutathione	0.0793622	0.02 - 0.17	6.06174e-05	7.8527e-05	0.0822138	0.01 - 0.21	0.00420421	0.00560309	0.106734	0.02 - 0.24	0.000965431	0.00136524
L-Threonine	Gamma-aminobutyric acid	0.0583109	0.01 - 0.14	0.000629797	0.000772649	0.0289413	0.00 - 0.13	0.0939853	0.108478	0.0619213	0.00 - 0.18	0.0130032	0.0161127
L-Threonine	Gamma-L-glutamyl-L-alanine	0.313727	0.21 - 0.42	1.15306e-17	3.35066e-17	0.423214	0.27 - 0.57	4.16151e-13	1.71316e-12	0.236865	0.10 - 0.39	3.25989e-07	6.96132e-07
L-Threonine	3-Methoxytyrosine	0.470383	0.36 - 0.57	1.00918e-28	5.34145e-28	0.468723	0.31 - 0.61	7.6686e-15	3.89208e-14	0.47114	0.32 - 0.61	4.44725e-15	2.6792e-14
L-Threonine	Homocitrulline	0.688081	0.61 - 0.75	3.20373e-51	9.13064e-50	0.777579	0.68 - 0.85	4.24145e-33	6.28583e-31	0.550422	0.40 - 0.67	1.56536e-18	1.46827e-17
L-Threonine	L-Methionine sulfoxide	0.172227	0.08 - 0.28	1.33245e-09	2.34524e-09	0.226824	0.09 - 0.38	7.16481e-07	1.43103e-06	0.133133	0.03 - 0.28	0.000204649	0.000314615
L-Threonine	L-Pipecolic acid	0.39716	0.29 - 0.50	3.33675e-23	1.32932e-22	0.45966	0.30 - 0.60	1.74346e-14	8.38898e-14	0.401401	0.25 - 0.55	1.9517e-12	8.12475e-12
L-Threonine	L-4-hydroxy-L-proline	0.488937	0.38 - 0.58	3.05977e-30	1.84333e-29	0.491355	0.34 - 0.63	9.27726e-16	4.98148e-15	0.513411	0.36 - 0.64	7.50765e-17	5.61936e-16
L-Threonine	SDMA	0.361715	0.25 - 0.47	9.16881e-21	3.17481e-20	0.439276	0.28 - 0.58	1.05383e-13	4.70415e-13	0.269062	0.13 - 0.42	3.79766e-08	9.28735e-08
L-Threonine	L-Histidine	0.56406	0.47 - 0.65	5.28553e-37	4.71877e-36	0.534518	0.39 - 0.66	1.26252e-17	8.35289e-17	0.555063	0.41 - 0.68	9.42487e-19	9.06991e-18
L-Methionine	L-Glutamine	0.086207	0.03 - 0.17	2.82094e-05	3.72606e-05	0.0730964	0.01 - 0.20	0.00709272	0.00923674	0.122526	0.03 - 0.26	0.000382822	0.00056621
L-Methionine	Ethanolamine	0.15036	0.07 - 0.25	1.80517e-08	2.96592e-08	0.0493954	0.00 - 0.16	0.0278404	0.0345556	0.260617	0.12 - 0.42	6.7288e-08	1.57786e-07
L-Methionine	L-Tyrosine	0.410712	0.30 - 0.51	3.57652e-24	1.48056e-23	0.380124	0.22 - 0.53	1.39122e-11	4.75065e-11	0.41685	0.26 - 0.56	5.39314e-13	2.43678e-12
L-Methionine	L-Alpha-aminobutyric acid	0.67716	0.60 - 0.75	9.25088e-50	2.07724e-48	0.587395	0.45 - 0.70	3.69647e-20	2.97726e-19	0.714803	0.60 - 0.80	3.57366e-28	1.20367e-26
L-Methionine	L-Alanine	0.458176	0.35 - 0.56	9.42846e-28	4.78527e-27	0.5735	0.43 - 0.69	1.83351e-19	1.35863e-18	0.368781	0.21 - 0.52	2.66427e-11	9.92073e-11
L-Methionine	L-Serine	0.0484131	0.01 - 0.12	0.00189139	0.00224963	0.0820762	0.01 - 0.21	0.00423752	0.00563735	0.033679	0.00 - 0.14	0.0690229	0.0791734
L-Methionine	L-Lysine	0.25126	0.15 - 0.36	6.26946e-14	1.39092e-13	0.371317	0.22 - 0.52	2.76899e-11	9.07885e-11	0.117315	0.02 - 0.26	0.000519955	0.000755464
L-Methionine	Glycine	0.116982	0.04 - 0.21	8.69056e-07	1.27016e-06	0.194817	0.07 - 0.35	5.38367e-06	9.63599e-06	0.0811871	0.01 - 0.21	0.00425577	0.00560129
L-Methionine	Taurine	0.0180491	0.00 - 0.07	0.0598103	0.0655613	0.00714298	0.00 - 0.08	0.408002	0.433759	0.0228392	0.00 - 0.12	0.13539	0.148189
L-Methionine	L-Arginine	0.281613	0.18 - 0.39	1.04958e-15	2.6544e-15	0.264385	0.12 - 0.42	6.11248e-08	1.39365e-07	0.296096	0.15 - 0.45	5.83787e-09	1.60217e-08
L-Methionine	S-Methylcysteine	0.75175	0.68 - 0.81	6.59656e-61	6.11007e-59	0.767995	0.67 - 0.84	3.23274e-32	3.99244e-30	0.755637	0.66 - 0.83	1.93473e-31	1.79205e-29
L-Methionine	L-Proline	0.130798	0.05 - 0.23	1.77312e-07	2.69792e-07	0.0754087	0.01 - 0.20	0.00621152	0.00814644	0.202907	0.08 - 0.36	2.89167e-06	5.58003e-06
L-Methionine	L-2-aminoadipic acid	0.144382	0.06 - 0.24	3.64499e-08	5.82099e-08	0.181174	0.06 - 0.33	1.24642e-05	2.1529e-05	0.108816	0.02 - 0.25	0.000854954	0.00121831
L-Methionine	Citrulline	0.345685	0.24 - 0.45	1.05235e-19	3.47373e-19	0.330444	0.18 - 0.48	6.01629e-10	1.72794e-09	0.359326	0.21 - 0.51	5.5472e-11	1.99538e-10
L-Methionine	Ornithine	0.0779304	0.02 - 0.16	7.1113e-05	9.19629e-05	0.139825	0.03 - 0.29	0.00014896	0.000227118	0.0467282	0.00 - 0.16	0.0316346	0.0373268
L-Methionine	Putrescine	0.0735146	0.02 - 0.16	0.000116302	0.000148075	0.126575	0.03 - 0.27	0.000324183	0.000478525	0.0421516	0.00 - 0.15	0.0414879	0.0484898
L-Methionine	Gamma-Glutamylglutamine	0.00134681	0.00 - 0.03	0.608659	0.61783	0.00029546	0.00 - 0.05	0.86659	0.872478	0.00772658	0.00 - 0.08	0.386944	0.401015
L-Methionine	N6-N6-N6-Trimethyl-L-lysine	0.101537	0.03 - 0.19	5.03069e-06	6.92889e-06	0.0388748	0.00 - 0.15	0.05166	0.061742	0.131843	0.03 - 0.28	0.000220894	0.000338187
L-Methionine	L-Glutamic acid	0.0121049	0.00 - 0.06	0.123783	0.132932	0.0433157	0.00 - 0.15	0.0397375	0.0479568	0.000809183	0.00 - 0.05	0.779863	0.785676
L-Methionine	Methionine sulfone	0.689019	0.61 - 0.76	2.3866e-51	7.07389e-50	0.737486	0.63 - 0.82	1.24041e-29	5.10636e-28	0.633024	0.50 - 0.74	7.74667e-23	1.40007e-21
L-Methionine	L-Homoserine	0.0343312	0.00 - 0.10	0.00914231	0.0104706	0.0466465	0.00 - 0.16	0.0326861	0.0399677	0.0180585	0.00 - 0.11	0.184799	0.198746
L-Methionine	Glutathione	0.00300217	0.00 - 0.04	0.444436	0.457398	6.0111e-07	0.00 - 0.04	0.993955	0.993955	0.0152371	0.00 - 0.10	0.223505	0.237956
L-Methionine	Gamma-aminobutyric acid	0.00273808	0.00 - 0.04	0.465227	0.478132	0.00516472	0.00 - 0.07	0.48192	0.506611	0.0194165	0.00 - 0.11	0.168958	0.182771
L-Methionine	Gamma-L-glutamyl-L-alanine	0.0908829	0.03 - 0.18	1.67017e-05	2.22589e-05	0.154316	0.04 - 0.30	6.30736e-05	9.94416e-05	0.0472418	0.00 - 0.16	0.0306905	0.0363285
L-Methionine	3-Methoxytyrosine	0.24704	0.15 - 0.36	1.09333e-13	2.37583e-13	0.262311	0.12 - 0.42	7.02235e-08	1.58645e-07	0.233684	0.10 - 0.39	4.01359e-07	8.47313e-07
L-Methionine	Homocitrulline	0.672804	0.59 - 0.74	3.42844e-49	7.2585e-48	0.726687	0.62 - 0.81	8.65043e-29	2.67082e-27	0.559897	0.42 - 0.68	5.52545e-19	5.38731e-18
L-Methionine	L-Methionine sulfoxide	0.0210189	0.00 - 0.08	0.0420848	0.046406	0.0282703	0.00 - 0.13	0.0979396	0.112691	0.00878864	0.00 - 0.08	0.356025	0.371013
L-Methionine	L-Pipecolic acid	0.323754	0.22 - 0.43	2.70377e-18	8.21105e-18	0.23077	0.10 - 0.39	5.55986e-07	1.12258e-06	0.407539	0.25 - 0.55	1.17541e-12	5.00562e-12
L-Methionine	L-4-hydroxy-L-proline	0.445552	0.34 - 0.55	9.02961e-27	4.34477e-26	0.429412	0.27 - 0.57	2.46038e-13	1.03588e-12	0.490572	0.34 - 0.62	7.09831e-16	4.65473e-15
L-Methionine	SDMA	0.19443	0.10 - 0.30	8.87867e-11	1.68263e-10	0.236012	0.10 - 0.39	3.96296e-07	8.24874e-07	0.158005	0.05 - 0.31	4.62072e-05	7.69427e-05
L-Methionine	L-Histidine	0.484452	0.38 - 0.58	7.20495e-30	4.20383e-29	0.417477	0.26 - 0.56	6.73606e-13	2.66921e-12	0.504877	0.35 - 0.64	1.7588e-16	1.21801e-15
L-Glutamine	Ethanolamine	0.137136	0.06 - 0.24	8.49663e-08	1.32547e-07	0.0960074	0.01 - 0.23	0.00190409	0.00267222	0.212837	0.08 - 0.37	1.54025e-06	3.05166e-06
L-Glutamine	L-Tyrosine	0.327079	0.22 - 0.44	1.66379e-18	5.13695e-18	0.327468	0.18 - 0.48	7.4752e-10	2.12227e-09	0.321813	0.17 - 0.48	9.23123e-10	2.87409e-09
L-Glutamine	L-Alpha-aminobutyric acid	0.662937	0.58 - 0.73	6.25597e-48	1.21991e-46	0.575703	0.43 - 0.69	1.42739e-19	1.06838e-18	0.731105	0.62 - 0.81	2.03512e-29	1.01461e-27
L-Glutamine	L-Alanine	0.335219	0.23 - 0.44	5.01909e-19	1.58938e-18	0.381841	0.23 - 0.53	1.21519e-11	4.16879e-11	0.300651	0.15 - 0.46	4.23031e-09	1.18737e-08
L-Glutamine	L-Serine	0.0851538	0.02 - 0.17	3.17387e-05	4.18477e-05	0.0751905	0.01 - 0.20	0.00628975	0.00823446	0.0719604	0.01 - 0.20	0.00726184	0.00932587
L-Glutamine	L-Lysine	0.276777	0.17 - 0.39	2.03585e-15	4.99525e-15	0.342506	0.19 - 0.50	2.47187e-10	7.47615e-10	0.168597	0.05 - 0.32	2.42891e-05	4.20519e-05
L-Glutamine	Glycine	0.109303	0.04 - 0.20	2.08594e-06	2.94415e-06	0.16009	0.05 - 0.31	4.46555e-05	7.19341e-05	0.0725763	0.01 - 0.20	0.00700728	0.00901457
L-Glutamine	Taurine	0.0351592	0.00 - 0.10	0.00832753	0.00955217	0.0015152	0.00 - 0.06	0.703542	0.71709	0.0941614	0.01 - 0.23	0.00200624	0.00272276
L-Glutamine	L-Arginine	0.323653	0.22 - 0.43	2.74375e-18	8.29844e-18	0.372925	0.22 - 0.52	2.44366e-11	8.04778e-11	0.257332	0.12 - 0.41	8.39199e-08	1.94327e-07
L-Glutamine	S-Methylcysteine	0.728438	0.66 - 0.79	4.23276e-57	3.13647e-55	0.744307	0.64 - 0.82	3.48977e-30	1.52113e-28	0.721971	0.61 - 0.81	1.03476e-28	4.25975e-27
L-Glutamine	L-Proline	0.199932	0.11 - 0.31	4.49164e-11	8.64495e-11	0.150657	0.04 - 0.30	7.84298e-05	0.000122351	0.243594	0.11 - 0.40	2.0941e-07	4.59092e-07
L-Glutamine	L-2-aminoadipic acid	0.156347	0.07 - 0.26	8.89482e-09	1.47782e-08	0.129203	0.03 - 0.27	0.000278003	0.000412827	0.149765	0.04 - 0.30	7.59024e-05	0.000123341
L-Glutamine	Citrulline	0.288576	0.18 - 0.40	4.01339e-16	1.05086e-15	0.336932	0.18 - 0.49	3.73552e-10	1.1028e-09	0.246669	0.11 - 0.40	1.7088e-07	3.81392e-07
L-Glutamine	Ornithine	0.102097	0.03 - 0.19	4.72221e-06	6.51612e-06	0.166581	0.05 - 0.32	3.02268e-05	4.9011e-05	0.0543537	0.00 - 0.17	0.0202146	0.0242556
L-Glutamine	Putrescine	0.0566304	0.01 - 0.13	0.000758975	0.000925	0.104503	0.02 - 0.24	0.00116716	0.00166641	0.01674	0.00 - 0.10	0.201825	0.216429
L-Glutamine	Gamma-Glutamylglutamine	0.000930381	0.00 - 0.03	0.670478	0.677795	0.0414118	0.00 - 0.15	0.0444554	0.0534764	0.0209595	0.00 - 0.11	0.152794	0.166012
L-Glutamine	N6-N6-N6-Trimethyl-L-lysine	0.166343	0.08 - 0.27	2.7021e-09	4.66726e-09	0.129572	0.03 - 0.27	0.000272063	0.000404817	0.19566	0.07 - 0.35	4.56043e-06	8.62062e-06
L-Glutamine	L-Glutamic acid	0.0364252	0.00 - 0.10	0.00722147	0.0082963	0.0213807	0.00 - 0.11	0.150809	0.169832	0.0439018	0.00 - 0.15	0.0373919	0.0438408
L-Glutamine	Methionine sulfone	0.697859	0.62 - 0.76	1.42564e-52	5.03048e-51	0.717652	0.61 - 0.80	4.14607e-28	1.02408e-26	0.689452	0.57 - 0.78	2.26189e-26	6.4464e-25
L-Glutamine	L-Homoserine	0.0666434	0.01 - 0.15	0.000249687	0.000314122	0.0278275	0.00 - 0.13	0.100646	0.115626	0.0842098	0.01 - 0.22	0.00357231	0.00474388
L-Glutamine	Glutathione	0.0081133	0.00 - 0.05	0.208116	0.219054	0.000590147	0.00 - 0.05	0.812318	0.82343	0.0315405	0.00 - 0.13	0.0786406	0.0895126
L-Glutamine	Gamma-aminobutyric acid	3.05997e-05	0.00 - 0.02	0.938506	0.939774	0.0197379	0.00 - 0.11	0.167646	0.187087	0.00753029	0.00 - 0.08	0.393066	0.406791
L-Glutamine	Gamma-L-glutamyl-L-alanine	0.0873024	0.03 - 0.18	2.4953e-05	3.30772e-05	0.0878348	0.01 - 0.22	0.0030452	0.00410839	0.0774767	0.01 - 0.21	0.00527579	0.00685853
L-Glutamine	3-Methoxytyrosine	0.308337	0.20 - 0.42	2.49313e-17	7.10543e-17	0.32444	0.17 - 0.48	9.31499e-10	2.59489e-09	0.293517	0.15 - 0.45	6.99951e-09	1.89987e-08
L-Glutamine	Homocitrulline	0.618007	0.53 - 0.70	1.28817e-42	1.61785e-41	0.694935	0.58 - 0.79	1.72832e-26	3.12362e-25	0.539449	0.39 - 0.66	5.09059e-18	4.41702e-17
L-Glutamine	L-Methionine sulfoxide	0.0283424	0.00 - 0.09	0.0180397	0.0203772	0.0493548	0.00 - 0.16	0.0279063	0.0345796	0.0115029	0.00 - 0.09	0.290676	0.305953
L-Glutamine	L-Pipecolic acid	0.258257	0.16 - 0.37	2.47707e-14	5.64773e-14	0.28052	0.13 - 0.44	2.0506e-08	4.88583e-08	0.293855	0.15 - 0.45	6.83524e-09	1.8621e-08
L-Glutamine	L-4-hydroxy-L-proline	0.41279	0.30 - 0.52	2.52789e-24	1.05234e-23	0.422304	0.27 - 0.57	4.49315e-13	1.83946e-12	0.440038	0.29 - 0.58	7.34423e-14	3.58031e-13
L-Glutamine	SDMA	0.128685	0.05 - 0.23	2.26381e-07	3.41646e-07	0.175509	0.06 - 0.33	1.76051e-05	2.95786e-05	0.0802262	0.01 - 0.21	0.00449929	0.00588091
L-Glutamine	L-Histidine	0.294543	0.19 - 0.40	1.74789e-16	4.69272e-16	0.352808	0.20 - 0.50	1.14209e-10	3.58597e-10	0.248927	0.11 - 0.40	1.47098e-07	3.32526e-07
Ethanolamine	L-Tyrosine	0.296803	0.19 - 0.41	1.27366e-16	3.45707e-16	0.234762	0.10 - 0.39	4.29716e-07	8.89441e-07	0.356315	0.20 - 0.51	6.99151e-11	2.49073e-10
Ethanolamine	L-Alpha-aminobutyric acid	0.482109	0.38 - 0.58	1.12382e-29	6.40579e-29	0.320208	0.17 - 0.47	1.26489e-09	3.47143e-09	0.614922	0.48 - 0.72	8.11738e-22	1.22755e-20
Ethanolamine	L-Alanine	0.266152	0.16 - 0.37	8.59995e-15	2.03596e-14	0.251259	0.11 - 0.41	1.46282e-07	3.20696e-07	0.31237	0.16 - 0.47	1.83071e-09	5.42623e-09
Ethanolamine	L-Serine	0.109587	0.04 - 0.20	2.01975e-06	2.85618e-06	0.0344278	0.00 - 0.14	0.0673734	0.0792439	0.195498	0.07 - 0.35	4.60707e-06	8.66456e-06
Ethanolamine	L-Lysine	0.167558	0.08 - 0.27	2.3359e-09	4.04416e-09	0.106406	0.02 - 0.25	0.00104574	0.00149883	0.234378	0.10 - 0.39	3.83565e-07	8.12062e-07
Ethanolamine	Glycine	0.198882	0.11 - 0.30	5.11657e-11	9.82222e-11	0.238055	0.10 - 0.39	3.47123e-07	7.34908e-07	0.123818	0.03 - 0.27	0.000354791	0.000526855
Ethanolamine	Taurine	0.00736557	0.00 - 0.05	0.230477	0.24122	0.019996	0.00 - 0.11	0.164866	0.184324	0.0684448	0.00 - 0.19	0.00890324	0.0112774
Ethanolamine	L-Arginine	0.253314	0.15 - 0.36	4.7776e-14	1.07279e-13	0.213112	0.08 - 0.37	1.7144e-06	3.28261e-06	0.288149	0.14 - 0.44	1.01919e-08	2.68761e-08
Ethanolamine	S-Methylcysteine	0.630926	0.54 - 0.71	4.45252e-44	6.59864e-43	0.68918	0.57 - 0.78	4.25579e-26	7.16714e-25	0.594726	0.46 - 0.71	9.84394e-21	1.23633e-19
Ethanolamine	L-Proline	0.196834	0.10 - 0.30	6.59591e-11	1.25968e-10	0.0945751	0.01 - 0.23	0.00206758	0.00287984	0.304968	0.16 - 0.46	3.11206e-09	8.90362e-09
Ethanolamine	L-2-aminoadipic acid	0.114215	0.04 - 0.21	1.1921e-06	1.71523e-06	0.0538683	0.00 - 0.17	0.0214683	0.0270085	0.205229	0.08 - 0.36	2.49716e-06	4.88231e-06
Ethanolamine	Citrulline	0.241789	0.14 - 0.35	2.1752e-13	4.63168e-13	0.222371	0.09 - 0.38	9.5256e-07	1.87227e-06	0.264435	0.12 - 0.42	5.19903e-08	1.24274e-07
Ethanolamine	Ornithine	0.109105	0.04 - 0.20	2.13342e-06	3.00545e-06	0.101718	0.02 - 0.24	0.00137054	0.00194553	0.0934852	0.01 - 0.23	0.00208654	0.00282656
Ethanolamine	Putrescine	0.0630749	0.01 - 0.14	0.000371119	0.000461408	0.0957428	0.01 - 0.23	0.0019333	0.00270297	0.0263901	0.00 - 0.12	0.108159	0.120339
Ethanolamine	Gamma-Glutamylglutamine	0.0326761	0.00 - 0.10	0.0110223	0.0125848	0.00928987	0.00 - 0.09	0.345113	0.371159	0.0707736	0.00 - 0.20	0.00777883	0.00992102
Ethanolamine	N6-N6-N6-Trimethyl-L-lysine	0.231963	0.13 - 0.34	7.78714e-13	1.59841e-12	0.159532	0.05 - 0.31	4.61757e-05	7.4061e-05	0.312408	0.16 - 0.47	1.82568e-09	5.42623e-09
Ethanolamine	L-Glutamic acid	0.0137196	0.00 - 0.06	0.101173	0.109444	0.00329888	0.00 - 0.07	0.574283	0.593506	0.027377	0.00 - 0.13	0.101693	0.113657
Ethanolamine	Methionine sulfone	0.533428	0.43 - 0.62	4.07818e-34	3.14785e-33	0.51175	0.36 - 0.64	1.27593e-16	7.9451e-16	0.530035	0.38 - 0.66	1.36973e-17	1.12775e-16
Ethanolamine	L-Homoserine	0.073851	0.02 - 0.16	0.000112027	0.000143124	0.0199908	0.00 - 0.11	0.164922	0.184324	0.135402	0.03 - 0.28	0.000178878	0.00027788
Ethanolamine	Glutathione	0.000920569	0.00 - 0.03	0.672119	0.678529	0.00222191	0.00 - 0.06	0.644868	0.661781	0.00567603	0.00 - 0.07	0.458601	0.472634
Ethanolamine	Gamma-aminobutyric acid	0.00227563	0.00 - 0.04	0.505622	0.517494	0.00361872	0.00 - 0.07	0.556261	0.575684	0.015424	0.00 - 0.10	0.220664	0.235608
Ethanolamine	Gamma-L-glutamyl-L-alanine	0.0642937	0.01 - 0.15	0.000324142	0.000404623	0.0462773	0.00 - 0.16	0.0333998	0.0407547	0.0802236	0.01 - 0.21	0.00449997	0.00588091
Ethanolamine	3-Methoxytyrosine	0.279048	0.18 - 0.39	1.4924e-15	3.73604e-15	0.32504	0.17 - 0.48	8.91844e-10	2.50324e-09	0.262393	0.12 - 0.42	5.9688e-08	1.41253e-07
Ethanolamine	Homocitrulline	0.525443	0.42 - 0.62	2.14914e-33	1.59251e-32	0.599057	0.46 - 0.71	9.24635e-21	8.06064e-20	0.472499	0.32 - 0.61	3.92015e-15	2.40069e-14
Ethanolamine	L-Methionine sulfoxide	0.107017	0.04 - 0.20	2.70445e-06	3.78112e-06	0.0504677	0.00 - 0.17	0.0261553	0.0325733	0.147618	0.04 - 0.29	8.63336e-05	0.000139375
Ethanolamine	L-Pipecolic acid	0.232726	0.13 - 0.34	7.05696e-13	1.45256e-12	0.193668	0.07 - 0.35	5.78073e-06	1.02625e-05	0.300444	0.15 - 0.45	4.2929e-09	1.20039e-08
Ethanolamine	L-4-hydroxy-L-proline	0.402976	0.29 - 0.51	1.28732e-23	5.27018e-23	0.325465	0.17 - 0.48	8.64745e-10	2.43641e-09	0.507143	0.36 - 0.64	1.40501e-16	9.82183e-16
Ethanolamine	SDMA	0.110875	0.04 - 0.20	1.7445e-06	2.48114e-06	0.0908042	0.01 - 0.22	0.00256785	0.00351066	0.139444	0.03 - 0.29	0.000140665	0.000220832
Ethanolamine	L-Histidine	0.169762	0.08 - 0.27	1.79276e-09	3.14051e-09	0.154232	0.04 - 0.30	6.33872e-05	9.97237e-05	0.186251	0.06 - 0.34	8.19875e-06	1.50751e-05
L-Tyrosine	L-Alpha-aminobutyric acid	0.543492	0.44 - 0.63	4.82151e-35	3.92609e-34	0.471197	0.32 - 0.61	6.11435e-15	3.14634e-14	0.583623	0.44 - 0.70	3.68474e-20	4.13696e-19
L-Tyrosine	L-Alanine	0.427509	0.32 - 0.53	2.09133e-25	9.22428e-25	0.496276	0.34 - 0.63	5.78988e-16	3.1316e-15	0.356215	0.20 - 0.51	7.04546e-11	2.49793e-10
L-Tyrosine	L-Serine	0.265708	0.16 - 0.37	9.13015e-15	2.1546e-14	0.231797	0.10 - 0.39	5.20381e-07	1.05425e-06	0.309642	0.16 - 0.46	2.2275e-09	6.49834e-09
L-Tyrosine	L-Lysine	0.381886	0.27 - 0.49	3.90034e-22	1.47457e-21	0.419908	0.26 - 0.56	5.49561e-13	2.22527e-12	0.341371	0.19 - 0.49	2.17172e-10	7.24886e-10
L-Tyrosine	Glycine	0.240593	0.14 - 0.35	2.54279e-13	5.35286e-13	0.35223	0.20 - 0.50	1.19299e-10	3.73e-10	0.15305	0.04 - 0.30	6.23021e-05	0.000101911
L-Tyrosine	Taurine	0.0386541	0.00 - 0.11	0.00562249	0.00650978	0.00445752	0.00 - 0.07	0.513636	0.536063	0.0886176	0.01 - 0.22	0.00276715	0.00372133
L-Tyrosine	L-Arginine	0.322051	0.22 - 0.43	3.46406e-18	1.03706e-17	0.290771	0.14 - 0.45	1.01256e-08	2.5178e-08	0.30944	0.16 - 0.46	2.26001e-09	6.56733e-09
L-Tyrosine	S-Methylcysteine	0.685877	0.61 - 0.75	6.37569e-51	1.74977e-49	0.734323	0.63 - 0.81	2.20874e-29	8.18336e-28	0.638037	0.51 - 0.74	3.96093e-23	7.52577e-22
L-Tyrosine	L-Proline	0.258637	0.16 - 0.37	2.35456e-14	5.40163e-14	0.179503	0.06 - 0.33	1.38039e-05	2.35685e-05	0.369487	0.22 - 0.52	2.52118e-11	9.4832e-11
L-Tyrosine	L-2-aminoadipic acid	0.206266	0.11 - 0.31	2.03875e-11	3.96513e-11	0.234002	0.10 - 0.39	4.51361e-07	9.26479e-07	0.187881	0.07 - 0.34	7.40957e-06	1.3692e-05
L-Tyrosine	Citrulline	0.416537	0.31 - 0.52	1.34826e-24	5.6765e-24	0.392667	0.24 - 0.54	5.13503e-12	1.85613e-11	0.446627	0.29 - 0.59	4.10726e-14	2.11353e-13
L-Tyrosine	Ornithine	0.183397	0.09 - 0.29	3.43903e-10	6.26123e-10	0.208758	0.08 - 0.36	2.25561e-06	4.25295e-06	0.1442	0.04 - 0.29	0.000105925	0.000169893
L-Tyrosine	Putrescine	0.150911	0.07 - 0.25	1.69165e-08	2.78558e-08	0.176232	0.06 - 0.33	1.68482e-05	2.84385e-05	0.128806	0.03 - 0.27	0.000264365	0.000399785
L-Tyrosine	Gamma-Glutamylglutamine	0.0761778	0.02 - 0.16	8.64538e-05	0.000111219	0.0378357	0.00 - 0.15	0.0549515	0.0652549	0.126823	0.03 - 0.27	0.000297203	0.000447616
L-Tyrosine	N6-N6-N6-Trimethyl-L-lysine	0.33638	0.23 - 0.44	4.22506e-19	1.34368e-18	0.237112	0.10 - 0.39	3.69012e-07	7.76811e-07	0.405314	0.25 - 0.55	1.41342e-12	5.95082e-12
L-Tyrosine	L-Glutamic acid	0.0414762	0.00 - 0.11	0.00409929	0.00476857	0.0452937	0.00 - 0.16	0.0353804	0.0429081	0.0379991	0.00 - 0.14	0.0531716	0.0616591
L-Tyrosine	Methionine sulfone	0.672662	0.59 - 0.74	3.57737e-49	7.36342e-48	0.755456	0.66 - 0.83	4.07651e-31	2.74608e-29	0.592243	0.45 - 0.71	1.32645e-20	1.63817e-19
L-Tyrosine	L-Homoserine	0.13276	0.06 - 0.23	1.41264e-07	2.17622e-07	0.128624	0.03 - 0.27	0.00028758	0.000426193	0.147521	0.04 - 0.29	8.68343e-05	0.000139879
L-Tyrosine	Glutathione	0.00755836	0.00 - 0.05	0.22445	0.235244	0.00260728	0.00 - 0.06	0.617551	0.634682	0.0151776	0.00 - 0.10	0.224418	0.238585
L-Tyrosine	Gamma-aminobutyric acid	0.0342547	0.00 - 0.10	0.00922158	0.010545	0.008466	0.00 - 0.08	0.367542	0.393567	0.0578646	0.00 - 0.18	0.0164677	0.0201361
L-Tyrosine	Gamma-L-glutamyl-L-alanine	0.0992053	0.03 - 0.19	6.5462e-06	8.9512e-06	0.142285	0.04 - 0.29	0.000128832	0.000198058	0.057735	0.00 - 0.18	0.0165927	0.0202223
L-Tyrosine	3-Methoxytyrosine	0.336846	0.23 - 0.44	3.9427e-19	1.25929e-18	0.429448	0.27 - 0.57	2.4529e-13	1.03588e-12	0.265416	0.12 - 0.42	4.86507e-08	1.17427e-07
L-Tyrosine	Homocitrulline	0.658995	0.57 - 0.73	1.94992e-47	3.52412e-46	0.748982	0.65 - 0.83	1.43475e-30	7.08768e-29	0.539383	0.39 - 0.66	5.12637e-18	4.41702e-17
L-Tyrosine	L-Methionine sulfoxide	0.148834	0.07 - 0.25	2.16069e-08	3.53438e-08	0.166919	0.05 - 0.32	2.96164e-05	4.81267e-05	0.143568	0.04 - 0.29	0.00011	0.000176048
L-Tyrosine	L-Pipecolic acid	0.32625	0.22 - 0.43	1.8785e-18	5.77579e-18	0.321928	0.17 - 0.48	1.11727e-09	3.08916e-09	0.325486	0.17 - 0.48	7.05606e-10	2.26344e-09
L-Tyrosine	L-4-hydroxy-L-proline	0.485038	0.38 - 0.58	6.44489e-30	3.79021e-29	0.379463	0.22 - 0.53	1.46541e-11	4.95831e-11	0.570399	0.43 - 0.69	1.69743e-19	1.79685e-18
L-Tyrosine	SDMA	0.264116	0.16 - 0.37	1.13097e-14	2.65206e-14	0.377905	0.22 - 0.53	1.65608e-11	5.55273e-11	0.172139	0.05 - 0.32	1.95616e-05	3.47606e-05
L-Tyrosine	L-Histidine	0.529993	0.43 - 0.62	8.36432e-34	6.32445e-33	0.626063	0.49 - 0.73	3.18462e-22	3.42001e-21	0.469888	0.32 - 0.61	4.99382e-15	2.93684e-14
L-Alpha-aminobutyric acid	L-Alanine	0.704252	0.63 - 0.77	1.76368e-53	6.87834e-52	0.628299	0.49 - 0.73	2.38398e-22	2.59784e-21	0.736321	0.63 - 0.82	7.843e-30	4.84305e-28
L-Alpha-aminobutyric acid	L-Serine	0.545488	0.45 - 0.63	3.1394e-35	2.61381e-34	0.568141	0.42 - 0.69	3.35375e-19	2.41275e-18	0.522786	0.37 - 0.65	2.89699e-17	2.30824e-16
L-Alpha-aminobutyric acid	L-Lysine	0.613236	0.52 - 0.69	4.33726e-42	5.35651e-41	0.565059	0.42 - 0.69	4.7306e-19	3.33845e-18	0.65482	0.53 - 0.75	3.91091e-24	8.78176e-23
L-Alpha-aminobutyric acid	Glycine	0.498625	0.39 - 0.59	4.68993e-31	2.94511e-30	0.490006	0.34 - 0.62	1.05491e-15	5.58348e-15	0.493473	0.34 - 0.63	5.36565e-16	3.6145e-15
L-Alpha-aminobutyric acid	Taurine	0.126395	0.05 - 0.22	2.94862e-07	4.44091e-07	0.0980567	0.01 - 0.23	0.00169231	0.00238403	0.177556	0.06 - 0.33	1.40293e-05	2.52938e-05
L-Alpha-aminobutyric acid	L-Arginine	0.513778	0.41 - 0.61	2.31904e-32	1.57652e-31	0.497268	0.34 - 0.63	5.26224e-16	2.86715e-15	0.554291	0.41 - 0.68	1.02591e-18	9.74611e-18
L-Alpha-aminobutyric acid	S-Methylcysteine	0.872425	0.83 - 0.90	3.95982e-89	2.93423e-86	0.813157	0.73 - 0.87	9.64948e-37	3.57513e-34	0.907391	0.86 - 0.94	6.46968e-52	4.79403e-49
L-Alpha-aminobutyric acid	L-Proline	0.518194	0.42 - 0.61	9.4873e-33	6.82533e-32	0.419655	0.26 - 0.56	5.61353e-13	2.26066e-12	0.56846	0.43 - 0.69	2.11522e-19	2.17691e-18
L-Alpha-aminobutyric acid	L-2-aminoadipic acid	0.340532	0.23 - 0.45	2.27766e-19	7.33803e-19	0.289276	0.14 - 0.44	1.12298e-08	2.75538e-08	0.387246	0.23 - 0.54	6.16762e-12	2.44396e-11
L-Alpha-aminobutyric acid	Citrulline	0.593501	0.50 - 0.68	5.64275e-40	5.88912e-39	0.537789	0.39 - 0.66	8.97399e-18	5.99075e-17	0.648044	0.52 - 0.75	1.00911e-23	2.07708e-22
L-Alpha-aminobutyric acid	Ornithine	0.432968	0.32 - 0.53	8.16656e-26	3.75865e-25	0.382632	0.23 - 0.53	1.14163e-11	3.95303e-11	0.442932	0.29 - 0.58	5.6947e-14	2.81318e-13
L-Alpha-aminobutyric acid	Putrescine	0.251526	0.15 - 0.36	6.05263e-14	1.34685e-13	0.26365	0.12 - 0.42	6.42067e-08	1.45496e-07	0.219073	0.09 - 0.37	1.03349e-06	2.08669e-06
L-Alpha-aminobutyric acid	Gamma-Glutamylglutamine	0.489782	0.38 - 0.59	2.60165e-30	1.59324e-29	0.436573	0.28 - 0.58	1.33138e-13	5.83759e-13	0.570565	0.43 - 0.69	1.66551e-19	1.78861e-18
L-Alpha-aminobutyric acid	N6-N6-N6-Trimethyl-L-lysine	0.352702	0.24 - 0.46	3.64246e-20	1.22685e-19	0.293085	0.15 - 0.45	8.62337e-09	2.16607e-08	0.386844	0.23 - 0.53	6.37025e-12	2.51083e-11
L-Alpha-aminobutyric acid	L-Glutamic acid	0.142356	0.06 - 0.24	4.62058e-08	7.36312e-08	0.187718	0.06 - 0.34	8.3445e-06	1.45489e-05	0.103778	0.02 - 0.24	0.00114696	0.00160358
L-Alpha-aminobutyric acid	Methionine sulfone	0.727591	0.66 - 0.79	5.73653e-57	3.54231e-55	0.698263	0.58 - 0.79	1.01848e-26	1.98603e-25	0.764937	0.67 - 0.84	2.92893e-32	3.10048e-30
L-Alpha-aminobutyric acid	L-Homoserine	0.642053	0.55 - 0.72	2.23173e-45	3.51853e-44	0.51841	0.37 - 0.65	6.55881e-17	4.18972e-16	0.721222	0.61 - 0.80	1.17973e-28	4.60096e-27
L-Alpha-aminobutyric acid	Glutathione	0.120107	0.05 - 0.22	6.07602e-07	8.96878e-07	0.0889557	0.01 - 0.22	0.00285542	0.00388232	0.168185	0.05 - 0.32	2.49067e-05	4.30207e-05
L-Alpha-aminobutyric acid	Gamma-aminobutyric acid	0.159567	0.08 - 0.26	6.06787e-09	1.01957e-08	0.0746032	0.01 - 0.20	0.00650529	0.00850162	0.275838	0.13 - 0.43	2.38939e-08	5.9614e-08
L-Alpha-aminobutyric acid	Gamma-L-glutamyl-L-alanine	0.454875	0.35 - 0.55	1.71074e-27	8.5078e-27	0.411245	0.26 - 0.56	1.1307e-12	4.40975e-12	0.514952	0.36 - 0.64	6.42794e-17	4.86031e-16
L-Alpha-aminobutyric acid	3-Methoxytyrosine	0.588052	0.49 - 0.67	2.07632e-39	2.02441e-38	0.503115	0.35 - 0.64	2.98441e-16	1.68813e-15	0.676843	0.56 - 0.77	1.57291e-25	3.88508e-24
L-Alpha-aminobutyric acid	Homocitrulline	0.662038	0.58 - 0.73	8.11694e-48	1.54222e-46	0.701348	0.59 - 0.79	6.20568e-27	1.27734e-25	0.604702	0.47 - 0.72	2.91543e-21	4.00062e-20
L-Alpha-aminobutyric acid	L-Methionine sulfoxide	0.378934	0.27 - 0.48	6.22971e-22	2.33142e-21	0.340728	0.19 - 0.49	2.82083e-10	8.49689e-10	0.412102	0.26 - 0.56	8.03543e-13	3.51861e-12
L-Alpha-aminobutyric acid	L-Pipecolic acid	0.477606	0.37 - 0.57	2.62595e-29	1.45211e-28	0.466384	0.31 - 0.60	9.49149e-15	4.72027e-14	0.470169	0.32 - 0.61	4.86566e-15	2.88436e-14
L-Alpha-aminobutyric acid	L-4-hydroxy-L-proline	0.584027	0.49 - 0.67	5.37626e-39	5.17377e-38	0.588948	0.45 - 0.70	3.08048e-20	2.53626e-19	0.578093	0.44 - 0.70	7.01942e-20	7.76327e-19
L-Alpha-aminobutyric acid	SDMA	0.471831	0.37 - 0.57	7.7156e-29	4.11313e-28	0.500816	0.35 - 0.63	3.73296e-16	2.04898e-15	0.492707	0.34 - 0.63	5.7783e-16	3.85741e-15
L-Alpha-aminobutyric acid	L-Histidine	0.712488	0.64 - 0.77	1.11706e-54	5.17338e-53	0.656531	0.53 - 0.76	5.26439e-24	6.96592e-23	0.735535	0.63 - 0.82	9.06655e-30	5.16793e-28
L-Alanine	L-Serine	0.39567	0.29 - 0.50	4.252e-23	1.68488e-22	0.411057	0.25 - 0.56	1.14846e-12	4.43234e-12	0.357256	0.20 - 0.51	6.50466e-11	2.32848e-10
L-Alanine	L-Lysine	0.503323	0.40 - 0.60	1.86417e-31	1.21171e-30	0.5612	0.42 - 0.68	7.25329e-19	5.07046e-18	0.450953	0.30 - 0.59	2.79411e-14	1.48952e-13
L-Alanine	Glycine	0.434592	0.33 - 0.54	6.16283e-26	2.89029e-25	0.539202	0.39 - 0.66	7.73707e-18	5.21197e-17	0.327291	0.18 - 0.48	6.1802e-10	1.99979e-09
L-Alanine	Taurine	0.113672	0.04 - 0.21	1.2683e-06	1.82134e-06	0.0682489	0.00 - 0.19	0.00936873	0.0120525	0.127607	0.03 - 0.27	0.000283763	0.000428246
L-Alanine	L-Arginine	0.42901	0.32 - 0.53	1.61637e-25	7.21525e-25	0.50578	0.35 - 0.64	2.29948e-16	1.33118e-15	0.343553	0.19 - 0.50	1.84338e-10	6.32381e-10
L-Alanine	S-Methylcysteine	0.728168	0.66 - 0.79	4.66355e-57	3.14154e-55	0.801863	0.72 - 0.86	1.62495e-35	4.01363e-33	0.703303	0.59 - 0.79	2.45013e-27	7.26218e-26
L-Alanine	L-Proline	0.284346	0.18 - 0.39	7.20505e-16	1.84739e-15	0.194312	0.07 - 0.35	5.55464e-06	9.9113e-06	0.365326	0.21 - 0.52	3.4873e-11	1.28561e-10
L-Alanine	L-2-aminoadipic acid	0.172946	0.09 - 0.28	1.22172e-09	2.1606e-09	0.186709	0.06 - 0.34	8.87878e-06	1.54441e-05	0.137614	0.03 - 0.28	0.000156847	0.000245198
L-Alanine	Citrulline	0.433656	0.33 - 0.54	7.24953e-26	3.37855e-25	0.509995	0.36 - 0.64	1.51823e-16	9.29761e-16	0.401239	0.25 - 0.55	1.97797e-12	8.18815e-12
L-Alanine	Ornithine	0.307366	0.20 - 0.42	2.86297e-17	8.12821e-17	0.376088	0.22 - 0.53	1.90938e-11	6.37322e-11	0.238002	0.10 - 0.39	3.02565e-07	6.49857e-07
L-Alanine	Putrescine	0.157538	0.07 - 0.26	7.72205e-09	1.29166e-08	0.207115	0.08 - 0.36	2.50082e-06	4.63277e-06	0.118208	0.02 - 0.26	0.000493396	0.000718284
L-Alanine	Gamma-Glutamylglutamine	0.148924	0.07 - 0.25	2.13783e-08	3.50471e-08	0.172362	0.05 - 0.32	2.13117e-05	3.53288e-05	0.118339	0.02 - 0.26	0.000489627	0.0007142
L-Alanine	N6-N6-N6-Trimethyl-L-lysine	0.237525	0.14 - 0.35	3.79043e-13	7.9342e-13	0.154851	0.04 - 0.30	6.1092e-05	9.65497e-05	0.287758	0.14 - 0.44	1.04738e-08	2.75215e-08
L-Alanine	L-Glutamic acid	0.0263059	0.00 - 0.09	0.0227822	0.0254624	0.0313915	0.00 - 0.13	0.0809346	0.0944449	0.0181865	0.00 - 0.11	0.183235	0.197351
L-Alanine	Methionine sulfone	0.598889	0.50 - 0.68	1.52945e-40	1.66666e-39	0.618116	0.48 - 0.73	8.79352e-22	8.688e-21	0.548719	0.40 - 0.67	1.88331e-18	1.72288e-17
L-Alanine	L-Homoserine	0.30327	0.20 - 0.41	5.12018e-17	1.43172e-16	0.289383	0.14 - 0.45	1.1147e-08	2.74416e-08	0.276765	0.13 - 0.43	2.24202e-08	5.63165e-08
L-Alanine	Glutathione	0.0153297	0.00 - 0.07	0.0830215	0.0903361	0.0288049	0.00 - 0.13	0.0947752	0.10922	0.0116335	0.00 - 0.09	0.287938	0.303934
L-Alanine	Gamma-aminobutyric acid	0.0526756	0.01 - 0.13	0.00117753	0.00141878	0.0265125	0.00 - 0.12	0.109171	0.124455	0.0686316	0.00 - 0.19	0.0088073	0.011175
L-Alanine	Gamma-L-glutamyl-L-alanine	0.00257744	0.00 - 0.04	0.47864	0.491236	0.00285545	0.00 - 0.06	0.601267	0.619664	0.00146221	0.00 - 0.06	0.707082	0.715776
L-Alanine	3-Methoxytyrosine	0.34754	0.24 - 0.45	7.95794e-20	2.64432e-19	0.360905	0.21 - 0.51	6.17449e-11	1.98926e-10	0.322651	0.17 - 0.48	8.68391e-10	2.73124e-09
L-Alanine	Homocitrulline	0.595465	0.50 - 0.68	3.51286e-40	3.77005e-39	0.692044	0.57 - 0.78	2.72358e-26	4.69342e-25	0.483981	0.33 - 0.62	1.3328e-15	8.51385e-15
L-Alanine	L-Methionine sulfoxide	0.166314	0.08 - 0.27	2.71148e-09	4.67257e-09	0.242669	0.10 - 0.40	2.57036e-07	5.48887e-07	0.0756212	0.01 - 0.20	0.00587425	0.00762315
L-Alanine	L-Pipecolic acid	0.390758	0.28 - 0.50	9.4204e-23	3.69339e-22	0.45465	0.30 - 0.59	2.72945e-14	1.29649e-13	0.359877	0.21 - 0.51	5.31682e-11	1.93126e-10
L-Alanine	L-4-hydroxy-L-proline	0.523206	0.42 - 0.62	3.4061e-33	2.49893e-32	0.467436	0.31 - 0.61	8.62493e-15	4.34767e-14	0.603263	0.47 - 0.71	3.48099e-21	4.60609e-20
L-Alanine	SDMA	0.24883	0.15 - 0.36	8.63873e-14	1.89949e-13	0.288572	0.14 - 0.44	1.17897e-08	2.87373e-08	0.230133	0.10 - 0.39	5.05811e-07	1.04988e-06
L-Alanine	L-Histidine	0.39425	0.29 - 0.50	5.35544e-23	2.11084e-22	0.467246	0.31 - 0.61	8.77516e-15	4.39351e-14	0.330455	0.18 - 0.48	4.89445e-10	1.5907e-09
L-Serine	L-Lysine	0.303123	0.20 - 0.41	5.22849e-17	1.45651e-16	0.386284	0.23 - 0.54	8.54855e-12	2.98796e-11	0.224129	0.09 - 0.38	7.46291e-07	1.52763e-06
L-Serine	Glycine	0.129397	0.05 - 0.23	2.08511e-07	3.15319e-07	0.19929	0.07 - 0.35	4.07799e-06	7.42454e-06	0.0874517	0.01 - 0.22	0.00296059	0.00395279
L-Serine	Taurine	0.0653588	0.01 - 0.15	0.000287981	0.000360463	0.0178485	0.00 - 0.11	0.189697	0.210113	0.130912	0.03 - 0.27	0.000233406	0.000355872
L-Serine	L-Arginine	0.260784	0.16 - 0.37	1.76774e-14	4.09712e-14	0.318693	0.17 - 0.47	1.41067e-09	3.85723e-09	0.197086	0.07 - 0.35	4.17073e-06	7.92439e-06
L-Serine	S-Methylcysteine	0.578943	0.48 - 0.66	1.76471e-38	1.65525e-37	0.678462	0.56 - 0.77	2.1827e-25	3.44124e-24	0.51207	0.36 - 0.64	8.59039e-17	6.24066e-16
L-Serine	L-Proline	0.296964	0.19 - 0.41	1.24518e-16	3.3922e-16	0.331185	0.18 - 0.48	5.69879e-10	1.64953e-09	0.31938	0.17 - 0.47	1.10217e-09	3.36093e-09
L-Serine	L-2-aminoadipic acid	0.112677	0.04 - 0.21	1.42069e-06	2.02838e-06	0.133948	0.03 - 0.28	0.000210504	0.000316397	0.0820262	0.01 - 0.21	0.00405391	0.0053451
L-Serine	Citrulline	0.237748	0.14 - 0.35	3.68228e-13	7.72965e-13	0.243718	0.11 - 0.40	2.40004e-07	5.15486e-07	0.247897	0.11 - 0.40	1.57509e-07	3.54754e-07
L-Serine	Ornithine	0.223825	0.13 - 0.33	2.21385e-12	4.46992e-12	0.212566	0.08 - 0.37	1.77451e-06	3.38024e-06	0.232751	0.10 - 0.39	4.26547e-07	8.95386e-07
L-Serine	Putrescine	0.0864207	0.03 - 0.17	2.75427e-05	3.64449e-05	0.140908	0.04 - 0.29	0.000139743	0.000213945	0.0384885	0.00 - 0.15	0.0516329	0.0599687
L-Serine	Gamma-Glutamylglutamine	0.0846685	0.02 - 0.17	3.35093e-05	4.40256e-05	0.0326482	0.00 - 0.14	0.0750011	0.0877975	0.170328	0.05 - 0.32	2.18525e-05	3.82807e-05
L-Serine	N6-N6-N6-Trimethyl-L-lysine	0.148393	0.07 - 0.25	2.2759e-08	3.71464e-08	0.101989	0.02 - 0.24	0.00134932	0.0019191	0.175489	0.06 - 0.33	1.59296e-05	2.85945e-05
L-Serine	L-Glutamic acid	0.117928	0.05 - 0.21	7.79922e-07	1.14667e-06	0.104846	0.02 - 0.24	0.00114431	0.00163694	0.122414	0.03 - 0.26	0.000385367	0.000568838
L-Serine	Methionine sulfone	0.538992	0.44 - 0.63	1.25967e-34	9.92994e-34	0.60551	0.47 - 0.72	4.22176e-21	3.81503e-20	0.46094	0.31 - 0.60	1.13508e-14	6.46995e-14
L-Serine	L-Homoserine	0.0762682	0.02 - 0.16	8.55878e-05	0.000110297	0.0651647	0.00 - 0.19	0.0111859	0.0143157	0.0674457	0.00 - 0.19	0.00943442	0.0118691
L-Serine	Glutathione	0.0262815	0.00 - 0.09	0.022846	0.0254953	0.00801102	0.00 - 0.08	0.380791	0.406579	0.0628506	0.00 - 0.18	0.0123193	0.0153165
L-Serine	Gamma-aminobutyric acid	0.0105415	0.00 - 0.06	0.151089	0.161089	0.009144	0.00 - 0.09	0.348947	0.374738	0.0554332	0.00 - 0.17	0.0189785	0.0228668
L-Serine	Gamma-L-glutamyl-L-alanine	0.182713	0.09 - 0.29	3.73825e-10	6.77273e-10	0.177534	0.06 - 0.33	1.55639e-05	2.63307e-05	0.171921	0.05 - 0.32	1.98235e-05	3.50255e-05
L-Serine	3-Methoxytyrosine	0.193399	0.10 - 0.30	1.0084e-10	1.90618e-10	0.206585	0.08 - 0.36	2.58531e-06	4.77735e-06	0.197439	0.07 - 0.35	4.0794e-06	7.77303e-06
L-Serine	Homocitrulline	0.514955	0.41 - 0.61	1.82871e-32	1.27837e-31	0.599456	0.46 - 0.71	8.8126e-21	7.77397e-20	0.427376	0.27 - 0.57	2.20297e-13	1.02667e-12
L-Serine	L-Methionine sulfoxide	0.137009	0.06 - 0.24	8.62321e-08	1.3424e-07	0.175149	0.06 - 0.33	1.79946e-05	3.00994e-05	0.0960391	0.01 - 0.23	0.00179901	0.002455
L-Serine	L-Pipecolic acid	0.246076	0.15 - 0.35	1.24094e-13	2.68087e-13	0.265293	0.12 - 0.42	5.7514e-08	1.31537e-07	0.270344	0.13 - 0.43	3.47993e-08	8.56687e-08
L-Serine	L-4-hydroxy-L-proline	0.375188	0.27 - 0.48	1.12511e-21	4.14778e-21	0.418725	0.26 - 0.56	6.06818e-13	2.43055e-12	0.392468	0.24 - 0.54	4.04645e-12	1.63848e-11
L-Serine	SDMA	0.136768	0.06 - 0.24	8.86896e-08	1.37487e-07	0.195037	0.07 - 0.35	5.31076e-06	9.52851e-06	0.0886748	0.01 - 0.22	0.00275799	0.00371577
L-Serine	L-Histidine	0.206546	0.11 - 0.31	1.96847e-11	3.83851e-11	0.166482	0.05 - 0.32	3.04073e-05	4.9196e-05	0.237048	0.10 - 0.39	3.22104e-07	6.89824e-07
L-Lysine	Glycine	0.329721	0.22 - 0.44	1.12937e-18	3.56111e-18	0.450402	0.29 - 0.59	3.97904e-14	1.84279e-13	0.227319	0.09 - 0.38	6.07157e-07	1.25321e-06
L-Lysine	Taurine	0.0275816	0.00 - 0.09	0.0196802	0.0221626	0.027365	0.00 - 0.13	0.10356	0.118606	0.0254299	0.00 - 0.12	0.114879	0.127243
L-Lysine	L-Arginine	0.422818	0.31 - 0.53	4.65931e-25	2.0073e-24	0.508065	0.36 - 0.64	1.83695e-16	1.09773e-15	0.305034	0.16 - 0.46	3.09757e-09	8.89652e-09
L-Lysine	S-Methylcysteine	0.651089	0.56 - 0.72	1.83255e-46	3.23314e-45	0.72869	0.62 - 0.81	6.06921e-29	1.95534e-27	0.58572	0.45 - 0.70	2.87936e-20	3.33375e-19
L-Lysine	L-Proline	0.305508	0.20 - 0.41	3.72829e-17	1.05445e-16	0.265639	0.12 - 0.42	5.61952e-08	1.28918e-07	0.337781	0.19 - 0.49	2.84099e-10	9.39809e-10
L-Lysine	L-2-aminoadipic acid	0.041557	0.00 - 0.11	0.00406245	0.00473314	0.0864995	0.01 - 0.22	0.00328776	0.00442146	0.0103196	0.00 - 0.09	0.31706	0.331838
L-Lysine	Citrulline	0.401533	0.29 - 0.51	1.63205e-23	6.60848e-23	0.432236	0.28 - 0.58	1.93296e-13	8.27931e-13	0.381594	0.23 - 0.53	9.6955e-12	3.74186e-11
L-Lysine	Ornithine	0.291101	0.19 - 0.40	2.8254e-16	7.45061e-16	0.350565	0.20 - 0.50	1.35254e-10	4.21106e-10	0.242264	0.10 - 0.40	2.28617e-07	4.9972e-07
L-Lysine	Putrescine	0.115735	0.04 - 0.21	1.00223e-06	1.45333e-06	0.179607	0.06 - 0.33	1.37165e-05	2.34733e-05	0.0609703	0.00 - 0.18	0.0137428	0.0169442
L-Lysine	Gamma-Glutamylglutamine	0.107965	0.04 - 0.20	2.42847e-06	3.40499e-06	0.109778	0.02 - 0.25	0.000860528	0.00124057	0.0883147	0.01 - 0.22	0.00281617	0.0037804
L-Lysine	N6-N6-N6-Trimethyl-L-lysine	0.122396	0.05 - 0.22	4.67193e-07	6.95161e-07	0.0878107	0.01 - 0.22	0.00304942	0.00410839	0.16972	0.05 - 0.32	2.26795e-05	3.95423e-05
L-Lysine	L-Glutamic acid	0.0220811	0.00 - 0.08	0.037163	0.0411626	0.0476497	0.00 - 0.16	0.0308246	0.037879	0.00673745	0.00 - 0.08	0.419265	0.432695
L-Lysine	Methionine sulfone	0.63923	0.55 - 0.71	4.81104e-45	7.42704e-44	0.647534	0.52 - 0.75	1.83347e-23	2.19129e-22	0.600751	0.46 - 0.71	4.7377e-21	6.15901e-20
L-Lysine	L-Homoserine	0.135387	0.06 - 0.23	1.04136e-07	1.6076e-07	0.188651	0.07 - 0.34	7.87897e-06	1.38022e-05	0.090418	0.01 - 0.22	0.00249287	0.00337083
L-Lysine	Glutathione	0.00987241	0.00 - 0.06	0.164787	0.17519	0.0118787	0.00 - 0.09	0.285392	0.309175	0.010464	0.00 - 0.09	0.313681	0.328766
L-Lysine	Gamma-aminobutyric acid	0.0139025	0.00 - 0.06	0.0989101	0.107153	0.0181958	0.00 - 0.11	0.185407	0.205668	0.00555472	0.00 - 0.07	0.463457	0.475653
L-Lysine	Gamma-L-glutamyl-L-alanine	0.140396	0.06 - 0.24	5.81038e-08	9.19977e-08	0.226312	0.09 - 0.38	7.40358e-07	1.47079e-06	0.071562	0.01 - 0.20	0.00743143	0.00951069
L-Lysine	3-Methoxytyrosine	0.340803	0.23 - 0.45	2.18741e-19	7.10907e-19	0.45532	0.30 - 0.60	2.57129e-14	1.22924e-13	0.264471	0.12 - 0.42	5.18658e-08	1.24274e-07
L-Lysine	Homocitrulline	0.554991	0.46 - 0.64	3.96705e-36	3.37883e-35	0.696349	0.58 - 0.79	1.38142e-26	2.55908e-25	0.436365	0.28 - 0.58	1.01257e-13	4.90401e-13
L-Lysine	L-Methionine sulfoxide	0.1364	0.06 - 0.24	9.25702e-08	1.43204e-07	0.218624	0.09 - 0.37	1.20912e-06	2.35399e-06	0.0578644	0.00 - 0.18	0.0164679	0.0201361
L-Lysine	L-Pipecolic acid	0.308638	0.20 - 0.42	2.38844e-17	6.83334e-17	0.337198	0.18 - 0.49	3.66308e-10	1.0901e-09	0.305822	0.16 - 0.46	2.92803e-09	8.4423e-09
L-Lysine	L-4-hydroxy-L-proline	0.420599	0.31 - 0.52	6.79127e-25	2.90886e-24	0.382469	0.23 - 0.53	1.15637e-11	3.98543e-11	0.452842	0.30 - 0.59	2.35929e-14	1.26684e-13
L-Lysine	SDMA	0.252659	0.15 - 0.36	5.21028e-14	1.16641e-13	0.277274	0.13 - 0.43	2.5591e-08	6.03916e-08	0.222989	0.09 - 0.38	8.03252e-07	1.6397e-06
L-Lysine	L-Histidine	0.36483	0.26 - 0.47	5.66676e-21	1.99008e-20	0.516279	0.37 - 0.65	8.12336e-17	5.1448e-16	0.254644	0.11 - 0.41	1.00485e-07	2.29813e-07
Glycine	Taurine	0.0659442	0.01 - 0.15	0.000269851	0.000338915	0.0386411	0.00 - 0.15	0.0523818	0.0625038	0.0965581	0.01 - 0.23	0.00174559	0.00239091
Glycine	L-Arginine	0.274779	0.17 - 0.38	2.67345e-15	6.45285e-15	0.383138	0.23 - 0.53	1.09689e-11	3.81593e-11	0.150684	0.04 - 0.30	7.18297e-05	0.00011698
Glycine	S-Methylcysteine	0.495813	0.39 - 0.59	8.11322e-31	5.05201e-30	0.601916	0.46 - 0.71	6.54373e-21	5.84205e-20	0.403355	0.25 - 0.55	1.66173e-12	6.95675e-12
Glycine	L-Proline	0.472113	0.37 - 0.57	7.32236e-29	3.93179e-28	0.506766	0.35 - 0.64	2.08738e-16	1.22758e-15	0.436035	0.28 - 0.58	1.04212e-13	5.01435e-13
Glycine	L-2-aminoadipic acid	0.209845	0.11 - 0.32	1.30145e-11	2.55126e-11	0.244841	0.11 - 0.40	2.23006e-07	4.81771e-07	0.197434	0.07 - 0.35	4.08058e-06	7.77303e-06
Glycine	Citrulline	0.293814	0.19 - 0.40	1.93563e-16	5.15935e-16	0.291096	0.14 - 0.45	9.90032e-09	2.47008e-08	0.296168	0.15 - 0.45	5.80826e-09	1.59997e-08
Glycine	Ornithine	0.27593	0.17 - 0.38	2.28528e-15	5.57037e-15	0.321381	0.17 - 0.48	1.16223e-09	3.20153e-09	0.24124	0.10 - 0.40	2.44579e-07	5.31475e-07
Glycine	Putrescine	0.0692143	0.02 - 0.15	0.000187638	0.000237269	0.138783	0.03 - 0.29	0.000158394	0.000241006	0.021742	0.00 - 0.11	0.145264	0.158528
Glycine	Gamma-Glutamylglutamine	0.0941346	0.03 - 0.18	1.15901e-05	1.5615e-05	0.0182608	0.00 - 0.11	0.184616	0.205098	0.204697	0.08 - 0.36	2.58262e-06	5.02289e-06
Glycine	N6-N6-N6-Trimethyl-L-lysine	0.184063	0.09 - 0.29	3.17029e-10	5.78617e-10	0.212991	0.08 - 0.37	1.72755e-06	3.29927e-06	0.162986	0.05 - 0.31	3.41737e-05	5.80797e-05
Glycine	L-Glutamic acid	0.137888	0.06 - 0.24	7.78422e-08	1.2169e-07	0.143441	0.04 - 0.29	0.000120318	0.000185741	0.140212	0.04 - 0.29	0.000134378	0.000212312
Glycine	Methionine sulfone	0.480709	0.37 - 0.58	1.46435e-29	8.22032e-29	0.578581	0.44 - 0.70	1.02708e-19	7.92774e-19	0.375076	0.22 - 0.52	1.62538e-11	6.17645e-11
Glycine	L-Homoserine	0.166201	0.08 - 0.27	2.74862e-09	4.72265e-09	0.23368	0.10 - 0.39	4.60838e-07	9.43317e-07	0.108223	0.02 - 0.25	0.000885092	0.00125642
Glycine	Glutathione	0.0507718	0.01 - 0.13	0.00145498	0.00175022	0.0120454	0.00 - 0.09	0.282018	0.305967	0.11351	0.02 - 0.25	0.000649818	0.000938626
Glycine	Gamma-aminobutyric acid	0.0486093	0.01 - 0.12	0.00185055	0.00220589	0.0149941	0.00 - 0.10	0.229685	0.25177	0.0598299	0.00 - 0.18	0.014686	0.0180469
Glycine	Gamma-L-glutamyl-L-alanine	0.289241	0.18 - 0.40	3.65927e-16	9.61532e-16	0.303597	0.15 - 0.46	4.13243e-09	1.07067e-08	0.289383	0.14 - 0.44	9.35042e-09	2.50132e-08
Glycine	3-Methoxytyrosine	0.25851	0.16 - 0.37	2.39477e-14	5.47693e-14	0.344015	0.19 - 0.50	2.20907e-10	6.70868e-10	0.179976	0.06 - 0.33	1.20867e-05	2.1898e-05
Glycine	Homocitrulline	0.564482	0.47 - 0.65	4.80763e-37	4.34446e-36	0.616746	0.48 - 0.73	1.04538e-21	1.00601e-20	0.475365	0.32 - 0.61	3.0011e-15	1.86875e-14
Glycine	L-Methionine sulfoxide	0.181642	0.09 - 0.29	4.25879e-10	7.65963e-10	0.208664	0.08 - 0.36	2.26891e-06	4.26717e-06	0.171145	0.05 - 0.32	2.0788e-05	3.65022e-05
Glycine	L-Pipecolic acid	0.301151	0.20 - 0.41	6.9083e-17	1.89594e-16	0.32965	0.18 - 0.48	6.37561e-10	1.82406e-09	0.289728	0.14 - 0.44	9.12752e-09	2.45054e-08
Glycine	L-4-hydroxy-L-proline	0.479259	0.37 - 0.58	1.92472e-29	1.07234e-28	0.500992	0.35 - 0.63	3.66965e-16	2.02926e-15	0.463357	0.31 - 0.60	9.10463e-15	5.27072e-14
Glycine	SDMA	0.130558	0.05 - 0.23	1.8231e-07	2.76828e-07	0.249885	0.11 - 0.41	1.60144e-07	3.4902e-07	0.0562675	0.00 - 0.17	0.0180759	0.021886
Glycine	L-Histidine	0.301892	0.20 - 0.41	6.22219e-17	1.71399e-16	0.346714	0.19 - 0.50	1.80576e-10	5.5292e-10	0.245193	0.11 - 0.40	1.88412e-07	4.16756e-07
Taurine	L-Arginine	0.0421301	0.00 - 0.11	0.00381039	0.00445347	0.0454002	0.00 - 0.16	0.0351603	0.0427111	0.0477129	0.00 - 0.16	0.0298498	0.03539
Taurine	S-Methylcysteine	0.360834	0.25 - 0.47	1.05013e-20	3.61928e-20	0.349916	0.20 - 0.50	1.42016e-10	4.4031e-10	0.350393	0.20 - 0.50	1.09878e-10	3.85876e-10
Taurine	L-Proline	0.130873	0.05 - 0.23	1.75781e-07	2.68564e-07	0.0589185	0.00 - 0.18	0.0160306	0.0202018	0.175311	0.06 - 0.33	1.61042e-05	2.88241e-05
Taurine	L-2-aminoadipic acid	0.0210232	0.00 - 0.08	0.0420639	0.046406	0.0403646	0.00 - 0.15	0.047294	0.0567069	0.019769	0.00 - 0.11	0.165102	0.178861
Taurine	Citrulline	0.0771654	0.02 - 0.16	7.74438e-05	9.99754e-05	0.0269301	0.00 - 0.13	0.106382	0.121463	0.16033	0.05 - 0.31	4.0144e-05	6.73002e-05
Taurine	Ornithine	0.0303767	0.00 - 0.09	0.0143066	0.0162844	0.0186048	0.00 - 0.11	0.180496	0.200822	0.0329889	0.00 - 0.14	0.0719829	0.082441
Taurine	Putrescine	0.0312985	0.00 - 0.10	0.0128844	0.0146882	0.0927833	0.01 - 0.23	0.00229187	0.00314655	0.00257934	0.00 - 0.06	0.617617	0.626066
Taurine	Gamma-Glutamylglutamine	0.0067178	0.00 - 0.05	0.252209	0.263592	0.00961153	0.00 - 0.09	0.336857	0.363335	0.0691786	0.00 - 0.19	0.00853237	0.0108447
Taurine	N6-N6-N6-Trimethyl-L-lysine	0.0241312	0.00 - 0.08	0.0292792	0.0325276	0.00571342	0.00 - 0.07	0.459462	0.485679	0.0898426	0.01 - 0.22	0.00257745	0.00347885
Taurine	L-Glutamic acid	0.0274713	0.00 - 0.09	0.0199305	0.0224104	0.0223136	0.00 - 0.12	0.142094	0.160261	0.0267186	0.00 - 0.12	0.105959	0.118247
Taurine	Methionine sulfone	0.251919	0.15 - 0.36	5.74659e-14	1.2826e-13	0.216986	0.09 - 0.37	1.34169e-06	2.60259e-06	0.30988	0.16 - 0.46	2.18979e-09	6.41358e-09
Taurine	L-Homoserine	0.021634	0.00 - 0.08	0.0391575	0.043307	0.00057615	0.00 - 0.05	0.814516	0.823935	0.0607691	0.00 - 0.18	0.0139047	0.0171152
Taurine	Glutathione	0.00212862	0.00 - 0.03	0.519715	0.529723	0.0328238	0.00 - 0.14	0.0742094	0.0870082	0.0142702	0.00 - 0.10	0.238909	0.253264
Taurine	Gamma-aminobutyric acid	0.00224218	0.00 - 0.03	0.508771	0.519999	0.0209024	0.00 - 0.11	0.155507	0.174856	5.24142e-05	0.00 - 0.04	0.943302	0.944576
Taurine	Gamma-L-glutamyl-L-alanine	0.0159188	0.00 - 0.07	0.0772826	0.0842153	0.000718383	0.00 - 0.05	0.79334	0.805295	0.0301993	0.00 - 0.13	0.0853889	0.0966003
Taurine	3-Methoxytyrosine	0.0814247	0.02 - 0.17	4.81518e-05	6.28178e-05	0.0507059	0.00 - 0.17	0.0257954	0.0321966	0.130787	0.03 - 0.27	0.000235138	0.000357777
Taurine	Homocitrulline	0.34073	0.23 - 0.45	2.21144e-19	7.15579e-19	0.436236	0.28 - 0.58	1.37072e-13	5.97474e-13	0.306748	0.16 - 0.46	2.74067e-09	7.93296e-09
Taurine	L-Methionine sulfoxide	0.0176434	0.00 - 0.07	0.0627832	0.0687184	0.00554428	0.00 - 0.07	0.466203	0.492103	0.0298165	0.00 - 0.13	0.0874261	0.0986038
Taurine	L-Pipecolic acid	0.177049	0.09 - 0.28	7.44032e-10	1.31897e-09	0.168433	0.05 - 0.32	2.70299e-05	4.45093e-05	0.203299	0.08 - 0.36	2.82105e-06	5.45797e-06
Taurine	L-4-hydroxy-L-proline	0.265518	0.16 - 0.37	9.36664e-15	2.20339e-14	0.201807	0.07 - 0.36	3.48596e-06	6.37801e-06	0.322967	0.17 - 0.48	8.48539e-10	2.68704e-09
Taurine	SDMA	0.00922421	0.00 - 0.05	0.179417	0.189655	0.0041666	0.00 - 0.07	0.527737	0.549231	0.0126971	0.00 - 0.09	0.266798	0.282425
Taurine	L-Histidine	0.0110674	0.00 - 0.06	0.141219	0.151219	0.00159742	0.00 - 0.06	0.695989	0.710369	0.0281219	0.00 - 0.13	0.0970888	0.108839
L-Arginine	S-Methylcysteine	0.755748	0.69 - 0.81	1.35084e-61	1.66829e-59	0.733213	0.63 - 0.81	2.6999e-29	9.5268e-28	0.753207	0.65 - 0.83	3.13079e-31	2.57769e-29
L-Arginine	L-Proline	0.32087	0.21 - 0.43	4.11236e-18	1.2189e-17	0.337028	0.18 - 0.49	3.70919e-10	1.0994e-09	0.287035	0.14 - 0.44	1.10149e-08	2.8841e-08
L-Arginine	L-2-aminoadipic acid	0.222458	0.13 - 0.33	2.63595e-12	5.26479e-12	0.280583	0.13 - 0.44	2.04181e-08	4.88058e-08	0.166906	0.05 - 0.32	2.69257e-05	4.6185e-05
L-Arginine	Citrulline	0.195604	0.10 - 0.30	7.67983e-11	1.45917e-10	0.195779	0.07 - 0.35	5.07199e-06	9.1667e-06	0.193096	0.07 - 0.35	5.35396e-06	1.00437e-05
L-Arginine	Ornithine	0.181766	0.09 - 0.29	4.19541e-10	7.56398e-10	0.251866	0.11 - 0.41	1.40541e-07	3.09943e-07	0.11137	0.02 - 0.25	0.000736442	0.00105757
L-Arginine	Putrescine	0.100289	0.03 - 0.19	5.79245e-06	7.94852e-06	0.195244	0.07 - 0.35	5.2429e-06	9.42959e-06	0.0299762	0.00 - 0.13	0.0865701	0.0977873
L-Arginine	Gamma-Glutamylglutamine	0.116987	0.04 - 0.21	8.68527e-07	1.27016e-06	0.088283	0.01 - 0.22	0.00296785	0.0040131	0.178464	0.06 - 0.33	1.32666e-05	2.3977e-05
L-Arginine	N6-N6-N6-Trimethyl-L-lysine	0.236664	0.14 - 0.34	4.2389e-13	8.79839e-13	0.207513	0.08 - 0.36	2.43902e-06	4.56392e-06	0.247823	0.11 - 0.40	1.58284e-07	3.55421e-07
L-Arginine	L-Glutamic acid	0.0540292	0.01 - 0.13	0.00101315	0.00122271	0.103607	0.02 - 0.24	0.00122908	0.00175144	0.0310652	0.00 - 0.13	0.0809647	0.0920166
L-Arginine	Methionine sulfone	0.623192	0.53 - 0.70	3.38399e-43	4.47774e-42	0.633908	0.50 - 0.74	1.14413e-22	1.28454e-21	0.585914	0.45 - 0.70	2.81435e-20	3.31022e-19
L-Arginine	L-Homoserine	0.294245	0.19 - 0.40	1.82231e-16	4.87485e-16	0.25913	0.12 - 0.42	8.68266e-08	1.94376e-07	0.281563	0.14 - 0.44	1.61038e-08	4.11479e-08
L-Arginine	Glutathione	0.0382386	0.00 - 0.11	0.00589071	0.00679909	0.0309512	0.00 - 0.13	0.0831296	0.0968538	0.0710719	0.00 - 0.20	0.00764549	0.00976778
L-Arginine	Gamma-aminobutyric acid	0.0296512	0.00 - 0.09	0.0155377	0.0176586	0.0291799	0.00 - 0.13	0.0926206	0.107237	0.0242788	0.00 - 0.12	0.123539	0.136021
L-Arginine	Gamma-L-glutamyl-L-alanine	0.214677	0.12 - 0.32	7.07856e-12	1.39872e-11	0.264058	0.12 - 0.42	6.24777e-08	1.42012e-07	0.160247	0.05 - 0.31	4.03462e-05	6.74865e-05
L-Arginine	3-Methoxytyrosine	0.369334	0.26 - 0.48	2.81454e-21	1.00752e-20	0.389734	0.23 - 0.54	6.49418e-12	2.31355e-11	0.322627	0.17 - 0.48	8.69868e-10	2.73124e-09
L-Arginine	Homocitrulline	0.643061	0.56 - 0.72	1.69429e-45	2.72928e-44	0.654698	0.53 - 0.76	6.80637e-24	8.56704e-23	0.606214	0.47 - 0.72	2.41781e-21	3.38037e-20
L-Arginine	L-Methionine sulfoxide	0.138088	0.06 - 0.24	7.60536e-08	1.19145e-07	0.194284	0.07 - 0.35	5.56424e-06	9.9113e-06	0.0524047	0.00 - 0.17	0.0226576	0.0271232
L-Arginine	L-Pipecolic acid	0.280924	0.18 - 0.39	1.15379e-15	2.90802e-15	0.275317	0.13 - 0.43	2.92332e-08	6.85499e-08	0.256875	0.12 - 0.41	8.65315e-08	1.9975e-07
L-Arginine	L-4-hydroxy-L-proline	0.449754	0.34 - 0.55	4.28039e-27	2.08669e-26	0.445735	0.29 - 0.59	6.00086e-14	2.728e-13	0.447926	0.29 - 0.59	3.65967e-14	1.92328e-13
L-Arginine	SDMA	0.2052	0.11 - 0.31	2.32955e-11	4.51884e-11	0.236804	0.10 - 0.39	3.76478e-07	7.90284e-07	0.137378	0.03 - 0.28	0.000159064	0.000248139
L-Arginine	L-Histidine	0.431288	0.32 - 0.53	1.09176e-25	4.9329e-25	0.44697	0.29 - 0.59	5.38457e-14	2.47824e-13	0.343389	0.19 - 0.50	1.86622e-10	6.37267e-10
S-Methylcysteine	L-Proline	0.58268	0.49 - 0.67	7.37639e-39	7.00757e-38	0.664735	0.54 - 0.76	1.63965e-24	2.29241e-23	0.521126	0.37 - 0.65	3.43347e-17	2.7066e-16
S-Methylcysteine	L-2-aminoadipic acid	0.600861	0.51 - 0.68	9.44309e-41	1.04438e-39	0.618008	0.48 - 0.73	8.91476e-22	8.69189e-21	0.617084	0.48 - 0.73	6.1677e-22	9.52138e-21
S-Methylcysteine	Citrulline	0.678355	0.60 - 0.75	6.43832e-50	1.49087e-48	0.726307	0.62 - 0.81	9.25016e-29	2.74175e-27	0.626655	0.49 - 0.73	1.79339e-22	2.95312e-21
S-Methylcysteine	Ornithine	0.563887	0.47 - 0.65	5.49523e-37	4.84758e-36	0.653415	0.53 - 0.75	8.14033e-24	9.8885e-23	0.512717	0.36 - 0.64	8.05062e-17	5.96551e-16
S-Methylcysteine	Putrescine	0.45534	0.35 - 0.55	1.57325e-27	7.8769e-27	0.508074	0.36 - 0.64	1.8353e-16	1.09773e-15	0.405804	0.25 - 0.55	1.35722e-12	5.74685e-12
S-Methylcysteine	Gamma-Glutamylglutamine	0.544298	0.44 - 0.63	4.0555e-35	3.33903e-34	0.595144	0.46 - 0.71	1.47846e-20	1.27388e-19	0.562476	0.42 - 0.68	4.14608e-19	4.09632e-18
S-Methylcysteine	N6-N6-N6-Trimethyl-L-lysine	0.621509	0.53 - 0.70	5.23257e-43	6.80234e-42	0.624526	0.49 - 0.73	3.88266e-22	4.05218e-21	0.613196	0.48 - 0.72	1.00973e-21	1.49641e-20
S-Methylcysteine	L-Glutamic acid	0.363844	0.26 - 0.47	6.60054e-21	2.29624e-20	0.424057	0.27 - 0.57	3.8756e-13	1.60437e-12	0.294953	0.15 - 0.45	6.327e-09	1.73e-08
S-Methylcysteine	Methionine sulfone	0.788692	0.73 - 0.84	9.69781e-68	2.39536e-65	0.751861	0.65 - 0.83	8.23195e-31	4.69221e-29	0.842259	0.77 - 0.89	1.10705e-40	4.10161e-38
S-Methylcysteine	L-Homoserine	0.718193	0.64 - 0.78	1.57658e-55	8.98651e-54	0.667636	0.54 - 0.76	1.07821e-24	1.56658e-23	0.784681	0.69 - 0.85	4.10545e-34	1.01405e-31
S-Methylcysteine	Glutathione	0.319909	0.21 - 0.43	4.72658e-18	1.39538e-17	0.308758	0.16 - 0.46	2.86877e-09	7.59201e-09	0.410232	0.25 - 0.56	9.39394e-13	4.04704e-12
S-Methylcysteine	Gamma-aminobutyric acid	0.349163	0.24 - 0.46	6.22854e-20	2.08839e-19	0.305468	0.16 - 0.46	3.62126e-09	9.41528e-09	0.411065	0.26 - 0.56	8.76319e-13	3.79738e-12
S-Methylcysteine	Gamma-L-glutamyl-L-alanine	0.647308	0.56 - 0.72	5.25575e-46	8.85115e-45	0.673287	0.55 - 0.77	4.71448e-25	6.98686e-24	0.629375	0.50 - 0.74	1.25537e-22	2.11416e-21
S-Methylcysteine	3-Methoxytyrosine	0.716765	0.64 - 0.78	2.58343e-55	1.36737e-53	0.719365	0.61 - 0.80	3.09224e-28	7.90121e-27	0.717566	0.61 - 0.80	2.22483e-28	7.85046e-27
S-Methylcysteine	Homocitrulline	0.753653	0.69 - 0.81	3.11167e-61	3.29393e-59	0.755976	0.66 - 0.83	3.67892e-31	2.72608e-29	0.765564	0.67 - 0.84	2.57226e-32	3.10048e-30
S-Methylcysteine	L-Methionine sulfoxide	0.520327	0.42 - 0.61	6.14252e-33	4.46236e-32	0.502362	0.35 - 0.63	3.21151e-16	1.80138e-15	0.536916	0.39 - 0.66	6.65698e-18	5.54249e-17
S-Methylcysteine	L-Pipecolic acid	0.529794	0.43 - 0.62	8.71969e-34	6.52655e-33	0.518748	0.37 - 0.65	6.33952e-17	4.08485e-16	0.53712	0.39 - 0.66	6.51466e-18	5.48564e-17
S-Methylcysteine	L-4-hydroxy-L-proline	0.710124	0.63 - 0.77	2.48605e-54	1.02342e-52	0.748582	0.65 - 0.83	1.54918e-30	7.17464e-29	0.670825	0.55 - 0.77	3.86526e-25	9.23923e-24
S-Methylcysteine	SDMA	0.601494	0.51 - 0.68	8.08531e-41	9.0776e-40	0.592327	0.45 - 0.71	2.06705e-20	1.74055e-19	0.634548	0.50 - 0.74	6.32347e-23	1.17142e-21
S-Methylcysteine	L-Histidine	0.767891	0.70 - 0.82	9.29011e-64	1.72099e-61	0.789478	0.70 - 0.85	3.00649e-34	5.56952e-32	0.731055	0.62 - 0.81	2.05386e-29	1.01461e-27
L-Proline	L-2-aminoadipic acid	0.146864	0.07 - 0.25	2.72403e-08	4.43628e-08	0.0941174	0.01 - 0.23	0.0021227	0.00295041	0.205113	0.08 - 0.36	2.51557e-06	4.90535e-06
L-Proline	Citrulline	0.304976	0.20 - 0.41	4.02101e-17	1.13292e-16	0.274388	0.13 - 0.43	3.11376e-08	7.27854e-08	0.459188	0.30 - 0.60	1.33094e-14	7.41523e-14
L-Proline	Ornithine	0.223679	0.13 - 0.33	2.25543e-12	4.54151e-12	0.191679	0.07 - 0.35	6.53686e-06	1.15329e-05	0.293215	0.15 - 0.45	7.1492e-09	1.92639e-08
L-Proline	Putrescine	0.123331	0.05 - 0.22	4.1958e-07	6.26832e-07	0.154057	0.04 - 0.30	6.40558e-05	0.000100562	0.0808449	0.01 - 0.21	0.00434095	0.00570327
L-Proline	Gamma-Glutamylglutamine	0.129538	0.05 - 0.23	2.05146e-07	3.10865e-07	0.0491705	0.00 - 0.16	0.0282077	0.0348947	0.245272	0.11 - 0.40	1.8744e-07	4.15847e-07
L-Proline	N6-N6-N6-Trimethyl-L-lysine	0.180084	0.09 - 0.28	5.14749e-10	9.23557e-10	0.119207	0.02 - 0.26	0.000498066	0.000722244	0.235532	0.10 - 0.39	3.55697e-07	7.55219e-07
L-Proline	L-Glutamic acid	0.152519	0.07 - 0.25	1.39919e-08	2.30913e-08	0.124294	0.03 - 0.27	0.000370354	0.00054343	0.133827	0.03 - 0.28	0.000196398	0.000303189
L-Proline	Methionine sulfone	0.459654	0.35 - 0.56	7.2132e-28	3.68619e-27	0.439059	0.28 - 0.58	1.07385e-13	4.73644e-13	0.441881	0.29 - 0.58	6.24692e-14	3.06554e-13
L-Proline	L-Homoserine	0.186957	0.10 - 0.29	2.22572e-10	4.11287e-10	0.12572	0.03 - 0.27	0.000340781	0.000501029	0.246389	0.11 - 0.40	1.74077e-07	3.8736e-07
L-Proline	Glutathione	0.043485	0.00 - 0.12	0.00327537	0.00385246	0.0207124	0.00 - 0.11	0.157419	0.176738	0.096263	0.01 - 0.23	0.00177576	0.00242775
L-Proline	Gamma-aminobutyric acid	0.0630184	0.01 - 0.14	0.000373455	0.000463535	0.0115351	0.00 - 0.09	0.292511	0.316425	0.151885	0.04 - 0.30	6.68246e-05	0.000109068
L-Proline	Gamma-L-glutamyl-L-alanine	0.138476	0.06 - 0.24	7.26894e-08	1.14116e-07	0.09502	0.01 - 0.23	0.00201536	0.00281239	0.214876	0.08 - 0.37	1.35227e-06	2.70089e-06
L-Proline	3-Methoxytyrosine	0.247462	0.15 - 0.36	1.03432e-13	2.25421e-13	0.250518	0.11 - 0.41	1.53609e-07	3.35764e-07	0.262542	0.12 - 0.42	5.9091e-08	1.40793e-07
L-Proline	Homocitrulline	0.489177	0.38 - 0.59	2.92245e-30	1.77503e-29	0.554663	0.41 - 0.68	1.48333e-18	1.02724e-17	0.446248	0.29 - 0.59	4.24777e-14	2.17076e-13
L-Proline	L-Methionine sulfoxide	0.187086	0.10 - 0.29	2.19067e-10	4.05821e-10	0.135171	0.03 - 0.28	0.000195911	0.000295662	0.230645	0.10 - 0.39	4.89235e-07	1.01832e-06
L-Proline	L-Pipecolic acid	0.312279	0.21 - 0.42	1.4193e-17	4.09221e-17	0.270386	0.13 - 0.43	4.08233e-08	9.48277e-08	0.317517	0.17 - 0.47	1.26191e-09	3.83226e-09
L-Proline	L-4-hydroxy-L-proline	0.461767	0.35 - 0.56	4.91186e-28	2.52756e-27	0.425292	0.27 - 0.57	3.49143e-13	1.46167e-12	0.508782	0.36 - 0.64	1.19356e-16	8.42309e-16
L-Proline	SDMA	0.189287	0.10 - 0.29	1.6726e-10	3.12191e-10	0.203811	0.08 - 0.36	3.07582e-06	5.66961e-06	0.192657	0.07 - 0.35	5.50268e-06	1.02967e-05
L-Proline	L-Histidine	0.241697	0.14 - 0.35	2.20174e-13	4.67475e-13	0.178861	0.06 - 0.33	1.4355e-05	2.4453e-05	0.284282	0.14 - 0.44	1.33385e-08	3.45589e-08
L-2-aminoadipic acid	Citrulline	0.275226	0.17 - 0.38	2.51573e-15	6.09201e-15	0.311403	0.16 - 0.47	2.37703e-09	6.40501e-09	0.288703	0.14 - 0.44	9.80536e-09	2.60422e-08
L-2-aminoadipic acid	Ornithine	0.116526	0.04 - 0.21	9.15566e-07	1.33288e-06	0.17319	0.05 - 0.32	2.02674e-05	3.37486e-05	0.0744224	0.01 - 0.20	0.00629659	0.00814272
L-2-aminoadipic acid	Putrescine	0.13242	0.06 - 0.23	1.46938e-07	2.25895e-07	0.180806	0.06 - 0.33	1.27481e-05	2.19682e-05	0.0990621	0.01 - 0.23	0.00150918	0.00207863
L-2-aminoadipic acid	Gamma-Glutamylglutamine	0.0679827	0.02 - 0.15	0.000215163	0.000271149	0.0655007	0.00 - 0.19	0.0109718	0.014066	0.0678044	0.00 - 0.19	0.00924013	0.0116444
L-2-aminoadipic acid	N6-N6-N6-Trimethyl-L-lysine	0.0725973	0.02 - 0.16	0.000128801	0.000163148	0.0483332	0.00 - 0.16	0.0296191	0.0365187	0.104922	0.02 - 0.24	0.00107304	0.0015143
L-2-aminoadipic acid	L-Glutamic acid	0.0286494	0.00 - 0.09	0.0174182	0.0197052	0.0672026	0.00 - 0.19	0.00994924	0.0127771	0.00795514	0.00 - 0.08	0.379984	0.394353
L-2-aminoadipic acid	Methionine sulfone	0.419935	0.31 - 0.52	7.599e-25	3.23613e-24	0.45309	0.30 - 0.59	3.13575e-14	1.47999e-13	0.408185	0.25 - 0.55	1.11402e-12	4.77161e-12
L-2-aminoadipic acid	L-Homoserine	0.0942361	0.03 - 0.18	1.14586e-05	1.54659e-05	0.0506966	0.00 - 0.17	0.0258094	0.0321966	0.140568	0.04 - 0.29	0.000131562	0.000208307
L-2-aminoadipic acid	Glutathione	0.00977677	0.00 - 0.06	0.166858	0.177137	0.00457679	0.00 - 0.07	0.508044	0.530974	0.0239347	0.00 - 0.12	0.126264	0.13861
L-2-aminoadipic acid	Gamma-aminobutyric acid	0.036564	0.00 - 0.10	0.00710969	0.00818056	0.006961	0.00 - 0.08	0.414061	0.439569	0.103414	0.02 - 0.24	0.00117155	0.00163488
L-2-aminoadipic acid	Gamma-L-glutamyl-L-alanine	0.0608947	0.01 - 0.14	0.000472751	0.000582876	0.10757	0.02 - 0.25	0.000977715	0.00140404	0.0326002	0.00 - 0.14	0.0737092	0.0842878
L-2-aminoadipic acid	3-Methoxytyrosine	0.213484	0.12 - 0.32	8.22943e-12	1.62181e-11	0.228102	0.09 - 0.38	6.60053e-07	1.32189e-06	0.210537	0.08 - 0.36	1.78322e-06	3.50495e-06
L-2-aminoadipic acid	Homocitrulline	0.447151	0.34 - 0.55	6.80124e-27	3.29393e-26	0.439172	0.28 - 0.58	1.06342e-13	4.71855e-13	0.446658	0.29 - 0.59	4.09585e-14	2.11353e-13
L-2-aminoadipic acid	L-Methionine sulfoxide	0.0549247	0.01 - 0.13	0.000917234	0.00111421	0.0894983	0.01 - 0.22	0.00276783	0.0037771	0.0156991	0.00 - 0.10	0.216562	0.231562
L-2-aminoadipic acid	L-Pipecolic acid	0.277617	0.17 - 0.39	1.81509e-15	4.48328e-15	0.266984	0.12 - 0.42	5.13394e-08	1.18144e-07	0.288613	0.14 - 0.44	9.86734e-09	2.61132e-08
L-2-aminoadipic acid	L-4-hydroxy-L-proline	0.277843	0.17 - 0.39	1.76003e-15	4.36181e-15	0.23972	0.10 - 0.40	3.11514e-07	6.63311e-07	0.350278	0.20 - 0.50	1.10848e-10	3.87447e-10
L-2-aminoadipic acid	SDMA	0.0970291	0.03 - 0.19	8.36698e-06	1.13969e-05	0.069536	0.00 - 0.20	0.0087011	0.0112131	0.13964	0.04 - 0.29	0.000139036	0.000218738
L-2-aminoadipic acid	L-Histidine	0.165916	0.08 - 0.27	2.84376e-09	4.86658e-09	0.171753	0.05 - 0.32	2.21123e-05	3.65742e-05	0.171986	0.05 - 0.32	1.97448e-05	3.50022e-05
Citrulline	Ornithine	0.159749	0.08 - 0.26	5.93798e-09	1.00001e-08	0.222586	0.09 - 0.38	9.39529e-07	1.85651e-06	0.113107	0.02 - 0.25	0.000665314	0.00095914
Citrulline	Putrescine	0.0733549	0.02 - 0.16	0.000118387	0.000150214	0.144785	0.04 - 0.29	0.000111122	0.000172624	0.0192069	0.00 - 0.11	0.171299	0.185033
Citrulline	Gamma-Glutamylglutamine	0.191015	0.10 - 0.30	1.35253e-10	2.54371e-10	0.135969	0.03 - 0.28	0.000186936	0.000283271	0.301809	0.15 - 0.46	3.89672e-09	1.10209e-08
Citrulline	N6-N6-N6-Trimethyl-L-lysine	0.260777	0.16 - 0.37	1.76934e-14	4.09712e-14	0.244124	0.11 - 0.40	2.33726e-07	5.03461e-07	0.253242	0.11 - 0.41	1.10351e-07	2.51599e-07
Citrulline	L-Glutamic acid	0.115322	0.04 - 0.21	1.05063e-06	1.51757e-06	0.0841402	0.01 - 0.22	0.00376436	0.005035	0.153566	0.04 - 0.30	6.03981e-05	9.9235e-05
Citrulline	Methionine sulfone	0.663732	0.58 - 0.73	4.96701e-48	9.94744e-47	0.697516	0.58 - 0.79	1.14747e-26	2.18019e-25	0.62939	0.50 - 0.74	1.2528e-22	2.11416e-21
Citrulline	L-Homoserine	0.220634	0.12 - 0.33	3.32559e-12	6.62437e-12	0.216858	0.08 - 0.37	1.35256e-06	2.61683e-06	0.217698	0.09 - 0.37	1.12879e-06	2.26063e-06
Citrulline	Glutathione	0.0635224	0.01 - 0.14	0.000353129	0.000439779	0.0359388	0.00 - 0.14	0.0615377	0.0727264	0.134843	0.03 - 0.28	0.000184909	0.000286648
Citrulline	Gamma-aminobutyric acid	0.0736756	0.02 - 0.16	0.000114236	0.000145696	0.0462569	0.00 - 0.16	0.0334398	0.0407547	0.103208	0.02 - 0.24	0.00118567	0.00165147
Citrulline	Gamma-L-glutamyl-L-alanine	0.260584	0.16 - 0.37	1.81561e-14	4.19117e-14	0.284587	0.14 - 0.44	1.55162e-08	3.76967e-08	0.279544	0.13 - 0.43	1.85144e-08	4.7145e-08
Citrulline	3-Methoxytyrosine	0.338828	0.23 - 0.45	2.93668e-19	9.42027e-19	0.4135	0.26 - 0.56	9.38043e-13	3.69728e-12	0.246882	0.11 - 0.40	1.68479e-07	3.77169e-07
Citrulline	Homocitrulline	0.627064	0.54 - 0.70	1.23252e-43	1.75634e-42	0.70953	0.60 - 0.80	1.62647e-27	3.6195e-26	0.512581	0.36 - 0.64	8.16134e-17	5.98767e-16
Citrulline	L-Methionine sulfoxide	0.189937	0.10 - 0.30	1.54409e-10	2.89663e-10	0.171373	0.05 - 0.32	2.26279e-05	3.73436e-05	0.225789	0.09 - 0.38	6.70371e-07	1.37602e-06
Citrulline	L-Pipecolic acid	0.25622	0.15 - 0.36	3.2488e-14	7.36195e-14	0.185921	0.06 - 0.34	9.31914e-06	1.61721e-05	0.354874	0.20 - 0.51	7.80726e-11	2.75485e-10
Citrulline	L-4-hydroxy-L-proline	0.427941	0.32 - 0.53	1.94199e-25	8.61685e-25	0.410785	0.25 - 0.56	1.17455e-12	4.50952e-12	0.515243	0.37 - 0.64	6.24151e-17	4.768e-16
Citrulline	SDMA	0.161323	0.08 - 0.26	4.92303e-09	8.32869e-09	0.188049	0.06 - 0.34	8.17656e-06	1.42897e-05	0.11985	0.02 - 0.26	0.000448045	0.00065613
Citrulline	L-Histidine	0.425279	0.32 - 0.53	3.06322e-25	1.33521e-24	0.404371	0.25 - 0.55	1.98986e-12	7.48469e-12	0.415214	0.26 - 0.56	6.18966e-13	2.77972e-12
Ornithine	Putrescine	0.0949507	0.03 - 0.19	1.05734e-05	1.42972e-05	0.127171	0.03 - 0.27	0.000313084	0.000463064	0.044617	0.00 - 0.16	0.0358402	0.0420881
Ornithine	Gamma-Glutamylglutamine	0.0467955	0.01 - 0.12	0.00226455	0.00268915	0.0448641	0.00 - 0.16	0.036283	0.0439309	0.0317807	0.00 - 0.13	0.0774932	0.0884783
Ornithine	N6-N6-N6-Trimethyl-L-lysine	0.131888	0.05 - 0.23	1.56298e-07	2.39786e-07	0.0836349	0.01 - 0.22	0.00387509	0.00517377	0.149355	0.04 - 0.30	7.77957e-05	0.000126055
Ornithine	L-Glutamic acid	0.0658783	0.01 - 0.15	0.000271835	0.000340829	0.119782	0.02 - 0.26	0.000481672	0.000699841	0.0224307	0.00 - 0.12	0.138976	0.15189
Ornithine	Methionine sulfone	0.507547	0.40 - 0.60	8.07316e-32	5.38938e-31	0.579871	0.44 - 0.70	8.85573e-20	6.90747e-19	0.382247	0.23 - 0.53	9.20328e-12	3.57049e-11
Ornithine	L-Homoserine	0.110339	0.04 - 0.20	1.85402e-06	2.62682e-06	0.0938578	0.01 - 0.23	0.00215462	0.00298425	0.116629	0.02 - 0.26	0.000541278	0.000783373
Ornithine	Glutathione	0.0370882	0.00 - 0.11	0.00670291	0.00772451	0.0298399	0.00 - 0.13	0.0889555	0.103317	0.0461574	0.00 - 0.16	0.0327192	0.0385451
Ornithine	Gamma-aminobutyric acid	0.0800161	0.02 - 0.17	5.63519e-05	7.33862e-05	0.0303237	0.00 - 0.13	0.0863675	0.100468	0.104659	0.02 - 0.24	0.00108958	0.00152913
Ornithine	Gamma-L-glutamyl-L-alanine	0.169308	0.08 - 0.27	1.89336e-09	3.30892e-09	0.237637	0.10 - 0.39	3.5667e-07	7.52971e-07	0.10032	0.02 - 0.24	0.00140275	0.00193925
Ornithine	3-Methoxytyrosine	0.167843	0.08 - 0.27	2.25733e-09	3.91728e-09	0.259424	0.12 - 0.42	8.51441e-08	1.91187e-07	0.111601	0.02 - 0.25	0.000726561	0.0010454
Ornithine	Homocitrulline	0.572136	0.47 - 0.66	8.47704e-38	7.75492e-37	0.653656	0.53 - 0.75	7.87173e-24	9.72158e-23	0.448348	0.29 - 0.59	3.52489e-14	1.86567e-13
Ornithine	L-Methionine sulfoxide	0.14511	0.06 - 0.25	3.34687e-08	5.43866e-08	0.175882	0.06 - 0.33	1.72106e-05	2.89842e-05	0.135895	0.03 - 0.28	0.000173717	0.000270429
Ornithine	L-Pipecolic acid	0.272855	0.17 - 0.38	3.47323e-15	8.32902e-15	0.235499	0.10 - 0.39	4.0968e-07	8.50344e-07	0.293227	0.15 - 0.45	7.14318e-09	1.92639e-08
Ornithine	L-4-hydroxy-L-proline	0.321987	0.21 - 0.43	3.49656e-18	1.04054e-17	0.306878	0.16 - 0.46	3.27757e-09	8.58191e-09	0.341822	0.19 - 0.49	2.09954e-10	7.03965e-10
Ornithine	SDMA	0.166186	0.08 - 0.27	2.75329e-09	4.72265e-09	0.190439	0.07 - 0.34	7.0569e-06	1.24208e-05	0.126151	0.03 - 0.27	0.000309208	0.000463812
Ornithine	L-Histidine	0.223001	0.13 - 0.33	2.45931e-12	4.92526e-12	0.33072	0.18 - 0.48	5.89605e-10	1.69999e-09	0.107814	0.02 - 0.25	0.000906473	0.00128431
Putrescine	Gamma-Glutamylglutamine	0.03828	0.00 - 0.11	0.00586343	0.00677817	0.0469054	0.00 - 0.16	0.0321949	0.0394321	0.0367947	0.00 - 0.14	0.0571657	0.0660839
Putrescine	N6-N6-N6-Trimethyl-L-lysine	0.114691	0.04 - 0.21	1.12914e-06	1.62781e-06	0.198115	0.07 - 0.35	4.38722e-06	7.94849e-06	0.0626247	0.00 - 0.18	0.0124821	0.0154929
Putrescine	L-Glutamic acid	0.0462107	0.01 - 0.12	0.00241699	0.00286558	0.0882881	0.01 - 0.22	0.00296699	0.0040131	0.0204826	0.00 - 0.11	0.157597	0.17098
Putrescine	Methionine sulfone	0.277015	0.17 - 0.39	1.97089e-15	4.85192e-15	0.354873	0.20 - 0.51	9.76948e-11	3.09367e-10	0.209733	0.08 - 0.36	1.87677e-06	3.67907e-06
Putrescine	L-Homoserine	0.0826213	0.02 - 0.17	4.21272e-05	5.51524e-05	0.114364	0.02 - 0.26	0.000659811	0.00095306	0.0492835	0.00 - 0.16	0.0272135	0.0323679
Putrescine	Glutathione	0.0160034	0.00 - 0.07	0.076494	0.0834787	0.0137316	0.00 - 0.10	0.250505	0.273379	0.0238618	0.00 - 0.12	0.12685	0.139047
Putrescine	Gamma-aminobutyric acid	0.0411669	0.00 - 0.11	0.00424356	0.00492865	0.0622794	0.00 - 0.18	0.0132067	0.0167858	0.0244103	0.00 - 0.12	0.122514	0.135094
Putrescine	Gamma-L-glutamyl-L-alanine	0.0642879	0.01 - 0.15	0.000324354	0.000404623	0.0720762	0.01 - 0.20	0.00752038	0.00975937	0.0551041	0.00 - 0.17	0.019347	0.0232729
Putrescine	3-Methoxytyrosine	0.160602	0.08 - 0.26	5.36452e-09	9.05492e-09	0.253004	0.11 - 0.41	1.30364e-07	2.88357e-07	0.0975596	0.01 - 0.23	0.00164691	0.00225993
Putrescine	Homocitrulline	0.499302	0.39 - 0.59	4.10831e-31	2.60193e-30	0.624029	0.49 - 0.73	4.13878e-22	4.21124e-21	0.382712	0.23 - 0.53	8.86868e-12	3.45878e-11
Putrescine	L-Methionine sulfoxide	0.112037	0.04 - 0.21	1.52827e-06	2.17779e-06	0.178092	0.06 - 0.33	1.50436e-05	2.55501e-05	0.0694077	0.00 - 0.19	0.00841975	0.01072
Putrescine	L-Pipecolic acid	0.192072	0.10 - 0.30	1.18746e-10	2.23894e-10	0.184745	0.06 - 0.34	1.00166e-05	1.73419e-05	0.195513	0.07 - 0.35	4.6028e-06	8.66456e-06
Putrescine	L-4-hydroxy-L-proline	0.251196	0.15 - 0.36	6.32245e-14	1.39849e-13	0.23455	0.10 - 0.39	4.35632e-07	8.99173e-07	0.220603	0.09 - 0.38	9.3667e-07	1.90157e-06
Putrescine	SDMA	0.0455392	0.01 - 0.12	0.00260474	0.00308325	0.143463	0.04 - 0.29	0.000120161	0.000185741	0.000854865	0.00 - 0.05	0.773896	0.781277
Putrescine	L-Histidine	0.100692	0.03 - 0.19	5.53472e-06	7.60896e-06	0.157512	0.05 - 0.31	5.21089e-05	8.30381e-05	0.0565925	0.00 - 0.18	0.0177363	0.0215311
Gamma-Glutamylglutamine	N6-N6-N6-Trimethyl-L-lysine	0.0572676	0.01 - 0.14	0.000707139	0.000863246	0.0156075	0.00 - 0.10	0.220317	0.242218	0.143446	0.04 - 0.29	0.000110808	0.000176578
Gamma-Glutamylglutamine	L-Glutamic acid	0.00106541	0.00 - 0.03	0.648865	0.657742	0.000572843	0.00 - 0.05	0.81504	0.823935	0.00735582	0.00 - 0.08	0.398624	0.411967
Gamma-Glutamylglutamine	Methionine sulfone	0.501174	0.40 - 0.60	2.84592e-31	1.81796e-30	0.565122	0.42 - 0.69	4.6979e-19	3.33845e-18	0.444114	0.29 - 0.58	5.13057e-14	2.58622e-13
Gamma-Glutamylglutamine	L-Homoserine	0.0257955	0.00 - 0.09	0.0241598	0.0269209	0.0150628	0.00 - 0.10	0.228613	0.250966	0.0307837	0.00 - 0.13	0.0823759	0.0934771
Gamma-Glutamylglutamine	Glutathione	0.0131841	0.00 - 0.06	0.108128	0.116627	3.76232e-06	0.00 - 0.04	0.984877	0.986208	0.0493397	0.00 - 0.16	0.0271236	0.0323128
Gamma-Glutamylglutamine	Gamma-aminobutyric acid	0.00093636	0.00 - 0.03	0.669483	0.677714	0.0248186	0.00 - 0.12	0.121324	0.137253	0.00294678	0.00 - 0.06	0.59358	0.603351
Gamma-Glutamylglutamine	Gamma-L-glutamyl-L-alanine	0.0577613	0.01 - 0.14	0.00066942	0.000818548	0.0864479	0.01 - 0.22	0.00329752	0.00442656	0.0376631	0.00 - 0.14	0.0542558	0.0628181
Gamma-Glutamylglutamine	3-Methoxytyrosine	0.0936015	0.03 - 0.18	1.23061e-05	1.65232e-05	0.0771985	0.01 - 0.21	0.00560548	0.00740403	0.125892	0.03 - 0.27	0.000313967	0.00047
Gamma-Glutamylglutamine	Homocitrulline	0.540059	0.44 - 0.63	1.00398e-34	7.99948e-34	0.656316	0.53 - 0.76	5.4261e-24	7.05393e-23	0.433224	0.28 - 0.58	1.33035e-13	6.31918e-13
Gamma-Glutamylglutamine	L-Methionine sulfoxide	0.0192476	0.00 - 0.08	0.0518627	0.0570182	0.052163	0.00 - 0.17	0.0237009	0.0297163	0.00556889	0.00 - 0.07	0.462885	0.475653
Gamma-Glutamylglutamine	L-Pipecolic acid	0.255456	0.15 - 0.36	3.596e-14	8.12388e-14	0.216672	0.08 - 0.37	1.36866e-06	2.64108e-06	0.333388	0.18 - 0.49	3.93953e-10	1.29168e-09
Gamma-Glutamylglutamine	L-4-hydroxy-L-proline	0.30441	0.20 - 0.41	4.35702e-17	1.22294e-16	0.309894	0.16 - 0.46	2.64634e-09	7.07919e-09	0.340501	0.19 - 0.49	2.31808e-10	7.70266e-10
Gamma-Glutamylglutamine	SDMA	0.0502098	0.01 - 0.13	0.0015488	0.00186006	0.0848267	0.01 - 0.22	0.00361897	0.00484929	0.0391417	0.00 - 0.15	0.0496511	0.0577574
Gamma-Glutamylglutamine	L-Histidine	0.0554286	0.01 - 0.13	0.000867322	0.00105531	0.0607273	0.00 - 0.18	0.0144422	0.0183248	0.0652435	0.00 - 0.19	0.0107206	0.0134416
N6-N6-N6-Trimethyl-L-lysine	L-Glutamic acid	0.0488963	0.01 - 0.12	0.0017924	0.00214221	0.0396663	0.00 - 0.15	0.0492905	0.0590053	0.0613868	0.00 - 0.18	0.0134138	0.016566
N6-N6-N6-Trimethyl-L-lysine	Methionine sulfone	0.483675	0.38 - 0.58	8.35242e-30	4.80004e-29	0.47661	0.32 - 0.61	3.71074e-15	1.93638e-14	0.51093	0.36 - 0.64	9.63067e-17	6.92847e-16
N6-N6-N6-Trimethyl-L-lysine	L-Homoserine	0.0849798	0.02 - 0.17	3.23625e-05	4.25943e-05	0.0458354	0.00 - 0.16	0.0342751	0.0417042	0.119934	0.02 - 0.26	0.000445858	0.000654219
N6-N6-N6-Trimethyl-L-lysine	Glutathione	0.00821011	0.00 - 0.05	0.205413	0.216516	0.000344273	0.00 - 0.05	0.856101	0.863089	0.0454141	0.00 - 0.16	0.0341887	0.0402124
N6-N6-N6-Trimethyl-L-lysine	Gamma-aminobutyric acid	0.026903	0.00 - 0.09	0.0212723	0.0238108	0.00493467	0.00 - 0.07	0.491869	0.516253	0.0437273	0.00 - 0.15	0.0377807	0.0442267
N6-N6-N6-Trimethyl-L-lysine	Gamma-L-glutamyl-L-alanine	0.113269	0.04 - 0.21	1.32806e-06	1.90347e-06	0.0630672	0.00 - 0.19	0.0126209	0.0160965	0.165634	0.05 - 0.32	2.90939e-05	4.97889e-05
N6-N6-N6-Trimethyl-L-lysine	3-Methoxytyrosine	0.327095	0.22 - 0.44	1.6599e-18	5.13695e-18	0.396843	0.24 - 0.54	3.66894e-12	1.34588e-11	0.254834	0.11 - 0.41	9.92125e-08	2.27605e-07
N6-N6-N6-Trimethyl-L-lysine	Homocitrulline	0.53689	0.44 - 0.63	1.96685e-34	1.53415e-33	0.591881	0.45 - 0.71	2.17924e-20	1.8144e-19	0.456671	0.30 - 0.60	1.67157e-14	9.04114e-14
N6-N6-N6-Trimethyl-L-lysine	L-Methionine sulfoxide	0.0452797	0.01 - 0.12	0.00268119	0.00316868	0.00428684	0.00 - 0.07	0.521827	0.543845	0.0777479	0.01 - 0.21	0.0051936	0.00676354
N6-N6-N6-Trimethyl-L-lysine	L-Pipecolic acid	0.287788	0.18 - 0.40	4.4768e-16	1.16397e-15	0.229296	0.09 - 0.39	6.11314e-07	1.23093e-06	0.368371	0.21 - 0.52	2.75097e-11	1.01923e-10
N6-N6-N6-Trimethyl-L-lysine	L-4-hydroxy-L-proline	0.355429	0.25 - 0.46	2.40407e-20	8.17163e-20	0.290223	0.14 - 0.45	1.05177e-08	2.60655e-08	0.443468	0.29 - 0.58	5.43163e-14	2.71948e-13
N6-N6-N6-Trimethyl-L-lysine	SDMA	0.0744594	0.02 - 0.16	0.00010469	0.000134213	0.0776732	0.01 - 0.21	0.00545491	0.00721801	0.0820308	0.01 - 0.21	0.00405283	0.0053451
N6-N6-N6-Trimethyl-L-lysine	L-Histidine	0.260985	0.16 - 0.37	1.7207e-14	4.00955e-14	0.243629	0.11 - 0.40	2.41408e-07	5.17004e-07	0.31734	0.17 - 0.47	1.27822e-09	3.85764e-09
L-Glutamic acid	Methionine sulfone	0.224832	0.13 - 0.33	1.94645e-12	3.94075e-12	0.283382	0.14 - 0.44	1.68544e-08	4.06811e-08	0.173716	0.06 - 0.32	1.77601e-05	3.17113e-05
L-Glutamic acid	L-Homoserine	0.00952059	0.00 - 0.06	0.172551	0.182658	0.00221069	0.00 - 0.06	0.645705	0.661781	0.0124269	0.00 - 0.09	0.27198	0.287499
L-Glutamic acid	Glutathione	0.00841066	0.00 - 0.05	0.199942	0.21105	0.00648903	0.00 - 0.08	0.430404	0.456265	0.00267142	0.00 - 0.06	0.6114	0.620613
L-Glutamic acid	Gamma-aminobutyric acid	0.0105704	0.00 - 0.06	0.150527	0.160722	0.00273201	0.00 - 0.06	0.609251	0.627021	0.0305602	0.00 - 0.13	0.0835145	0.0946242
L-Glutamic acid	Gamma-L-glutamyl-L-alanine	0.0024786	0.00 - 0.04	0.487207	0.499337	0.00630515	0.00 - 0.08	0.437034	0.462632	5.54912e-05	0.00 - 0.04	0.941664	0.944212
L-Glutamic acid	3-Methoxytyrosine	0.103194	0.04 - 0.20	4.17082e-06	5.766e-06	0.14027	0.04 - 0.29	0.0001451	0.000221688	0.0854893	0.01 - 0.22	0.00331712	0.00442083
L-Glutamic acid	Homocitrulline	0.302288	0.20 - 0.41	5.88329e-17	1.62669e-16	0.368962	0.21 - 0.52	3.32336e-11	1.07537e-10	0.255775	0.12 - 0.41	9.31581e-08	2.14379e-07
L-Glutamic acid	L-Methionine sulfoxide	0.0203567	0.00 - 0.08	0.0454932	0.0500898	0.0261066	0.00 - 0.12	0.111958	0.12724	0.0153514	0.00 - 0.10	0.221762	0.23644
L-Glutamic acid	L-Pipecolic acid	0.185323	0.10 - 0.29	2.71802e-10	4.99766e-10	0.216609	0.08 - 0.37	1.37413e-06	2.64476e-06	0.171576	0.05 - 0.32	2.02471e-05	3.56367e-05
L-Glutamic acid	L-4-hydroxy-L-proline	0.248233	0.15 - 0.36	9.34529e-14	2.04878e-13	0.210479	0.08 - 0.37	2.02406e-06	3.83588e-06	0.260917	0.12 - 0.42	6.59398e-08	1.55115e-07
L-Glutamic acid	SDMA	0.0128212	0.00 - 0.06	0.113136	0.121823	0.0290235	0.00 - 0.13	0.0935128	0.108101	0.0097325	0.00 - 0.09	0.331302	0.346255
L-Glutamic acid	L-Histidine	0.0189599	0.00 - 0.07	0.0536633	0.0589103	0.0341927	0.00 - 0.14	0.0683326	0.0802447	0.0113934	0.00 - 0.09	0.292998	0.307959
Methionine sulfone	L-Homoserine	0.606569	0.51 - 0.69	2.30764e-41	2.64264e-40	0.584507	0.44 - 0.70	5.17891e-20	4.12642e-19	0.623444	0.49 - 0.73	2.72377e-22	4.38764e-21
Methionine sulfone	Glutathione	0.144544	0.06 - 0.24	3.57658e-08	5.73214e-08	0.122963	0.03 - 0.27	0.000400246	0.000583824	0.196556	0.07 - 0.35	4.31155e-06	8.17099e-06
Methionine sulfone	Gamma-aminobutyric acid	0.246398	0.15 - 0.35	1.18958e-13	2.57743e-13	0.161541	0.05 - 0.31	4.09341e-05	6.60832e-05	0.303609	0.16 - 0.46	3.42842e-09	9.73356e-09
Methionine sulfone	Gamma-L-glutamyl-L-alanine	0.476363	0.37 - 0.57	3.31495e-29	1.81954e-28	0.514755	0.36 - 0.64	9.4607e-17	5.941e-16	0.398063	0.24 - 0.54	2.56625e-12	1.0506e-11
Methionine sulfone	3-Methoxytyrosine	0.692255	0.61 - 0.76	8.58719e-52	2.76657e-50	0.710736	0.60 - 0.80	1.33097e-27	3.08202e-26	0.620902	0.49 - 0.73	3.7819e-22	5.96253e-21
Methionine sulfone	Homocitrulline	0.606551	0.51 - 0.69	2.31811e-41	2.64264e-40	0.624918	0.49 - 0.73	3.69139e-22	3.9076e-21	0.598922	0.46 - 0.71	5.92163e-21	7.5654e-20
Methionine sulfone	L-Methionine sulfoxide	0.425909	0.32 - 0.53	2.75036e-25	1.20593e-24	0.460964	0.31 - 0.60	1.55037e-14	7.55807e-14	0.379458	0.22 - 0.53	1.14906e-11	4.41167e-11
Methionine sulfone	L-Pipecolic acid	0.402738	0.29 - 0.51	1.33888e-23	5.45116e-23	0.459661	0.30 - 0.60	1.74325e-14	8.38898e-14	0.387394	0.23 - 0.54	6.09486e-12	2.42811e-11
Methionine sulfone	L-4-hydroxy-L-proline	0.48694	0.38 - 0.58	4.48498e-30	2.68014e-29	0.373676	0.22 - 0.52	2.30476e-11	7.62423e-11	0.586244	0.45 - 0.70	2.70667e-20	3.2349e-19
Methionine sulfone	SDMA	0.4321	0.32 - 0.53	9.48954e-26	4.31396e-25	0.480626	0.33 - 0.62	2.55351e-15	1.34195e-14	0.319606	0.17 - 0.47	1.08423e-09	3.32071e-09
Methionine sulfone	L-Histidine	0.711926	0.64 - 0.77	1.35175e-54	5.89206e-53	0.749547	0.65 - 0.83	1.28715e-30	6.81273e-29	0.680431	0.56 - 0.77	9.1287e-26	2.35586e-24
L-Homoserine	Glutathione	0.0249343	0.00 - 0.09	0.0266823	0.0296871	0.0124665	0.00 - 0.09	0.27371	0.297825	0.0596838	0.00 - 0.18	0.0148115	0.018171
L-Homoserine	Gamma-aminobutyric acid	6.98325e-05	0.00 - 0.02	0.90722	0.910908	0.0255251	0.00 - 0.12	0.116085	0.131729	0.00461468	0.00 - 0.07	0.504072	0.515196
L-Homoserine	Gamma-L-glutamyl-L-alanine	0.141648	0.06 - 0.24	5.01933e-08	7.98138e-08	0.0967189	0.01 - 0.23	0.00182774	0.00256993	0.160801	0.05 - 0.31	3.9015e-05	6.55559e-05
L-Homoserine	3-Methoxytyrosine	0.211665	0.12 - 0.32	1.03514e-11	2.03459e-11	0.154846	0.04 - 0.30	6.11091e-05	9.65497e-05	0.262352	0.12 - 0.42	5.98563e-08	1.41253e-07
L-Homoserine	Homocitrulline	0.609121	0.52 - 0.69	1.2211e-41	1.45941e-40	0.634867	0.50 - 0.74	1.00806e-22	1.14919e-21	0.564034	0.42 - 0.68	3.48276e-19	3.48746e-18
L-Homoserine	L-Methionine sulfoxide	0.0407133	0.00 - 0.11	0.00446441	0.00517704	0.0262748	0.00 - 0.12	0.110794	0.126111	0.064159	0.00 - 0.19	0.0114175	0.014267
L-Homoserine	L-Pipecolic acid	0.280005	0.18 - 0.39	1.30885e-15	3.28767e-15	0.238755	0.10 - 0.39	3.31685e-07	7.04237e-07	0.321201	0.17 - 0.47	9.65289e-10	2.9928e-09
L-Homoserine	L-4-hydroxy-L-proline	0.437289	0.33 - 0.54	3.85496e-26	1.81944e-25	0.404438	0.25 - 0.55	1.97903e-12	7.48193e-12	0.486921	0.33 - 0.62	1.00724e-15	6.49012e-15
L-Homoserine	SDMA	0.0739869	0.02 - 0.16	0.000110345	0.000141219	0.0709084	0.00 - 0.20	0.00804174	0.0103814	0.0877298	0.01 - 0.22	0.00291326	0.00390367
L-Homoserine	L-Histidine	0.104497	0.04 - 0.20	3.59875e-06	4.99377e-06	0.0375635	0.00 - 0.14	0.0558496	0.0661095	0.142547	0.04 - 0.29	0.000116917	0.000185913
Glutathione	Gamma-aminobutyric acid	0.00205736	0.00 - 0.03	0.526795	0.536202	0.00934692	0.00 - 0.09	0.343629	0.370101	9.26634e-06	0.00 - 0.04	0.976144	0.976144
Glutathione	Gamma-L-glutamyl-L-alanine	0.00651858	0.00 - 0.05	0.259388	0.270713	0.00830768	0.00 - 0.08	0.372079	0.39785	0.00940598	0.00 - 0.09	0.339587	0.354414
Glutathione	3-Methoxytyrosine	0.048604	0.01 - 0.12	0.00185164	0.00220589	0.0423513	0.00 - 0.15	0.0420589	0.0506759	0.102034	0.02 - 0.24	0.00126955	0.00176168
Glutathione	Homocitrulline	0.242872	0.14 - 0.35	1.88819e-13	4.03214e-13	0.294284	0.15 - 0.45	7.93359e-09	1.99959e-08	0.218462	0.09 - 0.37	1.0748e-06	2.15835e-06
Glutathione	L-Methionine sulfoxide	0.0041947	0.00 - 0.04	0.365886	0.378133	0.0138493	0.00 - 0.10	0.248472	0.27156	0.00340662	0.00 - 0.07	0.566069	0.57697
Glutathione	L-Pipecolic acid	0.112737	0.04 - 0.21	1.4111e-06	2.01859e-06	0.130584	0.03 - 0.28	0.000256406	0.000382288	0.142447	0.04 - 0.29	0.000117615	0.000186622
Glutathione	L-4-hydroxy-L-proline	0.144938	0.06 - 0.25	3.415e-08	5.52515e-08	0.133973	0.03 - 0.28	0.00021019	0.000316397	0.202384	0.08 - 0.36	2.98869e-06	5.75225e-06
Glutathione	SDMA	4.24686e-05	0.00 - 0.02	0.927583	0.930093	0.000530809	0.00 - 0.05	0.821838	0.829676	0.0038147	0.00 - 0.07	0.543644	0.554876
Glutathione	L-Histidine	0.00635328	0.00 - 0.05	0.265537	0.276741	0.00313051	0.00 - 0.06	0.584236	0.602951	0.0216221	0.00 - 0.11	0.146391	0.159288
Gamma-aminobutyric acid	Gamma-L-glutamyl-L-alanine	0.00601969	0.00 - 0.05	0.278504	0.289441	0.00013639	0.00 - 0.05	0.909132	0.914067	0.0115206	0.00 - 0.09	0.290303	0.305953
Gamma-aminobutyric acid	3-Methoxytyrosine	0.057959	0.01 - 0.14	0.000654889	0.000802104	0.0474148	0.00 - 0.16	0.0312507	0.038339	0.0717323	0.01 - 0.20	0.00735845	0.00943359
Gamma-aminobutyric acid	Homocitrulline	0.36718	0.26 - 0.47	3.93561e-21	1.39535e-20	0.333214	0.18 - 0.49	4.91146e-10	1.43283e-09	0.391244	0.24 - 0.54	4.46829e-12	1.79946e-11
Gamma-aminobutyric acid	L-Methionine sulfoxide	0.00040394	0.00 - 0.03	0.779228	0.784521	0.0227541	0.00 - 0.12	0.138174	0.156078	0.000922917	0.00 - 0.05	0.76532	0.773672
Gamma-aminobutyric acid	L-Pipecolic acid	0.0919049	0.03 - 0.18	1.4891e-05	1.99174e-05	0.00527628	0.00 - 0.07	0.477212	0.503008	0.211375	0.08 - 0.37	1.69063e-06	3.33179e-06
Gamma-aminobutyric acid	L-4-hydroxy-L-proline	0.158831	0.07 - 0.26	6.62291e-09	1.11031e-08	0.0940887	0.01 - 0.23	0.00212621	0.00295041	0.24004	0.10 - 0.40	2.64674e-07	5.71787e-07
Gamma-aminobutyric acid	SDMA	0.0133684	0.00 - 0.06	0.105677	0.11415	0.0139677	0.00 - 0.10	0.246444	0.269742	0.00816298	0.00 - 0.08	0.373806	0.388485
Gamma-aminobutyric acid	L-Histidine	0.00558361	0.00 - 0.05	0.296679	0.307898	0.00168666	0.00 - 0.06	0.688041	0.703225	0.0049988	0.00 - 0.07	0.486796	0.498915
Gamma-L-glutamyl-L-alanine	3-Methoxytyrosine	0.144709	0.06 - 0.24	3.50803e-08	5.65098e-08	0.180686	0.06 - 0.33	1.28419e-05	2.20786e-05	0.123898	0.03 - 0.27	0.000353113	0.000525416
Gamma-L-glutamyl-L-alanine	Homocitrulline	0.530194	0.43 - 0.62	8.0214e-34	6.12769e-33	0.615388	0.48 - 0.72	1.24012e-21	1.17812e-20	0.418838	0.26 - 0.56	4.55985e-13	2.08571e-12
Gamma-L-glutamyl-L-alanine	L-Methionine sulfoxide	0.0294978	0.00 - 0.09	0.0158117	0.0179425	0.0995352	0.01 - 0.24	0.00155421	0.00219784	0.000361228	0.00 - 0.05	0.851878	0.855341
Gamma-L-glutamyl-L-alanine	L-Pipecolic acid	0.281913	0.18 - 0.39	1.00725e-15	2.55607e-15	0.295899	0.15 - 0.45	7.08928e-09	1.79903e-08	0.315094	0.17 - 0.47	1.50396e-09	4.49368e-09
Gamma-L-glutamyl-L-alanine	L-4-hydroxy-L-proline	0.398612	0.29 - 0.50	2.6327e-23	1.0545e-22	0.390226	0.23 - 0.54	6.24372e-12	2.23507e-11	0.446808	0.29 - 0.59	4.04187e-14	2.10917e-13
Gamma-L-glutamyl-L-alanine	SDMA	0.107956	0.04 - 0.20	2.43082e-06	3.40499e-06	0.0927745	0.01 - 0.23	0.00229304	0.00314655	0.117103	0.02 - 0.26	0.000526435	0.000763383
Gamma-L-glutamyl-L-alanine	L-Histidine	0.0935996	0.03 - 0.18	1.23088e-05	1.65232e-05	0.117241	0.02 - 0.26	0.000558362	0.000808098	0.0682647	0.00 - 0.19	0.00899674	0.011357
3-Methoxytyrosine	Homocitrulline	0.67675	0.59 - 0.75	1.04755e-49	2.28305e-48	0.735068	0.63 - 0.82	1.9291e-29	7.52348e-28	0.564461	0.42 - 0.68	3.31969e-19	3.36971e-18
3-Methoxytyrosine	L-Methionine sulfoxide	0.13883	0.06 - 0.24	6.97538e-08	1.0974e-07	0.222456	0.09 - 0.38	9.47353e-07	1.86699e-06	0.0822102	0.01 - 0.21	0.00401094	0.00530733
3-Methoxytyrosine	L-Pipecolic acid	0.272683	0.17 - 0.38	3.5557e-15	8.49926e-15	0.222203	0.09 - 0.38	9.62788e-07	1.88737e-06	0.283019	0.14 - 0.44	1.45595e-08	3.74604e-08
3-Methoxytyrosine	L-4-hydroxy-L-proline	0.345176	0.24 - 0.45	1.13604e-19	3.72481e-19	0.289741	0.14 - 0.45	1.08744e-08	2.68598e-08	0.392861	0.24 - 0.54	3.91959e-12	1.59583e-11
3-Methoxytyrosine	SDMA	0.125474	0.05 - 0.22	3.27881e-07	4.91822e-07	0.178066	0.06 - 0.33	1.5068e-05	2.55501e-05	0.0754473	0.01 - 0.20	0.00593373	0.00768687
3-Methoxytyrosine	L-Histidine	0.399889	0.29 - 0.50	2.13658e-23	8.60438e-23	0.505937	0.35 - 0.64	2.26445e-16	1.32123e-15	0.330982	0.18 - 0.48	4.70755e-10	1.53669e-09
Homocitrulline	L-Methionine sulfoxide	0.506535	0.40 - 0.60	9.8732e-32	6.47437e-31	0.546214	0.40 - 0.67	3.68315e-18	2.52705e-17	0.434822	0.28 - 0.58	1.15809e-13	5.5364e-13
Homocitrulline	L-Pipecolic acid	0.503179	0.40 - 0.60	1.91787e-31	1.23578e-30	0.592637	0.45 - 0.71	1.99262e-20	1.69716e-19	0.412381	0.26 - 0.56	7.8506e-13	3.46267e-12
Homocitrulline	L-4-hydroxy-L-proline	0.506598	0.40 - 0.60	9.75062e-32	6.45108e-31	0.523908	0.37 - 0.65	3.76056e-17	2.44437e-16	0.524107	0.37 - 0.65	2.5295e-17	2.03735e-16
Homocitrulline	SDMA	0.509102	0.41 - 0.60	5.92218e-32	3.9894e-31	0.510228	0.36 - 0.64	1.48376e-16	9.16222e-16	0.463261	0.31 - 0.60	9.18545e-15	5.2763e-14
Homocitrulline	L-Histidine	0.631357	0.54 - 0.71	3.97175e-44	6.00625e-43	0.708745	0.59 - 0.80	1.85252e-27	3.92204e-26	0.537513	0.39 - 0.66	6.2498e-18	5.3231e-17
L-Methionine sulfoxide	L-Pipecolic acid	0.27574	0.17 - 0.38	2.34543e-15	5.69823e-15	0.291455	0.14 - 0.45	9.65722e-09	2.41757e-08	0.268295	0.13 - 0.42	4.00106e-08	9.72061e-08
L-Methionine sulfoxide	L-4-hydroxy-L-proline	0.244451	0.14 - 0.35	1.53575e-13	3.29852e-13	0.211974	0.08 - 0.37	1.84207e-06	3.49993e-06	0.268527	0.13 - 0.42	3.93851e-08	9.60013e-08
L-Methionine sulfoxide	SDMA	0.120754	0.05 - 0.22	5.64124e-07	8.36032e-07	0.202835	0.07 - 0.36	3.26921e-06	6.00069e-06	0.0543412	0.00 - 0.17	0.0202293	0.0242556
L-Methionine sulfoxide	L-Histidine	0.123637	0.05 - 0.22	4.05111e-07	6.06439e-07	0.142435	0.04 - 0.29	0.000127691	0.000196712	0.0948926	0.01 - 0.23	0.00192286	0.00261439
L-Pipecolic acid	L-4-hydroxy-L-proline	0.462988	0.36 - 0.56	3.93121e-28	2.05143e-27	0.431986	0.28 - 0.58	1.9748e-13	8.40993e-13	0.4588	0.30 - 0.60	1.37866e-14	7.60476e-14
L-Pipecolic acid	SDMA	0.230172	0.13 - 0.34	9.80894e-13	2.00232e-12	0.288802	0.14 - 0.44	1.16043e-08	2.83789e-08	0.158645	0.05 - 0.31	4.44559e-05	7.41933e-05
L-Pipecolic acid	L-Histidine	0.311101	0.20 - 0.42	1.67999e-17	4.82509e-17	0.26904	0.13 - 0.43	4.4704e-08	1.03195e-07	0.361697	0.21 - 0.51	4.6201e-11	1.6948e-10
L-4-hydroxy-L-proline	SDMA	0.328867	0.22 - 0.44	1.28026e-18	4.00283e-18	0.2766	0.13 - 0.43	2.67913e-08	6.30232e-08	0.369509	0.22 - 0.52	2.51678e-11	9.4832e-11
L-4-hydroxy-L-proline	L-Histidine	0.423467	0.32 - 0.53	4.17249e-25	1.80808e-24	0.39117	0.24 - 0.54	5.78954e-12	2.08255e-11	0.457928	0.30 - 0.60	1.49195e-14	8.12894e-14
SDMA	L-Histidine	0.145014	0.06 - 0.25	3.38474e-08	5.48817e-08	0.154934	0.04 - 0.30	6.07883e-05	9.64543e-05	0.129742	0.03 - 0.27	0.000250135	0.000379039

## Sheet: Table S6
Table S6. Comparison of correlations between single-metabolite levels in plasma and CSF between heathy volunteers and participants with migraine
dR = Difference in correlation; 95% c.i. = 95% confidence interval of R2; FDR = false discovery rate.
	Migraine (all) - healthy volunteers
	dR	dR CI	p	FDR
L-4-hydroxy-L-proline	0.334439	0.10 - 0.54	0.00672643	0.262331
L-Pipecolic acid	0.265053	0.02 - 0.48	0.0343683	0.670181
S-Methylcysteine	0.243087	-0.00 - 0.46	0.053267	0.692471
L-Leucine	-0.101652	-0.34 - 0.15	0.426739	0.872536
L-Valine	0.0390727	-0.21 - 0.28	0.760672	0.872536
L-Tryptophan	-0.125249	-0.36 - 0.12	0.326567	0.872536
L-Isoleucine	-0.098052	-0.34 - 0.15	0.443405	0.872536
L-Phenylalanine	0.0516912	-0.20 - 0.29	0.686859	0.872536
L-Threonine	-0.061692	-0.30 - 0.19	0.630305	0.872536
L-Methionine	0.111418	-0.14 - 0.35	0.383341	0.872536
L-Glutamine	-0.113107	-0.35 - 0.14	0.376113	0.872536
Ethanolamine	-0.163842	-0.39 - 0.09	0.197669	0.872536
L-Tyrosine	0.0470789	-0.20 - 0.29	0.713547	0.872536
L-Alpha-aminobutyric acid	0.0732357	-0.18 - 0.31	0.567556	0.872536
L-Alanine	0.107025	-0.14 - 0.34	0.40253	0.872536
L-Serine	-0.12935	-0.36 - 0.12	0.310803	0.872536
Glycine	-0.0485621	-0.29 - 0.20	0.704926	0.872536
Taurine	-0.158981	-0.39 - 0.09	0.211545	0.872536
L-Arginine	-0.0431074	-0.29 - 0.21	0.736804	0.872536
L-2-aminoadipic acid	0.0437462	-0.20 - 0.29	0.733047	0.872536
Citrulline	0.0993429	-0.15 - 0.34	0.437387	0.872536
Ornithine	0.0638642	-0.19 - 0.31	0.61828	0.872536
Putrescine	-0.0852483	-0.32 - 0.16	0.50551	0.872536
Gamma-Glutamylglutamine	-0.168678	-0.40 - 0.08	0.184517	0.872536
L-Glutamic acid	-0.0466427	-0.29 - 0.20	0.716089	0.872536
Methionine sulfone	0.126244	-0.12 - 0.36	0.322694	0.872536
L-Homoserine	0.0473571	-0.20 - 0.29	0.711928	0.872536
Glutathione	0.0622241	-0.19 - 0.30	0.627351	0.872536
Gamma-aminobutyric acid	-0.0717702	-0.31 - 0.18	0.57536	0.872536
Gamma-L-glutamyl-L-alanine	0.128241	-0.12 - 0.36	0.315016	0.872536
3-Methoxytyrosine	-0.127406	-0.36 - 0.12	0.318213	0.872536
L-Methionine sulfoxide	0.134385	-0.12 - 0.37	0.292129	0.872536
SDMA	0.0417822	-0.21 - 0.29	0.744618	0.872536
L-Histidine	0.0397954	-0.21 - 0.28	0.75638	0.872536
L-Lysine	-0.018723	-0.26 - 0.23	0.884	0.924865
L-Proline	-0.0159397	-0.26 - 0.23	0.901151	0.924865
N6-N6-N6-Trimethyl-L-lysine	-0.0191968	-0.26 - 0.23	0.881085	0.924865
Homocitrulline	0.019001	-0.23 - 0.26	0.882289	0.924865
L-Asparagine	-0.0104346	-0.26 - 0.24	0.935198	0.935198

## Sheet: Table S7
Table S7. Comparison of correlations between amine metabolite ratios in healthy volunteers and participants with migraine
dR = Difference in correlation; 95% c.i. = 95% confidence interval of R2; FDR = false discovery rate.
		Migraine (all) - healthy volunteers
		dR	dR CI	p	FDR
L-Valine	L-Phenylalanine	-0.515125	-0.68 - -0.31	9.04658e-06	0.00335176
L-Arginine	S-Methylcysteine	0.522306	0.32 - 0.68	6.32165e-06	0.00335176
L-Alanine	L-4-hydroxy-L-proline	0.473229	0.26 - 0.64	6.15802e-05	0.0152103
L-Valine	L-4-hydroxy-L-proline	0.454231	0.23 - 0.63	0.000134494	0.024915
L-Leucine	L-Phenylalanine	-0.445127	-0.62 - -0.22	0.000192118	0.0284719
Gamma-L-glutamyl-L-alanine	L-4-hydroxy-L-proline	0.430418	0.21 - 0.61	0.000334018	0.0412512
L-Leucine	L-Asparagine	-0.398134	-0.59 - -0.17	0.00102471	0.103942
L-Lysine	L-4-hydroxy-L-proline	0.395355	0.17 - 0.58	0.00112218	0.103942
L-Leucine	L-4-hydroxy-L-proline	0.372925	0.14 - 0.57	0.00226627	0.121649
L-Isoleucine	L-Phenylalanine	-0.379025	-0.57 - -0.15	0.00188183	0.121649
L-Isoleucine	3-Methoxytyrosine	-0.371389	-0.57 - -0.14	0.00237342	0.121649
L-Isoleucine	L-4-hydroxy-L-proline	0.375255	0.14 - 0.57	0.00211192	0.121649
L-Phenylalanine	L-4-hydroxy-L-proline	0.378865	0.15 - 0.57	0.00189113	0.121649
Taurine	L-4-hydroxy-L-proline	0.370158	0.14 - 0.57	0.00246253	0.121649
Gamma-Glutamylglutamine	3-Methoxytyrosine	-0.383317	-0.58 - -0.15	0.00164728	0.121649
L-Isoleucine	L-Threonine	-0.367948	-0.56 - -0.13	0.00262999	0.121802
L-Asparagine	L-Isoleucine	-0.360133	-0.56 - -0.12	0.00330579	0.136089
L-Alpha-aminobutyric acid	S-Methylcysteine	0.360961	0.13 - 0.56	0.00322759	0.136089
L-Isoleucine	Gamma-L-glutamyl-L-alanine	-0.356381	-0.55 - -0.12	0.00368155	0.14358
L-Pipecolic acid	L-4-hydroxy-L-proline	0.353882	0.12 - 0.55	0.00395219	0.146429
L-Homoserine	L-4-hydroxy-L-proline	0.351242	0.11 - 0.55	0.00425694	0.150209
L-Phenylalanine	Methionine sulfone	0.339754	0.10 - 0.54	0.00583669	0.160751
L-Methionine	L-4-hydroxy-L-proline	0.338784	0.10 - 0.54	0.00599096	0.160751
L-Methionine	L-Histidine	0.343661	0.11 - 0.54	0.00524997	0.160751
Ethanolamine	L-4-hydroxy-L-proline	0.341098	0.10 - 0.54	0.00562873	0.160751
S-Methylcysteine	L-Homoserine	0.342751	0.11 - 0.54	0.00538181	0.160751
L-Proline	L-4-hydroxy-L-proline	0.338269	0.10 - 0.54	0.00607428	0.160751
L-4-hydroxy-L-proline	L-Histidine	0.345912	0.11 - 0.55	0.00493587	0.160751
L-Tyrosine	L-4-hydroxy-L-proline	0.329853	0.09 - 0.53	0.00758662	0.193851
L-Methionine	L-Arginine	0.32142	0.08 - 0.53	0.00941976	0.211227
L-Glutamine	L-4-hydroxy-L-proline	0.319139	0.08 - 0.52	0.00997701	0.211227
L-Lysine	L-Pipecolic acid	0.323436	0.08 - 0.53	0.00894984	0.211227
S-Methylcysteine	Methionine sulfone	-0.320563	-0.53 - -0.08	0.00962581	0.211227
N6-N6-N6-Trimethyl-L-lysine	L-4-hydroxy-L-proline	0.320252	0.08 - 0.53	0.00970161	0.211227
L-Glutamic acid	L-4-hydroxy-L-proline	0.322966	0.08 - 0.53	0.00905765	0.211227
L-Leucine	L-Tryptophan	-0.314392	-0.52 - -0.07	0.0112283	0.214229
L-Valine	Methionine sulfone	0.313195	0.07 - 0.52	0.0115643	0.214229
L-Tryptophan	L-Isoleucine	-0.314998	-0.52 - -0.07	0.0110614	0.214229
L-Isoleucine	L-Alanine	-0.315076	-0.52 - -0.07	0.0110399	0.214229
L-Threonine	N6-N6-N6-Trimethyl-L-lysine	-0.313266	-0.52 - -0.07	0.011544	0.214229
L-Serine	3-Methoxytyrosine	-0.312014	-0.52 - -0.07	0.0119044	0.215151
L-Isoleucine	L-Serine	-0.310364	-0.52 - -0.07	0.0123937	0.218661
L-Tryptophan	L-Serine	-0.309124	-0.52 - -0.07	0.0127726	0.220105
L-Asparagine	S-Methylcysteine	0.305959	0.06 - 0.51	0.0137853	0.232157
L-Threonine	L-Serine	-0.299313	-0.51 - -0.06	0.0161368	0.259942
L-2-aminoadipic acid	L-Pipecolic acid	0.300197	0.06 - 0.51	0.0158056	0.259942
L-Leucine	L-Methionine	-0.297321	-0.51 - -0.05	0.0169051	0.266526
L-Serine	L-Histidine	-0.292821	-0.50 - -0.05	0.018755	0.283621
Glutathione	L-Pipecolic acid	0.293708	0.05 - 0.50	0.0183776	0.283621
L-Isoleucine	L-Histidine	-0.291014	-0.50 - -0.05	0.019545	0.289657
L-Tryptophan	Glycine	-0.286619	-0.50 - -0.04	0.0215841	0.313604
L-Isoleucine	L-Glutamine	-0.283168	-0.50 - -0.04	0.0233085	0.315677
L-Threonine	L-Glutamine	-0.285014	-0.50 - -0.04	0.022372	0.315677
L-Methionine	L-Serine	-0.283363	-0.50 - -0.04	0.023208	0.315677
L-Methionine sulfoxide	L-Pipecolic acid	0.282931	0.04 - 0.49	0.0234308	0.315677
L-Methionine	S-Methylcysteine	0.280736	0.04 - 0.49	0.0245917	0.325401
L-Tryptophan	Gamma-Glutamylglutamine	-0.276485	-0.49 - -0.03	0.0269769	0.327544
L-Isoleucine	Gamma-Glutamylglutamine	-0.27663	-0.49 - -0.03	0.026893	0.327544
L-Alanine	S-Methylcysteine	0.274278	0.03 - 0.49	0.0282899	0.327544
L-Serine	L-Lysine	-0.278829	-0.49 - -0.03	0.0256387	0.327544
Gamma-Glutamylglutamine	Gamma-L-glutamyl-L-alanine	-0.277002	-0.49 - -0.03	0.0266771	0.327544
N6-N6-N6-Trimethyl-L-lysine	L-Pipecolic acid	0.274317	0.03 - 0.49	0.0282662	0.327544
L-Glutamic acid	L-Pipecolic acid	0.274545	0.03 - 0.49	0.0281286	0.327544
Methionine sulfone	L-Homoserine	0.277629	0.03 - 0.49	0.026317	0.327544
L-Leucine	Gamma-L-glutamyl-L-alanine	-0.269602	-0.48 - -0.02	0.0312481	0.327754
L-Tryptophan	L-Proline	-0.268701	-0.48 - -0.02	0.0318465	0.327754
L-Phenylalanine	L-Proline	-0.270877	-0.48 - -0.03	0.0304174	0.327754
L-Methionine	Methionine sulfone	0.268967	0.02 - 0.48	0.0316694	0.327754
L-Tyrosine	Glycine	-0.269298	-0.48 - -0.02	0.0314491	0.327754
L-Alpha-aminobutyric acid	Glycine	-0.269154	-0.48 - -0.02	0.0315447	0.327754
S-Methylcysteine	SDMA	0.269249	0.02 - 0.48	0.0314813	0.327754
Gamma-Glutamylglutamine	L-Pipecolic acid	0.27327	0.03 - 0.49	0.0289074	0.327754
L-Proline	Putrescine	-0.267846	-0.48 - -0.02	0.0324236	0.329122
L-Asparagine	L-4-hydroxy-L-proline	0.26651	0.02 - 0.48	0.033342	0.329419
L-2-aminoadipic acid	L-4-hydroxy-L-proline	0.266866	0.02 - 0.48	0.033095	0.329419
L-Leucine	L-Tyrosine	-0.256506	-0.47 - -0.01	0.0409267	0.340749
L-Tryptophan	L-Tyrosine	0.25716	0.01 - 0.47	0.0403912	0.340749
L-Tryptophan	Citrulline	-0.257361	-0.47 - -0.01	0.0402278	0.340749
L-Asparagine	L-Methionine	0.262337	0.02 - 0.48	0.0363511	0.340749
L-Asparagine	Methionine sulfone	0.257444	0.01 - 0.47	0.0401602	0.340749
L-Isoleucine	Glycine	-0.259331	-0.48 - -0.01	0.038654	0.340749
L-Threonine	L-4-hydroxy-L-proline	0.256585	0.01 - 0.47	0.0408622	0.340749
L-Lysine	Methionine sulfone	0.258536	0.01 - 0.47	0.039283	0.340749
Glycine	Gamma-Glutamylglutamine	-0.259839	-0.48 - -0.01	0.0382563	0.340749
Glycine	L-4-hydroxy-L-proline	0.258201	0.01 - 0.47	0.0395508	0.340749
L-Arginine	Homocitrulline	0.261625	0.02 - 0.48	0.0368857	0.340749
Ornithine	L-4-hydroxy-L-proline	0.263922	0.02 - 0.48	0.0351826	0.340749
3-Methoxytyrosine	Homocitrulline	0.260022	0.01 - 0.48	0.0381145	0.340749
L-4-hydroxy-L-proline	SDMA	0.259073	0.01 - 0.48	0.038857	0.340749
L-Leucine	Glycine	-0.25527	-0.47 - -0.01	0.0419556	0.341005
L-Leucine	L-Histidine	-0.253049	-0.47 - -0.01	0.0438565	0.341005
L-Valine	Homocitrulline	-0.254694	-0.47 - -0.01	0.0424419	0.341005
L-Tryptophan	L-Asparagine	-0.254295	-0.47 - -0.01	0.0427814	0.341005
L-Proline	L-Homoserine	-0.252916	-0.47 - -0.01	0.043972	0.341005
L-Homoserine	L-Pipecolic acid	0.25268	0.01 - 0.47	0.0441788	0.341005
Glutathione	L-4-hydroxy-L-proline	0.253613	0.01 - 0.47	0.0433668	0.341005
L-Leucine	L-Serine	-0.250324	-0.47 - -0.00	0.0462837	0.343278
L-Asparagine	L-Serine	-0.249583	-0.47 - -0.00	0.0469629	0.343278
L-Isoleucine	L-Methionine	-0.250239	-0.47 - -0.00	0.0463615	0.343278
L-Isoleucine	L-Methionine sulfoxide	-0.250849	-0.47 - -0.00	0.0458079	0.343278
L-Arginine	L-Pipecolic acid	0.24973	0.00 - 0.47	0.0468271	0.343278
S-Methylcysteine	L-Pipecolic acid	0.249269	0.00 - 0.47	0.0472529	0.343278
L-Threonine	Ornithine	-0.248598	-0.47 - -0.00	0.0478778	0.343711
L-Alpha-aminobutyric acid	3-Methoxytyrosine	-0.248212	-0.47 - -0.00	0.0482402	0.343711
L-Tyrosine	L-Homoserine	-0.247422	-0.47 - -0.00	0.0489882	0.345717
L-Leucine	L-Threonine	-0.24641	-0.46 - -0.00	0.0499618	0.346764
L-Valine	L-Alpha-aminobutyric acid	0.246295	-0.00 - 0.46	0.0500726	0.346764
S-Methylcysteine	Gamma-L-glutamyl-L-alanine	0.244759	-0.00 - 0.46	0.0515823	0.353912
Ornithine	L-Histidine	-0.243862	-0.46 - 0.00	0.0524801	0.356769
L-Serine	Gamma-L-glutamyl-L-alanine	-0.242463	-0.46 - 0.00	0.0539069	0.359865
L-Pipecolic acid	L-Histidine	0.242911	-0.00 - 0.46	0.0534463	0.359865
L-Leucine	Gamma-Glutamylglutamine	-0.2388	-0.46 - 0.01	0.0577895	0.362899
L-Methionine	L-Pipecolic acid	0.239926	-0.01 - 0.46	0.0565726	0.362899
L-Serine	L-4-hydroxy-L-proline	0.23957	-0.01 - 0.46	0.0569556	0.362899
Glycine	L-Homoserine	-0.238817	-0.46 - 0.01	0.0577708	0.362899
Taurine	Gamma-L-glutamyl-L-alanine	-0.240247	-0.46 - 0.01	0.0562296	0.362899
S-Methylcysteine	Putrescine	0.2392	-0.01 - 0.46	0.0573554	0.362899
Gamma-L-glutamyl-L-alanine	3-Methoxytyrosine	-0.240187	-0.46 - 0.01	0.0562936	0.362899
S-Methylcysteine	L-Histidine	0.237863	-0.01 - 0.46	0.0588184	0.363548
Gamma-Glutamylglutamine	L-4-hydroxy-L-proline	0.237812	-0.01 - 0.46	0.0588741	0.363548
L-Glutamine	S-Methylcysteine	0.236637	-0.01 - 0.46	0.0601863	0.365216
Taurine	S-Methylcysteine	0.235817	-0.01 - 0.46	0.0611158	0.365216
S-Methylcysteine	L-4-hydroxy-L-proline	0.235975	-0.01 - 0.46	0.0609358	0.365216
L-Methionine sulfoxide	L-4-hydroxy-L-proline	0.237076	-0.01 - 0.46	0.0596936	0.365216
L-Alanine	Gamma-Glutamylglutamine	-0.235283	-0.46 - 0.01	0.0617264	0.365914
L-Threonine	S-Methylcysteine	0.234298	-0.01 - 0.45	0.0628673	0.36972
L-Leucine	L-Glutamine	-0.233545	-0.45 - 0.01	0.0637492	0.371954
Ethanolamine	L-Serine	-0.231611	-0.45 - 0.02	0.066063	0.382443
L-Tryptophan	SDMA	-0.229739	-0.45 - 0.02	0.0683656	0.383304
L-Threonine	Gamma-Glutamylglutamine	-0.229393	-0.45 - 0.02	0.0687982	0.383304
L-Methionine	L-Proline	-0.230261	-0.45 - 0.02	0.0677169	0.383304
L-Tyrosine	Gamma-aminobutyric acid	-0.22947	-0.45 - 0.02	0.0687014	0.383304
L-Arginine	L-4-hydroxy-L-proline	0.230638	-0.02 - 0.45	0.0672521	0.383304
L-Isoleucine	L-Arginine	-0.228893	-0.45 - 0.02	0.0694268	0.38392
L-Tyrosine	Methionine sulfone	0.22775	-0.02 - 0.45	0.0708811	0.389058
Taurine	L-Pipecolic acid	0.225843	-0.02 - 0.45	0.0733621	0.399716
L-Leucine	3-Methoxytyrosine	-0.224817	-0.45 - 0.02	0.0747256	0.404173
L-Asparagine	L-Phenylalanine	-0.221819	-0.44 - 0.03	0.0788222	0.423075
L-Phenylalanine	L-Threonine	-0.221027	-0.44 - 0.03	0.0799332	0.423075
L-Phenylalanine	L-Serine	-0.221209	-0.44 - 0.03	0.0796762	0.423075
L-Serine	L-Homoserine	-0.218343	-0.44 - 0.03	0.0837905	0.440346
L-Lysine	Gamma-L-glutamyl-L-alanine	-0.217809	-0.44 - 0.03	0.0845752	0.44134
L-Glutamine	L-Serine	-0.216114	-0.44 - 0.03	0.0871041	0.448611
L-Proline	L-Glutamic acid	0.216064	-0.03 - 0.44	0.0871795	0.448611
L-Alpha-aminobutyric acid	N6-N6-N6-Trimethyl-L-lysine	-0.213641	-0.44 - 0.03	0.0908989	0.464525
Putrescine	Gamma-L-glutamyl-L-alanine	-0.21307	-0.44 - 0.04	0.0917932	0.465882
L-Tryptophan	L-4-hydroxy-L-proline	0.210261	-0.04 - 0.43	0.0962932	0.477523
L-Phenylalanine	Taurine	-0.209555	-0.43 - 0.04	0.0974502	0.477523
L-Tyrosine	Gamma-Glutamylglutamine	-0.209551	-0.43 - 0.04	0.0974574	0.477523
L-Tyrosine	L-Pipecolic acid	0.210632	-0.04 - 0.43	0.095689	0.477523
L-Arginine	L-Histidine	0.209964	-0.04 - 0.43	0.0967782	0.477523
L-Proline	Gamma-aminobutyric acid	-0.20925	-0.43 - 0.04	0.0979535	0.477523
Methionine sulfone	L-Pipecolic acid	0.208766	-0.04 - 0.43	0.0987555	0.478287
L-Phenylalanine	Gamma-Glutamylglutamine	-0.207534	-0.43 - 0.04	0.100823	0.481997
Homocitrulline	L-4-hydroxy-L-proline	0.207565	-0.04 - 0.43	0.100771	0.481997
L-Valine	L-Tryptophan	-0.206834	-0.43 - 0.04	0.102011	0.484551
L-Asparagine	Glycine	-0.204286	-0.43 - 0.04	0.106429	0.499369
L-Isoleucine	Gamma-aminobutyric acid	-0.203784	-0.43 - 0.04	0.107317	0.499369
Ethanolamine	N6-N6-N6-Trimethyl-L-lysine	0.203937	-0.04 - 0.43	0.107045	0.499369
L-Serine	N6-N6-N6-Trimethyl-L-lysine	-0.203498	-0.43 - 0.05	0.107826	0.499369
L-Lysine	Gamma-aminobutyric acid	-0.203116	-0.43 - 0.05	0.108507	0.4994
L-Alanine	L-Serine	-0.201988	-0.43 - 0.05	0.110539	0.499583
L-Serine	Gamma-Glutamylglutamine	-0.202376	-0.43 - 0.05	0.109837	0.499583
Ornithine	L-Pipecolic acid	0.201972	-0.05 - 0.43	0.110569	0.499583
L-Leucine	L-Alanine	-0.198983	-0.42 - 0.05	0.116094	0.511028
L-Leucine	L-Proline	-0.198046	-0.42 - 0.05	0.11787	0.511028
L-Tyrosine	3-Methoxytyrosine	-0.199368	-0.42 - 0.05	0.115371	0.511028
Glycine	L-Pipecolic acid	0.198664	-0.05 - 0.42	0.116695	0.511028
L-Proline	Gamma-Glutamylglutamine	-0.198014	-0.42 - 0.05	0.11793	0.511028
Ornithine	Gamma-Glutamylglutamine	-0.198974	-0.42 - 0.05	0.116112	0.511028
L-Pipecolic acid	SDMA	0.200154	-0.05 - 0.43	0.113905	0.511028
L-Leucine	Homocitrulline	-0.196698	-0.42 - 0.05	0.120458	0.518951
L-Alpha-aminobutyric acid	L-Homoserine	0.195016	-0.05 - 0.42	0.12375	0.530049
3-Methoxytyrosine	SDMA	-0.194523	-0.42 - 0.05	0.124727	0.531166
L-Serine	L-Glutamic acid	0.193282	-0.06 - 0.42	0.127214	0.53866
L-Tryptophan	L-Threonine	-0.192892	-0.42 - 0.06	0.128003	0.538922
Taurine	Gamma-aminobutyric acid	-0.19223	-0.42 - 0.06	0.129349	0.541513
S-Methylcysteine	L-Proline	0.19162	-0.06 - 0.42	0.130602	0.543686
Ethanolamine	Gamma-Glutamylglutamine	-0.190843	-0.42 - 0.06	0.132209	0.545137
L-Alpha-aminobutyric acid	L-Arginine	-0.19074	-0.42 - 0.06	0.132422	0.545137
L-Glutamine	L-Glutamic acid	0.18996	-0.06 - 0.42	0.134052	0.545782
Putrescine	L-Pipecolic acid	0.190066	-0.06 - 0.42	0.13383	0.545782
L-Tyrosine	Ornithine	-0.189245	-0.42 - 0.06	0.13556	0.546962
L-Alanine	L-Histidine	0.188776	-0.06 - 0.42	0.136556	0.546962
Taurine	L-Histidine	-0.188839	-0.42 - 0.06	0.13642	0.546962
L-Isoleucine	L-Proline	-0.186601	-0.41 - 0.06	0.141243	0.553597
L-Threonine	Citrulline	-0.185344	-0.41 - 0.06	0.144006	0.553597
Ethanolamine	L-Pipecolic acid	0.186052	-0.06 - 0.41	0.142445	0.553597
L-Tyrosine	L-Serine	-0.185875	-0.41 - 0.06	0.142834	0.553597
L-Serine	Glycine	-0.187606	-0.41 - 0.06	0.139061	0.553597
S-Methylcysteine	L-2-aminoadipic acid	0.184925	-0.06 - 0.41	0.144936	0.553597
S-Methylcysteine	L-Methionine sulfoxide	0.186918	-0.06 - 0.41	0.140553	0.553597
Ornithine	Gamma-L-glutamyl-L-alanine	-0.18508	-0.41 - 0.06	0.144592	0.553597
L-Glutamic acid	Gamma-L-glutamyl-L-alanine	-0.186497	-0.41 - 0.06	0.141471	0.553597
Gamma-L-glutamyl-L-alanine	L-Pipecolic acid	0.182218	-0.07 - 0.41	0.151053	0.574001
L-Methionine	Ornithine	-0.181695	-0.41 - 0.07	0.152255	0.575074
L-Alanine	SDMA	0.181422	-0.07 - 0.41	0.152887	0.575074
S-Methylcysteine	Citrulline	0.180697	-0.07 - 0.41	0.15457	0.576611
Gamma-Glutamylglutamine	N6-N6-N6-Trimethyl-L-lysine	-0.180577	-0.41 - 0.07	0.154852	0.576611
L-Glutamine	L-Pipecolic acid	0.179532	-0.07 - 0.41	0.157306	0.577355
Ethanolamine	L-Methionine sulfoxide	0.180026	-0.07 - 0.41	0.156141	0.577355
L-Lysine	Gamma-Glutamylglutamine	-0.179438	-0.41 - 0.07	0.157529	0.577355
Taurine	L-2-aminoadipic acid	-0.179168	-0.41 - 0.07	0.158169	0.577355
L-Leucine	Gamma-aminobutyric acid	-0.176672	-0.41 - 0.07	0.164173	0.593424
L-Tyrosine	Taurine	-0.176978	-0.41 - 0.07	0.163428	0.593424
L-Leucine	L-Alpha-aminobutyric acid	0.17507	-0.07 - 0.40	0.168113	0.603295
L-Leucine	Methionine sulfone	0.174768	-0.07 - 0.40	0.168864	0.603295
L-Leucine	L-Pipecolic acid	0.174248	-0.08 - 0.40	0.17016	0.603295
L-Asparagine	L-Histidine	0.174442	-0.08 - 0.40	0.169675	0.603295
L-Asparagine	L-Proline	-0.171843	-0.40 - 0.08	0.176258	0.621824
L-Isoleucine	Homocitrulline	-0.171306	-0.40 - 0.08	0.17764	0.621824
L-Methionine	Glycine	-0.171204	-0.40 - 0.08	0.177904	0.621824
S-Methylcysteine	L-Glutamic acid	0.17039	-0.08 - 0.40	0.180016	0.626254
L-Valine	3-Methoxytyrosine	-0.167133	-0.40 - 0.08	0.18865	0.63184
L-Threonine	L-Alpha-aminobutyric acid	0.165695	-0.08 - 0.40	0.192553	0.63184
L-Threonine	L-Lysine	-0.168191	-0.40 - 0.08	0.185813	0.63184
L-Threonine	Glycine	-0.165662	-0.40 - 0.08	0.192645	0.63184
L-Threonine	L-Pipecolic acid	0.165301	-0.08 - 0.40	0.193634	0.63184
L-Tyrosine	L-Methionine sulfoxide	-0.16485	-0.40 - 0.08	0.194876	0.63184
L-Alpha-aminobutyric acid	L-Alanine	0.169362	-0.08 - 0.40	0.182709	0.63184
L-Alpha-aminobutyric acid	L-4-hydroxy-L-proline	0.164167	-0.09 - 0.39	0.196764	0.63184
L-Alanine	L-Pipecolic acid	0.164836	-0.08 - 0.40	0.194915	0.63184
L-Arginine	L-Homoserine	0.165917	-0.08 - 0.40	0.191947	0.63184
S-Methylcysteine	3-Methoxytyrosine	0.167475	-0.08 - 0.40	0.187729	0.63184
L-2-aminoadipic acid	L-Glutamic acid	0.164645	-0.09 - 0.39	0.19544	0.63184
Citrulline	L-Glutamic acid	0.164842	-0.08 - 0.40	0.194897	0.63184
Citrulline	Methionine sulfone	0.163787	-0.09 - 0.39	0.197823	0.63184
Citrulline	Glutathione	0.164791	-0.09 - 0.40	0.195039	0.63184
Ornithine	L-Methionine sulfoxide	-0.164562	-0.39 - 0.09	0.195669	0.63184
Methionine sulfone	L-Histidine	0.164851	-0.08 - 0.40	0.194871	0.63184
L-Homoserine	L-Methionine sulfoxide	0.169013	-0.08 - 0.40	0.183631	0.63184
Homocitrulline	L-Pipecolic acid	0.163841	-0.09 - 0.39	0.197672	0.63184
Methionine sulfone	Glutathione	-0.162897	-0.39 - 0.09	0.200314	0.637051
Taurine	Citrulline	0.161829	-0.09 - 0.39	0.203336	0.643897
L-Threonine	3-Methoxytyrosine	-0.160959	-0.39 - 0.09	0.20582	0.648989
L-Phenylalanine	Ethanolamine	0.159953	-0.09 - 0.39	0.208717	0.652822
L-Glutamic acid	Glutathione	-0.159925	-0.39 - 0.09	0.208797	0.652822
L-Valine	L-Methionine sulfoxide	-0.156775	-0.39 - 0.09	0.218059	0.654927
L-Tryptophan	L-Glutamine	-0.158486	-0.39 - 0.09	0.212995	0.654927
L-Isoleucine	L-Pipecolic acid	0.157604	-0.09 - 0.39	0.215596	0.654927
L-Methionine	Putrescine	-0.157487	-0.39 - 0.09	0.215943	0.654927
L-Methionine	3-Methoxytyrosine	-0.157408	-0.39 - 0.09	0.216177	0.654927
L-Glutamine	L-Arginine	0.156396	-0.09 - 0.39	0.219193	0.654927
L-Glutamine	3-Methoxytyrosine	-0.156678	-0.39 - 0.09	0.218348	0.654927
S-Methylcysteine	Ornithine	0.158348	-0.09 - 0.39	0.2134	0.654927
L-Homoserine	Gamma-aminobutyric acid	-0.158288	-0.39 - 0.09	0.213577	0.654927
Glutathione	Gamma-aminobutyric acid	-0.156642	-0.39 - 0.09	0.218457	0.654927
Glutathione	SDMA	-0.157589	-0.39 - 0.09	0.21564	0.654927
L-Proline	Ornithine	-0.155253	-0.39 - 0.09	0.222635	0.662542
L-Valine	Gamma-L-glutamyl-L-alanine	-0.154797	-0.39 - 0.10	0.224021	0.664
L-Phenylalanine	3-Methoxytyrosine	-0.153965	-0.39 - 0.10	0.226561	0.668851
L-Threonine	L-Histidine	-0.153429	-0.39 - 0.10	0.228207	0.671037
L-Tryptophan	L-Lysine	-0.152267	-0.38 - 0.10	0.231805	0.678923
L-Asparagine	Gamma-aminobutyric acid	-0.151657	-0.38 - 0.10	0.233711	0.68181
L-Phenylalanine	Glycine	-0.149855	-0.38 - 0.10	0.2394	0.695669
L-Methionine sulfoxide	SDMA	0.149448	-0.10 - 0.38	0.2407	0.696713
L-Valine	L-Methionine	-0.147305	-0.38 - 0.10	0.247611	0.697703
L-Valine	L-Pipecolic acid	0.148898	-0.10 - 0.38	0.24246	0.697703
L-Tryptophan	Gamma-L-glutamyl-L-alanine	-0.147299	-0.38 - 0.10	0.247633	0.697703
L-Phenylalanine	L-Pipecolic acid	0.148289	-0.10 - 0.38	0.24442	0.697703
L-Arginine	Citrulline	0.148047	-0.10 - 0.38	0.245203	0.697703
L-Arginine	Gamma-aminobutyric acid	-0.148359	-0.38 - 0.10	0.244194	0.697703
Putrescine	L-4-hydroxy-L-proline	0.147674	-0.10 - 0.38	0.246411	0.697703
L-Tryptophan	L-Homoserine	-0.146933	-0.38 - 0.10	0.248825	0.698407
L-Asparagine	L-Arginine	0.145134	-0.10 - 0.38	0.254751	0.705086
L-Threonine	Gamma-aminobutyric acid	-0.145419	-0.38 - 0.10	0.253808	0.705086
L-Alpha-aminobutyric acid	L-Histidine	0.144554	-0.11 - 0.38	0.256681	0.705086
L-Serine	L-Pipecolic acid	0.145328	-0.10 - 0.38	0.254109	0.705086
Taurine	N6-N6-N6-Trimethyl-L-lysine	-0.144513	-0.38 - 0.11	0.256818	0.705086
S-Methylcysteine	Homocitrulline	0.144485	-0.11 - 0.38	0.256914	0.705086
L-Tryptophan	3-Methoxytyrosine	-0.142657	-0.38 - 0.11	0.263064	0.706269
L-Methionine	SDMA	0.143807	-0.11 - 0.38	0.259182	0.706269
L-Glutamine	L-Proline	-0.142987	-0.38 - 0.11	0.261947	0.706269
L-Tyrosine	Citrulline	-0.143073	-0.38 - 0.11	0.261657	0.706269
L-Arginine	Methionine sulfone	0.142753	-0.11 - 0.38	0.262739	0.706269
3-Methoxytyrosine	L-Histidine	-0.142955	-0.38 - 0.11	0.262055	0.706269
L-Leucine	L-Methionine sulfoxide	-0.135231	-0.37 - 0.11	0.289065	0.710025
L-Valine	Glycine	-0.133584	-0.37 - 0.12	0.295052	0.710025
L-Valine	Gamma-Glutamylglutamine	-0.138351	-0.37 - 0.11	0.277945	0.710025
L-Valine	L-Glutamic acid	0.141625	-0.11 - 0.37	0.266581	0.710025
L-Valine	Gamma-aminobutyric acid	-0.139047	-0.37 - 0.11	0.275503	0.710025
L-Valine	L-Histidine	-0.134411	-0.37 - 0.12	0.292034	0.710025
L-Isoleucine	L-Tyrosine	-0.139649	-0.37 - 0.11	0.273402	0.710025
L-Phenylalanine	Gamma-aminobutyric acid	-0.138767	-0.37 - 0.11	0.276482	0.710025
L-Threonine	Ethanolamine	-0.134429	-0.37 - 0.12	0.291968	0.710025
L-Threonine	L-Glutamic acid	0.136134	-0.11 - 0.37	0.285817	0.710025
L-Threonine	Methionine sulfone	0.133621	-0.12 - 0.37	0.294915	0.710025
L-Glutamine	Methionine sulfone	0.137776	-0.11 - 0.37	0.279972	0.710025
L-Glutamine	Gamma-L-glutamyl-L-alanine	-0.135231	-0.37 - 0.11	0.289066	0.710025
L-Tyrosine	L-Alpha-aminobutyric acid	-0.13465	-0.37 - 0.12	0.291169	0.710025
L-Tyrosine	Putrescine	-0.135534	-0.37 - 0.11	0.287971	0.710025
L-Tyrosine	Gamma-L-glutamyl-L-alanine	-0.140933	-0.37 - 0.11	0.268956	0.710025
L-Alpha-aminobutyric acid	Glutathione	-0.140298	-0.37 - 0.11	0.271148	0.710025
L-Alanine	Putrescine	-0.133682	-0.37 - 0.12	0.294693	0.710025
L-Alanine	Methionine sulfone	0.134275	-0.12 - 0.37	0.292528	0.710025
L-Alanine	L-Methionine sulfoxide	-0.13845	-0.37 - 0.11	0.277595	0.710025
L-Lysine	Glycine	-0.133413	-0.37 - 0.12	0.295678	0.710025
L-Arginine	L-Methionine sulfoxide	0.137801	-0.11 - 0.37	0.279885	0.710025
S-Methylcysteine	N6-N6-N6-Trimethyl-L-lysine	0.133282	-0.12 - 0.37	0.296158	0.710025
L-Proline	Homocitrulline	-0.141312	-0.37 - 0.11	0.267653	0.710025
Citrulline	N6-N6-N6-Trimethyl-L-lysine	-0.135487	-0.37 - 0.11	0.288143	0.710025
Ornithine	3-Methoxytyrosine	-0.13998	-0.37 - 0.11	0.272251	0.710025
N6-N6-N6-Trimethyl-L-lysine	SDMA	-0.133019	-0.37 - 0.12	0.297123	0.710025
L-Glutamic acid	SDMA	-0.132781	-0.37 - 0.12	0.298	0.710025
Methionine sulfone	Homocitrulline	0.137734	-0.11 - 0.37	0.280121	0.710025
Methionine sulfone	L-Methionine sulfoxide	0.133017	-0.12 - 0.37	0.297131	0.710025
L-Homoserine	Homocitrulline	0.13946	-0.11 - 0.37	0.274061	0.710025
Gamma-aminobutyric acid	Gamma-L-glutamyl-L-alanine	-0.134438	-0.37 - 0.12	0.291936	0.710025
Gamma-aminobutyric acid	L-Methionine sulfoxide	-0.136324	-0.37 - 0.11	0.285138	0.710025
Gamma-aminobutyric acid	L-4-hydroxy-L-proline	0.135993	-0.11 - 0.37	0.286324	0.710025
Gamma-aminobutyric acid	L-Histidine	-0.13618	-0.37 - 0.11	0.285652	0.710025
L-Tryptophan	Putrescine	-0.131796	-0.37 - 0.12	0.301641	0.710788
L-Asparagine	N6-N6-N6-Trimethyl-L-lysine	-0.131657	-0.37 - 0.12	0.302157	0.710788
L-Asparagine	L-Pipecolic acid	0.131992	-0.12 - 0.37	0.300914	0.710788
L-Threonine	Homocitrulline	0.131672	-0.12 - 0.37	0.302099	0.710788
L-Phenylalanine	Gamma-L-glutamyl-L-alanine	-0.130618	-0.37 - 0.12	0.306031	0.717623
L-Methionine	Gamma-aminobutyric acid	-0.130014	-0.36 - 0.12	0.308299	0.720661
L-Valine	L-Serine	-0.128785	-0.36 - 0.12	0.312946	0.724665
L-Valine	L-Homoserine	-0.128975	-0.36 - 0.12	0.312226	0.724665
Taurine	Glutathione	-0.129211	-0.36 - 0.12	0.311332	0.724665
L-Glutamine	N6-N6-N6-Trimethyl-L-lysine	-0.128459	-0.36 - 0.12	0.314188	0.725275
L-Glutamine	Gamma-aminobutyric acid	-0.127932	-0.36 - 0.12	0.316197	0.727646
Methionine sulfone	Gamma-aminobutyric acid	0.127612	-0.12 - 0.36	0.317425	0.728211
L-Lysine	Citrulline	0.127062	-0.12 - 0.36	0.319536	0.73079
Ethanolamine	SDMA	0.125047	-0.13 - 0.36	0.327356	0.745865
Gamma-Glutamylglutamine	L-Histidine	-0.124846	-0.36 - 0.13	0.32814	0.745865
L-Leucine	SDMA	-0.124172	-0.36 - 0.13	0.330785	0.749576
L-Glutamine	Gamma-Glutamylglutamine	-0.123912	-0.36 - 0.13	0.33181	0.749607
L-Isoleucine	Citrulline	-0.123479	-0.36 - 0.13	0.333519	0.751179
L-Asparagine	Gamma-Glutamylglutamine	-0.123199	-0.36 - 0.13	0.334627	0.75139
L-Leucine	Ethanolamine	-0.122884	-0.36 - 0.13	0.335877	0.751919
L-Alanine	L-Arginine	0.122504	-0.13 - 0.36	0.337392	0.753034
L-Isoleucine	L-Homoserine	-0.121902	-0.36 - 0.13	0.339793	0.756116
L-Isoleucine	L-2-aminoadipic acid	-0.120057	-0.36 - 0.13	0.347225	0.759063
L-Threonine	Putrescine	-0.120671	-0.36 - 0.13	0.34474	0.759063
L-Glutamine	Glycine	-0.119292	-0.36 - 0.13	0.350337	0.759063
L-Alanine	Gamma-aminobutyric acid	-0.11943	-0.36 - 0.13	0.349774	0.759063
L-Lysine	L-Proline	-0.121099	-0.36 - 0.13	0.343015	0.759063
Glycine	L-Arginine	0.1194	-0.13 - 0.36	0.349896	0.759063
L-2-aminoadipic acid	3-Methoxytyrosine	-0.120103	-0.36 - 0.13	0.347039	0.759063
Glutathione	L-Methionine sulfoxide	0.119652	-0.13 - 0.36	0.348871	0.759063
Gamma-aminobutyric acid	3-Methoxytyrosine	-0.120571	-0.36 - 0.13	0.345148	0.759063
L-Tyrosine	Glutathione	-0.118476	-0.35 - 0.13	0.353674	0.761297
L-2-aminoadipic acid	SDMA	-0.118287	-0.35 - 0.13	0.35445	0.761297
Citrulline	L-Histidine	-0.118687	-0.35 - 0.13	0.352809	0.761297
L-Phenylalanine	S-Methylcysteine	0.117258	-0.13 - 0.35	0.358691	0.768178
L-Asparagine	L-Alpha-aminobutyric acid	0.116945	-0.13 - 0.35	0.359987	0.768733
L-Tyrosine	N6-N6-N6-Trimethyl-L-lysine	0.116281	-0.13 - 0.35	0.362747	0.772402
L-Valine	L-Asparagine	-0.115668	-0.35 - 0.13	0.365305	0.775619
L-Phenylalanine	L-Histidine	-0.114606	-0.35 - 0.14	0.369765	0.775799
L-Methionine	L-Lysine	0.115044	-0.14 - 0.35	0.367919	0.775799
L-Methionine	Gamma-Glutamylglutamine	-0.114408	-0.35 - 0.14	0.370598	0.775799
L-2-aminoadipic acid	N6-N6-N6-Trimethyl-L-lysine	-0.114402	-0.35 - 0.14	0.370625	0.775799
3-Methoxytyrosine	L-Pipecolic acid	0.115118	-0.14 - 0.35	0.367609	0.775799
L-Valine	L-Threonine	-0.113576	-0.35 - 0.14	0.374118	0.780377
L-Phenylalanine	L-Arginine	0.112153	-0.14 - 0.35	0.380183	0.780377
L-Threonine	L-Methionine sulfoxide	-0.112205	-0.35 - 0.14	0.379964	0.780377
L-Methionine	Ethanolamine	0.112785	-0.14 - 0.35	0.377485	0.780377
Glycine	Citrulline	-0.11219	-0.35 - 0.14	0.380025	0.780377
Methionine sulfone	3-Methoxytyrosine	0.113082	-0.14 - 0.35	0.376219	0.780377
Gamma-L-glutamyl-L-alanine	L-Methionine sulfoxide	-0.112526	-0.35 - 0.14	0.378589	0.780377
L-Leucine	L-Arginine	-0.11013	-0.35 - 0.14	0.388908	0.785235
L-Tryptophan	Homocitrulline	-0.110308	-0.35 - 0.14	0.388139	0.785235
L-Threonine	Gamma-L-glutamyl-L-alanine	-0.110256	-0.35 - 0.14	0.388363	0.785235
L-Alpha-aminobutyric acid	L-Lysine	0.11031	-0.14 - 0.35	0.388127	0.785235
Gamma-aminobutyric acid	Homocitrulline	0.110333	-0.14 - 0.35	0.388031	0.785235
Gamma-aminobutyric acid	SDMA	-0.110479	-0.35 - 0.14	0.387397	0.785235
L-Proline	L-Methionine sulfoxide	-0.109705	-0.35 - 0.14	0.390759	0.786828
L-Leucine	L-Homoserine	-0.109223	-0.35 - 0.14	0.392861	0.787607
Citrulline	L-4-hydroxy-L-proline	0.109129	-0.14 - 0.35	0.393272	0.787607
Ornithine	Glutathione	0.108841	-0.14 - 0.35	0.394531	0.787998
Gamma-Glutamylglutamine	Gamma-aminobutyric acid	-0.108562	-0.35 - 0.14	0.395755	0.788318
Ethanolamine	Ornithine	-0.108081	-0.35 - 0.14	0.397867	0.789444
L-Lysine	Ornithine	-0.107948	-0.35 - 0.14	0.398451	0.789444
L-Leucine	L-Valine	-0.107206	-0.34 - 0.14	0.401725	0.793809
L-Phenylalanine	Ornithine	-0.106502	-0.34 - 0.14	0.404851	0.79655
L-Lysine	Taurine	-0.106185	-0.34 - 0.14	0.406258	0.79655
L-Proline	Citrulline	-0.106023	-0.34 - 0.14	0.40698	0.79655
L-Homoserine	SDMA	-0.105926	-0.34 - 0.14	0.407412	0.79655
L-Alpha-aminobutyric acid	Homocitrulline	0.105321	-0.14 - 0.34	0.410119	0.799733
Methionine sulfone	Gamma-L-glutamyl-L-alanine	0.104972	-0.15 - 0.34	0.411682	0.800674
L-Valine	L-Proline	-0.103696	-0.34 - 0.15	0.41743	0.801692
L-Tryptophan	Methionine sulfone	0.104105	-0.15 - 0.34	0.415584	0.801692
L-Tryptophan	Gamma-aminobutyric acid	-0.103641	-0.34 - 0.15	0.417681	0.801692
L-Asparagine	L-Alanine	-0.104193	-0.34 - 0.15	0.415186	0.801692
L-Alpha-aminobutyric acid	Methionine sulfone	-0.103417	-0.34 - 0.15	0.418697	0.801692
Glycine	Putrescine	-0.104169	-0.34 - 0.15	0.415297	0.801692
L-Serine	L-Methionine sulfoxide	0.10136	-0.15 - 0.34	0.428074	0.815199
Glycine	L-Proline	0.101147	-0.15 - 0.34	0.429052	0.815199
L-Arginine	Gamma-Glutamylglutamine	-0.101524	-0.34 - 0.15	0.427324	0.815199
L-Valine	L-Lysine	0.0992578	-0.15 - 0.34	0.437783	0.818518
L-Isoleucine	Ethanolamine	-0.0998181	-0.34 - 0.15	0.435184	0.818518
L-Phenylalanine	Putrescine	-0.0997262	-0.34 - 0.15	0.435609	0.818518
L-Phenylalanine	SDMA	0.0994451	-0.15 - 0.34	0.436913	0.818518
L-Glutamine	L-Homoserine	0.0990968	-0.15 - 0.34	0.438531	0.818518
Ethanolamine	Gamma-aminobutyric acid	-0.100449	-0.34 - 0.15	0.43227	0.818518
Glycine	Gamma-L-glutamyl-L-alanine	-0.0998055	-0.34 - 0.15	0.435242	0.818518
L-Asparagine	Gamma-L-glutamyl-L-alanine	-0.0966897	-0.34 - 0.15	0.449806	0.823561
L-Glutamine	Ethanolamine	-0.0980034	-0.34 - 0.15	0.443633	0.823561
L-Serine	Gamma-aminobutyric acid	-0.0972474	-0.34 - 0.15	0.447179	0.823561
L-Lysine	N6-N6-N6-Trimethyl-L-lysine	0.0967219	-0.15 - 0.34	0.449654	0.823561
L-Proline	L-Histidine	-0.0971125	-0.34 - 0.15	0.447814	0.823561
Citrulline	Gamma-aminobutyric acid	0.0974199	-0.15 - 0.34	0.446369	0.823561
Ornithine	Methionine sulfone	0.0963868	-0.15 - 0.33	0.451236	0.823561
Putrescine	Methionine sulfone	0.0967661	-0.15 - 0.34	0.449445	0.823561
Homocitrulline	L-Methionine sulfoxide	-0.0965457	-0.33 - 0.15	0.450485	0.823561
L-Proline	Gamma-L-glutamyl-L-alanine	-0.0957735	-0.33 - 0.15	0.454138	0.826822
[truncated: 334 more rows]

## Sheet: Table S8
Table S8. Different blood-brain transporter and corresponding metabolites*
[truncated: 64 more rows]

[truncated: 3 more sheets: Figure S1, Figure S2, Figure S3]
